# Supplementary material for: Mapping the functional impact of non-coding regulatory elements in primary T cells through single-cell CRISPR screens
Source: Genome Biol. 2024 Feb 2;25:42. doi: 10.1186/s13059-024-03176-z (PMC10835965; doi:10.1186/s13059-024-03176-z)
Supplement: Supplementary file 2 — Additional file 2: Table S1. Target selecion and gRNA library information. Coordinates are based on the human reference genome (GRCh38). For positive control targets, the expected gene is indicated. [file 13059_2024_3176_MOESM2_ESM.xlsx]

## Sheet: elements and gRNAs
Additional file 2: Table S1. Target selecion and gRNA library information. Coordinates are based on the human reference genome (GRCh38). For positive control targets, the expected gene is indicated.
gRNA_id	gRNA_symbol	class	target	expected_DE_gene	target_chr	target_start	target_end	sequence
gRNA_1	ENH_YPEL3_1	Gasperini_ENH	YPEL3_ENH	YPEL3	chr16	29700563	29700808	CAGAGGGCACTGCAACCACG
gRNA_2	ENH_YPEL3_2	Gasperini_ENH	YPEL3_ENH	YPEL3	chr16	29700563	29700808	TCTGCTCAAGAATCAACGCG
gRNA_3	ENH_YPEL3_3	Gasperini_ENH	YPEL3_ENH	YPEL3	chr16	29700563	29700808	ATTGCCTTCGGAATCCGGAA
gRNA_4	ENH_YPEL3_4	Gasperini_ENH	YPEL3_ENH	YPEL3	chr16	29700563	29700808	GGGGTGGCCATCAGGACAAT
gRNA_5	ENH_BTG2_1	Gasperini_ENH	BTG2_ENH	BTG2	chr1	203311899	203312138	TGTAACCCCAGGTAGCCAAT
gRNA_6	ENH_BTG2_2	Gasperini_ENH	BTG2_ENH	BTG2	chr1	203311899	203312138	TGTGTTCAGGGACTAGGCAT
gRNA_7	ENH_BTG2_3	Gasperini_ENH	BTG2_ENH	BTG2	chr1	203311899	203312138	TCCTGATAAGGAGTTCTGGG
gRNA_8	ENH_BTG2_4	Gasperini_ENH	BTG2_ENH	BTG2	chr1	203311899	203312138	TGCAGATTAAGAGCCCATCC
gRNA_9	ENH_HPCAL1_1	Gasperini_ENH	HPCAL1_ENH	HPCAL1	chr2	10297906	10298177	GGTCAGCTTGTTTATCCCTG
gRNA_10	ENH_HPCAL1_2	Gasperini_ENH	HPCAL1_ENH	HPCAL1	chr2	10297906	10298177	GGTGGTGGTGGTCCACAGCA
gRNA_11	ENH_HPCAL1_3	Gasperini_ENH	HPCAL1_ENH	HPCAL1	chr2	10297906	10298177	AGGATGAAGGGGAAAGAGCG
gRNA_12	ENH_HPCAL1_4	Gasperini_ENH	HPCAL1_ENH	HPCAL1	chr2	10297906	10298177	ATCCAGGAAGTGTGACTCAG
gRNA_13	ENH_PTPRC_1	Gasperini_ENH	PTPRC_ENH	PTPRC	chr1	198633689	198633925	GATACCAGTCCACAGCCCTG
gRNA_14	ENH_PTPRC_2	Gasperini_ENH	PTPRC_ENH	PTPRC	chr1	198633689	198633925	ATAAGGGGTCTCCAACCCCA
gRNA_15	ENH_PTPRC_3	Gasperini_ENH	PTPRC_ENH	PTPRC	chr1	198633689	198633925	GCTCAAGCAGTAATGCGCAA
gRNA_16	ENH_PTPRC_4	Gasperini_ENH	PTPRC_ENH	PTPRC	chr1	198633689	198633925	TGTGGACTGGTATCCATCTG
gRNA_17	ENH_TMSB4X_1	Gasperini_ENH	TMSB4X_ENH1	TMSB4X	chrX	12946852	12947135	CTAGCTGGAATTTACCACCA
gRNA_18	ENH_TMSB4X_2	Gasperini_ENH	TMSB4X_ENH1	TMSB4X	chrX	12946852	12947135	GCTGTTGTAGTATTGGCAGG
gRNA_19	ENH_TMSB4X_3	Gasperini_ENH	TMSB4X_ENH1	TMSB4X	chrX	12946852	12947135	GGAATGTGGAGCGACAGCAA
gRNA_20	ENH_TMSB4X_4	Gasperini_ENH	TMSB4X_ENH1	TMSB4X	chrX	12946852	12947135	ACACCAATCACTGCCAATAG
gRNA_21	cCRE_0001_487_1_1	cCRE_intron	DVL1_INTRON1	NA	chr1	1337721	1337937	CTGGAAAAGGCAAGTGCCAG
gRNA_22	cCRE_0001_487_1_2	cCRE_intron	DVL1_INTRON1	NA	chr1	1337721	1337937	CAAGTACACAGCAGGAGCAT
gRNA_23	cCRE_0001_487_1_3	cCRE_intron	DVL1_INTRON1	NA	chr1	1337721	1337937	TTCCAGAAGGAGCCCACCCA
gRNA_24	cCRE_0001_487_1_4	cCRE_intron	DVL1_INTRON1	NA	chr1	1337721	1337937	TCCAGGAGCCAGTGTGAATG
gRNA_25	cCRE_0001_488_1_1	cCRE_intron	DVL1_INTRON2	NA	chr1	1337859	1337981	GGAGCAGCAGTGGAGTGGGG
gRNA_26	cCRE_0001_488_1_2	cCRE_intron	DVL1_INTRON2	NA	chr1	1337859	1337981	CTGGGGGTGGAGCAGCAGCG
gRNA_27	cCRE_0001_488_1_3	cCRE_intron	DVL1_INTRON2	NA	chr1	1337859	1337981	GTGGAGTGGGGCGGAGCTGG
gRNA_28	cCRE_0001_488_1_4	cCRE_intron	DVL1_INTRON2	NA	chr1	1337859	1337981	CAGCGGGGTGGGGTGGAACT
gRNA_29	cCRE_0113_28_1_1	cCRE_intron	CD247_INTRON	NA	chr1	167450964	167451144	TCAGCTGTGCAGATCTGTCA
gRNA_30	cCRE_0113_28_1_2	cCRE_intron	CD247_INTRON	NA	chr1	167450964	167451144	TCTGACCACCTGTGAAAAAC
gRNA_31	cCRE_0113_28_1_3	cCRE_intron	CD247_INTRON	NA	chr1	167450964	167451144	TCTGTCAGGGAAGGGCACTC
gRNA_32	cCRE_0113_28_1_4	cCRE_intron	CD247_INTRON	NA	chr1	167450964	167451144	GCAGAGGAGCAGAGGTGGAA
gRNA_33	cCRE_0169_36_1_1	cCRE_intron	IL2RA_INTRON	NA	chr10	6051138	6051358	AGAGGTGCTACCACAAGGAC
gRNA_34	cCRE_0169_36_1_2	cCRE_intron	IL2RA_INTRON	NA	chr10	6051138	6051358	CTGCATGCGTGACATCTCGC
gRNA_35	cCRE_0169_36_1_3	cCRE_intron	IL2RA_INTRON	NA	chr10	6051138	6051358	GCTTCCCCGACAATGAAACC
gRNA_36	cCRE_0169_36_1_4	cCRE_intron	IL2RA_INTRON	NA	chr10	6051138	6051358	TCATTGTCGGGGAAGCCACC
gRNA_37	cCRE_0250_86_1_1	cCRE_intron	LSP1_INTRON1	NA	chr11	1868011	1868111	GCCTGCCCCTGGGCAACTCG
gRNA_38	cCRE_0250_86_1_2	cCRE_intron	LSP1_INTRON1	NA	chr11	1868011	1868111	GAGAGCCCCGAGTTGCCCAG
gRNA_39	cCRE_0250_86_1_3	cCRE_intron	LSP1_INTRON1	NA	chr11	1868011	1868111	GTTGCCCAGGGGCAGGCAGG
gRNA_40	cCRE_0250_86_1_4	cCRE_intron	LSP1_INTRON1	NA	chr11	1868011	1868111	CAGACTCCCAGGTGCCTGGA
gRNA_41	TSS_PPP2R1B_1	TSS	PPP2R1B_TSS	PPP2R1B	chr11	111766237	111766497	AGGCGGTGACCAGCAGCAGG
gRNA_42	TSS_PPP2R1B_2	TSS	PPP2R1B_TSS	PPP2R1B	chr11	111766237	111766497	TGATTCGCTATACCCGATCG
gRNA_43	TSS_PPP2R1B_3	TSS	PPP2R1B_TSS	PPP2R1B	chr11	111766237	111766497	GCTCCGCAATGAAGACGTGC
gRNA_44	TSS_PPP2R1B_4	TSS	PPP2R1B_TSS	PPP2R1B	chr11	111766237	111766497	AGGAGGAGAAAGAACATGGC
gRNA_45	cCRE_0316_19_1_1	cCRE_intergenic	CXCR5_INTERGENIC	NA	chr11	118872419	118872687	CATTTGGAAACCTCTCTCGG
gRNA_46	cCRE_0316_19_1_2	cCRE_intergenic	CXCR5_INTERGENIC	NA	chr11	118872419	118872687	GTAATTGATGACACAGCAGT
gRNA_47	cCRE_0316_19_1_3	cCRE_intergenic	CXCR5_INTERGENIC	NA	chr11	118872419	118872687	TCGGAGGAGCTCCGTGATCA
gRNA_48	cCRE_0316_19_1_4	cCRE_intergenic	CXCR5_INTERGENIC	NA	chr11	118872419	118872687	CCCCAGGAAGGAAGCCTTCG
gRNA_49	TSS_RPS26_1	TSS	RPS26_TSS	RPS26	chr12	56041677	56041957	CTAATAACGAGTGCGCCTTG
gRNA_50	TSS_RPS26_2	TSS	RPS26_TSS	RPS26	chr12	56041677	56041957	TTTCCGGTATACGCGACGCT
gRNA_51	TSS_RPS26_3	TSS	RPS26_TSS	RPS26	chr12	56041677	56041957	GAGAGGGACAGATGCTTGGT
gRNA_52	TSS_RPS26_4	TSS	RPS26_TSS	RPS26	chr12	56041677	56041957	AATTGTAGTGCGAAGCCAAG
gRNA_53	cCRE_0542_34_1_1	cCRE_intron	SMAD3_INTRON	NA	chr15	67150156	67150403	TCAGTGACATTCACGCGGAG
gRNA_54	cCRE_0542_34_1_2	cCRE_intron	SMAD3_INTRON	NA	chr15	67150156	67150403	AAGTGCTGCATAACATGCAA
gRNA_55	cCRE_0542_34_1_3	cCRE_intron	SMAD3_INTRON	NA	chr15	67150156	67150403	GTGAATGTCACTGAGTCGCC
gRNA_56	cCRE_0542_34_1_4	cCRE_intron	SMAD3_INTRON	NA	chr15	67150156	67150403	CTTCCTTAATTATGAGTCAC
gRNA_57	cCRE_0639_136_1_1	cCRE_intron	ACAP1_INTRON	NA	chr17	7337002	7337162	GGTCCCACTGAGAGGCCAGA
gRNA_58	cCRE_0639_136_1_2	cCRE_intron	ACAP1_INTRON	NA	chr17	7337002	7337162	CTCCCCCAGCACCTGCTCTG
gRNA_59	cCRE_0639_136_1_3	cCRE_intron	ACAP1_INTRON	NA	chr17	7337002	7337162	CGGTTAGCAACTTCCTGCCC
gRNA_60	cCRE_0639_136_1_4	cCRE_intron	ACAP1_INTRON	NA	chr17	7337002	7337162	CGCCCCAGAGCAGGTGCTGG
gRNA_61	TSS_PABPC1L_1	TSS	PABPC1L_TSS	PABPC1L	chr20	44909860	44910100	GCGCCCACGATTGGTGCGCA
gRNA_62	TSS_PABPC1L_2	TSS	PABPC1L_TSS	PABPC1L	chr20	44909860	44910100	GGGATCTAAAAGCTACAGGT
gRNA_63	TSS_PABPC1L_3	TSS	PABPC1L_TSS	PABPC1L	chr20	44909860	44910100	GGCGGAAAAAGCCTTCAACC
gRNA_64	TSS_PABPC1L_4	TSS	PABPC1L_TSS	PABPC1L	chr20	44909860	44910100	ATCCCCAAGTGCTCGCAGGT
gRNA_65	cCRE_0992_1_1_1	cCRE_intron	LCA5L_INTRON	NA	chr21	39441628	39441761	GGCACGGGTTCTTATCCTGA
gRNA_66	cCRE_0992_1_1_2	cCRE_intron	LCA5L_INTRON	NA	chr21	39441628	39441761	AGGTGACTAGGGTGTCAGTC
gRNA_67	cCRE_0992_1_1_3	cCRE_intron	LCA5L_INTRON	NA	chr21	39441628	39441761	TTGGTGGAAGTAGAGAGGCA
gRNA_68	cCRE_0992_1_1_4	cCRE_intron	LCA5L_INTRON	NA	chr21	39441628	39441761	ACATTGCACTTGCCACCACT
gRNA_69	cCRE_1055_24_1_1	cCRE_intron	GLB1_INTRON	NA	chr3	33006149	33006329	CTCGCTCACCTCTCACTGTG
gRNA_70	cCRE_1055_24_1_2	cCRE_intron	GLB1_INTRON	NA	chr3	33006149	33006329	ACAGGCCGCAGACCAGTCTG
gRNA_71	cCRE_1055_24_1_3	cCRE_intron	GLB1_INTRON	NA	chr3	33006149	33006329	CCAGGCCACAGACTGGTCTG
gRNA_72	cCRE_1055_24_1_4	cCRE_intron	GLB1_INTRON	NA	chr3	33006149	33006329	GCAGACCAGTCTGTGGCCTG
gRNA_73	TSS_TRIM26_1	TSS	TRIM26_TSS	TRIM26	chr6	30214064	30214324	GAAACCAGAGGCTACAAAGC
gRNA_74	TSS_TRIM26_2	TSS	TRIM26_TSS	TRIM26	chr6	30214064	30214324	TTCGGCGACGTCAGCTTCCG
gRNA_75	TSS_TRIM26_3	TSS	TRIM26_TSS	TRIM26	chr6	30214064	30214324	ACCTCCCCACCAAGGACCTG
gRNA_76	TSS_TRIM26_4	TSS	TRIM26_TSS	TRIM26	chr6	30214064	30214324	GCAGAGCAGGAAGAGAGCGC
gRNA_77	TSS_SHARPIN_1	TSS	SHARPIN_TSS	SHARPIN	chr8	144103698	144103918	CCCTCCGAGCGCGCTTCCGT
gRNA_78	TSS_SHARPIN_2	TSS	SHARPIN_TSS	SHARPIN	chr8	144103698	144103918	CGGCCCGTGTTTCCGACCGG
gRNA_79	TSS_SHARPIN_3	TSS	SHARPIN_TSS	SHARPIN	chr8	144103698	144103918	CGGAAGCGCGCTCGGAGGGG
gRNA_80	TSS_SHARPIN_4	TSS	SHARPIN_TSS	SHARPIN	chr8	144103698	144103918	GACCGGCGGAGGGGGCTCAG
gRNA_81	ENH_USP6NL_1	Gasperini_ENH	USP6NL_ENH	USP6NL	chr10	11710707	11711007	ACTCTGGGAACCTTAGATAA
gRNA_82	ENH_USP6NL_2	Gasperini_ENH	USP6NL_ENH	USP6NL	chr10	11710707	11711007	GCTAGGGTAACCACAAGAAT
gRNA_83	ENH_USP6NL_3	Gasperini_ENH	USP6NL_ENH	USP6NL	chr10	11710707	11711007	TAGGATCGCATGGTACCATG
gRNA_84	ENH_USP6NL_4	Gasperini_ENH	USP6NL_ENH	USP6NL	chr10	11710707	11711007	AATGCGAAATCTAACTTGAA
gRNA_85	ENH_TUBB2A_1	Gasperini_ENH	TUBB2A_ENH	TUBB2A	chr6	3160176	3160476	ATACTAACACACATCACGGG
gRNA_86	ENH_TUBB2A_2	Gasperini_ENH	TUBB2A_ENH	TUBB2A	chr6	3160176	3160476	GGATATCTACACTTGCCGCG
gRNA_87	ENH_TUBB2A_3	Gasperini_ENH	TUBB2A_ENH	TUBB2A	chr6	3160176	3160476	AGTGAATGTTCTGCCCAAGT
gRNA_88	ENH_TUBB2A_4	Gasperini_ENH	TUBB2A_ENH	TUBB2A	chr6	3160176	3160476	TAATCAGAGAAACTCACACG
gRNA_89	ENH_GIGYF1_1	Gasperini_ENH	GIGYF1_ENH	GIGYF1	chr7	100693625	100693925	GGAGAACTCCGGGAAGCGCG
gRNA_90	ENH_GIGYF1_2	Gasperini_ENH	GIGYF1_ENH	GIGYF1	chr7	100693625	100693925	CGCTCCTAACGGTCGCCCCC
gRNA_91	ENH_GIGYF1_3	Gasperini_ENH	GIGYF1_ENH	GIGYF1	chr7	100693625	100693925	CCGACCCTAGCGTCCTAGGG
gRNA_92	ENH_GIGYF1_4	Gasperini_ENH	GIGYF1_ENH	GIGYF1	chr7	100693625	100693925	GGCGACCGTTAGGAGCGCGG
gRNA_93	ENH_CERS2_1	Gasperini_ENH	CERS2_ENH	CERS2	chr1	150977303	150977603	AGAGGAAGTGAGTCACTGCA
gRNA_94	ENH_CERS2_2	Gasperini_ENH	CERS2_ENH	CERS2	chr1	150977303	150977603	CAGCTTTGTCAGCACGCTTG
gRNA_95	ENH_CERS2_3	Gasperini_ENH	CERS2_ENH	CERS2	chr1	150977303	150977603	CAAAGCTGGTCGCATCATCC
gRNA_96	ENH_CERS2_4	Gasperini_ENH	CERS2_ENH	CERS2	chr1	150977303	150977603	CATGCCAGCCTGCGTGTTGG
gRNA_97	ENH_BBC3_1	Gasperini_ENH	BBC3_ENH	BBC3	chr19	47244183	47244483	TTATCGCTCGGGCCAGGCGG
gRNA_98	ENH_BBC3_2	Gasperini_ENH	BBC3_ENH	BBC3	chr19	47244183	47244483	CATCCTTCTAAGACAGCCAG
gRNA_99	ENH_BBC3_3	Gasperini_ENH	BBC3_ENH	BBC3	chr19	47244183	47244483	AAAGCTCTCGTGCCGAACCA
gRNA_100	ENH_BBC3_4	Gasperini_ENH	BBC3_ENH	BBC3	chr19	47244183	47244483	GGGATGAGCTCACTGCGAGT
gRNA_101	ENH_EPB41_1	Gasperini_ENH	EPB41_ENH	EPB41	chr1	28885021	28885321	CCACCCCTGACTCAATCAAA
gRNA_102	ENH_EPB41_2	Gasperini_ENH	EPB41_ENH	EPB41	chr1	28885021	28885321	CCAACAGAGCTAGAGCCACG
gRNA_103	ENH_EPB41_3	Gasperini_ENH	EPB41_ENH	EPB41	chr1	28885021	28885321	TGATTCTAAAGAGCTGCTGT
gRNA_104	ENH_EPB41_4	Gasperini_ENH	EPB41_ENH	EPB41	chr1	28885021	28885321	ACACACACTCTTATCAGGCT
gRNA_105	ENH_KCNN4_1	Gasperini_ENH	KCNN4_ENH	KCNN4	chr19	43785206	43785506	CTTTCAGGATCTCTTCCTCG
gRNA_106	ENH_KCNN4_2	Gasperini_ENH	KCNN4_ENH	KCNN4	chr19	43785206	43785506	TGAAAGTCAGAGGTCAGTGG
gRNA_107	ENH_KCNN4_3	Gasperini_ENH	KCNN4_ENH	KCNN4	chr19	43785206	43785506	GAAAGGTCATTCATCGCCCA
gRNA_108	ENH_KCNN4_4	Gasperini_ENH	KCNN4_ENH	KCNN4	chr19	43785206	43785506	GAAAGAACCCAGGTGCCTCG
gRNA_109	ENH_CYSTM1_UBE2D2D_1	Gasperini_ENH	CYSTM1_UBE2D2D_ENH	CYSTM1	chr5	139636170	139636470	ACCTGGTGAGAGATTAGGGG
gRNA_110	ENH_CYSTM1_UBE2D2D_2	Gasperini_ENH	CYSTM1_UBE2D2D_ENH	CYSTM1	chr5	139636170	139636470	TCTGGCTCAGAGACCTTGGT
gRNA_111	ENH_CYSTM1_UBE2D2D_3	Gasperini_ENH	CYSTM1_UBE2D2D_ENH	CYSTM1	chr5	139636170	139636470	CTAGGTGGGTGACCTTTAGG
gRNA_112	ENH_CYSTM1_UBE2D2D_4	Gasperini_ENH	CYSTM1_UBE2D2D_ENH	CYSTM1	chr5	139636170	139636470	GGTCACCCACCTAGTTACAA
gRNA_113	ENH_SOCS3_1	Gasperini_ENH	SOCS3_ENH	SOCS3	chr17	78258680	78258980	GGCCCCGCTGAGATAAAGGG
gRNA_114	ENH_SOCS3_2	Gasperini_ENH	SOCS3_ENH	SOCS3	chr17	78258680	78258980	GCTGCCTCCCTTTATCTCAG
gRNA_115	ENH_SOCS3_3	Gasperini_ENH	SOCS3_ENH	SOCS3	chr17	78258680	78258980	TGCCTCCCTTTATCTCAGCG
gRNA_116	ENH_SOCS3_4	Gasperini_ENH	SOCS3_ENH	SOCS3	chr17	78258680	78258980	CACATGCTGAGTTCAGTGTG
gRNA_117	ENH_CTSC_1	Gasperini_ENH	CTSC_ENH1	CTSC	chr11	88357353	88357653	GGGCTTTCTCAATGACCCAA
gRNA_118	ENH_CTSC_2	Gasperini_ENH	CTSC_ENH1	CTSC	chr11	88357353	88357653	GCATTCTTGGTATAACAGGG
gRNA_119	ENH_CTSC_3	Gasperini_ENH	CTSC_ENH1	CTSC	chr11	88357353	88357653	TAGGTAGGGTGACTTAGCAG
gRNA_120	ENH_CTSC_4	Gasperini_ENH	CTSC_ENH1	CTSC	chr11	88357353	88357653	AGAAAAAGAGAAACTGACTT
gRNA_121	ENH_CTSC_1	Gasperini_ENH	CTSC_ENH2	CTSC	chr11	88421598	88421898	CAGTAGGTAGTAGGGATAGG
gRNA_122	ENH_CTSC_2	Gasperini_ENH	CTSC_ENH2	CTSC	chr11	88421598	88421898	TCCAGGAACCTGAAAACTGG
gRNA_123	ENH_CTSC_3	Gasperini_ENH	CTSC_ENH2	CTSC	chr11	88421598	88421898	GCTAGGAAGTAGCCTGTCAT
gRNA_124	ENH_CTSC_4	Gasperini_ENH	CTSC_ENH2	CTSC	chr11	88421598	88421898	AAGCTGCGAAGAGGAAACTG
gRNA_125	ENH_IER3_1	Gasperini_ENH	IER3_ENH	IER3	chr6	30793857	30794157	GAATCAGGCCTAGAAGACCT
gRNA_126	ENH_IER3_2	Gasperini_ENH	IER3_ENH	IER3	chr6	30793857	30794157	GGTAGAGGTCAAGAAAGGGT
gRNA_127	ENH_IER3_3	Gasperini_ENH	IER3_ENH	IER3	chr6	30793857	30794157	AATCAGGCCTAGAAGACCTG
gRNA_128	ENH_IER3_4	Gasperini_ENH	IER3_ENH	IER3	chr6	30793857	30794157	GAAGTAAATATTATTGAATC
gRNA_129	ENH_CD69_1	Gasperini_ENH	CD69_ENH	CD69	chr12	9764798	9765098	GACCTTATATGTAGAATCCA
gRNA_130	ENH_CD69_2	Gasperini_ENH	CD69_ENH	CD69	chr12	9764798	9765098	GGCTTAGAGAAATTAGTGCG
gRNA_131	ENH_CD69_3	Gasperini_ENH	CD69_ENH	CD69	chr12	9764798	9765098	TTCTACATATAAGGTCACAC
gRNA_132	ENH_CD69_4	Gasperini_ENH	CD69_ENH	CD69	chr12	9764798	9765098	TCAGAAAGGAAGTAAAGATG
gRNA_133	ENH_PHF19_1	Gasperini_ENH	PHF19_ENH	PHF19	chr9	120897178	120897478	GGAGGTCTCTACAAGCTAGG
gRNA_134	ENH_PHF19_2	Gasperini_ENH	PHF19_ENH	PHF19	chr9	120897178	120897478	AAAGGCCTAACACTTCACAG
gRNA_135	ENH_PHF19_3	Gasperini_ENH	PHF19_ENH	PHF19	chr9	120897178	120897478	AATAACAGTCACGTCTTGCA
gRNA_136	ENH_PHF19_4	Gasperini_ENH	PHF19_ENH	PHF19	chr9	120897178	120897478	TCCTGAGACCCCCATTGGCA
gRNA_137	ENH_SLC2A3_1	Gasperini_ENH	SLC2A3_ENH	SLC2A3	chr12	7959780	7960080	GAGCCGTCCCTAAAAGTGGG
gRNA_138	ENH_SLC2A3_2	Gasperini_ENH	SLC2A3_ENH	SLC2A3	chr12	7959780	7960080	CCAGGAGCCGTCCCTAAAAG
gRNA_139	ENH_SLC2A3_3	Gasperini_ENH	SLC2A3_ENH	SLC2A3	chr12	7959780	7960080	TGGCCTCCGGGCATTGAATG
gRNA_140	ENH_SLC2A3_4	Gasperini_ENH	SLC2A3_ENH	SLC2A3	chr12	7959780	7960080	ACTGCAGAGGAGCCTTAGTG
gRNA_141	ENH_KLF6_1	Gasperini_ENH	KLF6_ENH1	KLF6	chr10	3810102	3810402	AATCGGCCAGGCCCACGCCA
gRNA_142	ENH_KLF6_2	Gasperini_ENH	KLF6_ENH1	KLF6	chr10	3810102	3810402	TCTCCAGTATATACACACAG
gRNA_143	ENH_KLF6_3	Gasperini_ENH	KLF6_ENH1	KLF6	chr10	3810102	3810402	CCTGTAAGCCCAGTTCACCC
gRNA_144	ENH_KLF6_4	Gasperini_ENH	KLF6_ENH1	KLF6	chr10	3810102	3810402	TGTCATTATCTGAATCGGCC
gRNA_145	ENH_KLF6_1	Gasperini_ENH	KLF6_ENH2	KLF6	chr10	3805931	3806231	CAGCAGGGCAATGACTCACG
gRNA_146	ENH_KLF6_2	Gasperini_ENH	KLF6_ENH2	KLF6	chr10	3805931	3806231	ATTAGTCCAGAGGGTCTCGG
gRNA_147	ENH_KLF6_3	Gasperini_ENH	KLF6_ENH2	KLF6	chr10	3805931	3806231	GACCCTGCACCTGGTGACAT
gRNA_148	ENH_KLF6_4	Gasperini_ENH	KLF6_ENH2	KLF6	chr10	3805931	3806231	AGATAGACATCTTGTCCTGA
gRNA_149	ENH_TKT_1	Gasperini_ENH	TKT_ENH	TKT	chr3	53270168	53270468	GGAGGAGCTGTGGCTCACAG
gRNA_150	ENH_TKT_2	Gasperini_ENH	TKT_ENH	TKT	chr3	53270168	53270468	GGTTTCCCTGAGCAAGGCTG
gRNA_151	ENH_TKT_3	Gasperini_ENH	TKT_ENH	TKT	chr3	53270168	53270468	CCTCACACTAGGAGGTACCC
gRNA_152	ENH_TKT_4	Gasperini_ENH	TKT_ENH	TKT	chr3	53270168	53270468	AAGTGCAAGTCACAATGACT
gRNA_153	ENH_RNF213_1	Gasperini_ENH	RNF213_ENH	RNF213	chr17	80254701	80255001	GTAGAAAGAGAAGCTGCCTG
gRNA_154	ENH_RNF213_2	Gasperini_ENH	RNF213_ENH	RNF213	chr17	80254701	80255001	AGGACACACGAATAATGCCG
gRNA_155	ENH_RNF213_3	Gasperini_ENH	RNF213_ENH	RNF213	chr17	80254701	80255001	GGCTTGCACTCACATACCAA
gRNA_156	ENH_RNF213_4	Gasperini_ENH	RNF213_ENH	RNF213	chr17	80254701	80255001	CCTGTGAATGAACCATGTCT
gRNA_157	ENH_BTG1_1	Gasperini_ENH	BTG1_ENH	BTG1	chr12	92403843	92404143	ATTAGTGGTTAAGTTGGTGC
gRNA_158	ENH_BTG1_2	Gasperini_ENH	BTG1_ENH	BTG1	chr12	92403843	92404143	CTCAGTCCAAGTGAACTAAA
gRNA_159	ENH_BTG1_3	Gasperini_ENH	BTG1_ENH	BTG1	chr12	92403843	92404143	TCTGAGATTAGTGGTTAAGT
gRNA_160	ENH_BTG1_4	Gasperini_ENH	BTG1_ENH	BTG1	chr12	92403843	92404143	TCATAGCAACACAGATCGCC
gRNA_161	ENH_PKM_1	Gasperini_ENH	PKM_ENH	PKM	chr15	72237438	72237738	CCTGATGGAAAATTACCAGG
gRNA_162	ENH_PKM_2	Gasperini_ENH	PKM_ENH	PKM	chr15	72237438	72237738	GCTCACTGTGAGAGGAGGAG
gRNA_163	ENH_PKM_3	Gasperini_ENH	PKM_ENH	PKM	chr15	72237438	72237738	GAGGATGTGGCCATCCATTG
gRNA_164	ENH_PKM_4	Gasperini_ENH	PKM_ENH	PKM	chr15	72237438	72237738	CTAATTCAGGAGTGGTGTAG
gRNA_165	ENH_TMSB4X_1	Gasperini_ENH	TMSB4X_ENH2	TMSB4X	chrX	12956175	12956475	CACAGTAAGGGACTTCCCCA
gRNA_166	ENH_TMSB4X_2	Gasperini_ENH	TMSB4X_ENH2	TMSB4X	chrX	12956175	12956475	CTAGGGGCTCAGAGACCCTG
gRNA_167	ENH_TMSB4X_3	Gasperini_ENH	TMSB4X_ENH2	TMSB4X	chrX	12956175	12956475	CTTCGAGGGAGAATCCACGT
gRNA_168	ENH_TMSB4X_4	Gasperini_ENH	TMSB4X_ENH2	TMSB4X	chrX	12956175	12956475	TCAAGAGTGAAGTGCCAATG
gRNA_169	ENH_TMSB4X_1	Gasperini_ENH	TMSB4X_ENH3	TMSB4X	chrX	12978242	12978542	CCTCTCTTCACGGAGCTAAG
gRNA_170	ENH_TMSB4X_2	Gasperini_ENH	TMSB4X_ENH3	TMSB4X	chrX	12978242	12978542	CTATAGGCAAGAAAACTACA
gRNA_171	ENH_TMSB4X_3	Gasperini_ENH	TMSB4X_ENH3	TMSB4X	chrX	12978242	12978542	CACAGGAAACCATTTACCTG
gRNA_172	ENH_TMSB4X_4	Gasperini_ENH	TMSB4X_ENH3	TMSB4X	chrX	12978242	12978542	AGCCTTGCTCTGCGTTGCAA
gRNA_173	TSS_RTKN2_1	TSS	RTKN2_TSS	RTKN2	chr10	62268640	62268940	TGGGACTTGGTACGGCCGGG
gRNA_174	TSS_RTKN2_2	TSS	RTKN2_TSS	RTKN2	chr10	62268640	62268940	CGTACCAAGTCCCAGTCGCA
gRNA_175	TSS_RTKN2_3	TSS	RTKN2_TSS	RTKN2	chr10	62268640	62268940	AGATTTGAAAAGCCCGCCCC
gRNA_176	TSS_RTKN2_4	TSS	RTKN2_TSS	RTKN2	chr10	62268640	62268940	CGAGACCCCAGGCTCTAGCG
gRNA_177	cCRE_0250_100_1_1	cCRE_intron	LSP1_INTRON3	NA	chr11	1872707	1873007	GACCCCAACTCTACCAGCGC
gRNA_178	cCRE_0250_100_1_2	cCRE_intron	LSP1_INTRON3	NA	chr11	1872707	1873007	GCATCAACTTCGCCCCAGAG
gRNA_179	cCRE_0250_100_1_3	cCRE_intron	LSP1_INTRON3	NA	chr11	1872707	1873007	TGCCAGGACTAGTCTGAGTG
gRNA_180	cCRE_0250_100_1_4	cCRE_intron	LSP1_INTRON3	NA	chr11	1872707	1873007	ACCCACCCAGTGCTGCATGA
gRNA_181	cCRE_0250_92_1_1	cCRE_intron	LSP1_INTRON2	NA	chr11	1869561	1869861	AGGAGGGGTCTCTCCCACGT
gRNA_182	cCRE_0250_92_1_2	cCRE_intron	LSP1_INTRON2	NA	chr11	1869561	1869861	GTGCTCCAAAGACGGGCGGT
gRNA_183	cCRE_0250_92_1_3	cCRE_intron	LSP1_INTRON2	NA	chr11	1869561	1869861	GATGCTGGAGGAACGCAGTG
gRNA_184	cCRE_0250_92_1_4	cCRE_intron	LSP1_INTRON2	NA	chr11	1869561	1869861	CTGGCGAGCTTGCCAAGGAG
gRNA_185	TSS_SIK2_1	TSS	SIK2_TSS	SIK2	chr11	111602137	111602437	CACTCTCCAGCAGCCGACGT
gRNA_186	TSS_SIK2_2	TSS	SIK2_TSS	SIK2	chr11	111602137	111602437	TCCTCGGCCTTCCAGGCGAA
gRNA_187	TSS_SIK2_3	TSS	SIK2_TSS	SIK2	chr11	111602137	111602437	CCCCGCCCCTGGCAGCGGTG
gRNA_188	TSS_SIK2_4	TSS	SIK2_TSS	SIK2	chr11	111602137	111602437	GGAGGGCGTCTGAGCCCGGA
gRNA_189	cCRE_0669_109_1_1	cCRE_intergenic	SMARCE1_INTERGENIC	NA	chr17	40608123	40608423	AAACTTCACAACGATAAGGG
gRNA_190	cCRE_0669_109_1_2	cCRE_intergenic	SMARCE1_INTERGENIC	NA	chr17	40608123	40608423	GAGGAAATGATATGTAACGT
gRNA_191	cCRE_0669_109_1_3	cCRE_intergenic	SMARCE1_INTERGENIC	NA	chr17	40608123	40608423	GTTGTTCTGCACCTACTCTG
gRNA_192	cCRE_0669_109_1_4	cCRE_intergenic	SMARCE1_INTERGENIC	NA	chr17	40608123	40608423	AGGCATGCAGCCATTCGGTG
gRNA_193	cCRE_0780_61_1_1	cCRE_intergenic	TGFB1_INTERGENIC	NA	chr19	41327836	41328136	CTGGCTGCACATTCGCGGTG
gRNA_194	cCRE_0780_61_1_2	cCRE_intergenic	TGFB1_INTERGENIC	NA	chr19	41327836	41328136	GTGGGCGGGGTGTGTCATGA
gRNA_195	cCRE_0780_61_1_3	cCRE_intergenic	TGFB1_INTERGENIC	NA	chr19	41327836	41328136	CAGCACTTGTCCTCAGGCCG
gRNA_196	cCRE_0780_61_1_4	cCRE_intergenic	TGFB1_INTERGENIC	NA	chr19	41327836	41328136	GGCCGCGTCTGCCACCCTGG
gRNA_197	TSS_ADCY3_1	TSS	ADCY3_TSS	ADCY3	chr2	24920124	24920424	CTCCGGAACGCGCCGCCGAG
gRNA_198	TSS_ADCY3_2	TSS	ADCY3_TSS	ADCY3	chr2	24920124	24920424	GAGGGCGGAGACTGGGGCGA
gRNA_199	TSS_ADCY3_3	TSS	ADCY3_TSS	ADCY3	chr2	24920124	24920424	CTGCACAGCTATTCCCCGCG
gRNA_200	TSS_ADCY3_4	TSS	ADCY3_TSS	ADCY3	chr2	24920124	24920424	TCCAGGCCCCGGGAGGCGGG
gRNA_201	TSS_RGS19_OPRL1_1	TSS	RGS19_OPRL1_TSS	RGS19	chr20	64079862	64080162	CCGGGACTTCCTCGCGCCGG
gRNA_202	TSS_RGS19_OPRL1_2	TSS	RGS19_OPRL1_TSS	RGS19	chr20	64079862	64080162	AAGGTCCGGCCCGACAGTCG
gRNA_203	TSS_RGS19_OPRL1_3	TSS	RGS19_OPRL1_TSS	RGS19	chr20	64079862	64080162	GCTTTGGGGAAGTGCCGCCG
gRNA_204	TSS_RGS19_OPRL1_4	TSS	RGS19_OPRL1_TSS	RGS19	chr20	64079862	64080162	GGCCGGACCTTGGAGCGCGC
gRNA_205	LCR_CD2 LCR1_1	LCR	CD2_LCR1	CD2	chr1	116769655	116770222	TAGAGTTCTAAAACAATAGG
gRNA_206	LCR_CD2 LCR1_2	LCR	CD2_LCR1	CD2	chr1	116769655	116770222	AGCTGCATGACTGCTAGCTG
gRNA_207	LCR_CD2 LCR1_3	LCR	CD2_LCR1	CD2	chr1	116769655	116770222	GGCAGACAGGACCACAGACA
gRNA_208	LCR_CD2 LCR1_4	LCR	CD2_LCR1	CD2	chr1	116769655	116770222	CTTCCTGTGACAGCTCACTG
gRNA_209	LCR_CD2 LCR2_1	LCR	CD2_LCR2	CD2	chr1	116770261	116770608	GCTTGAACCCTGGGGTGTGG
gRNA_210	LCR_CD2 LCR2_2	LCR	CD2_LCR2	CD2	chr1	116770261	116770608	GGTATCATGAAGAATGAGAA
gRNA_211	LCR_CD2 LCR2_3	LCR	CD2_LCR2	CD2	chr1	116770261	116770608	TATCATGAAGAATGAGAAAG
gRNA_212	LCR_CD2 LCR2_4	LCR	CD2_LCR2	CD2	chr1	116770261	116770608	ATTGCTTGAACCCTGGGGTG
gRNA_213	LCR_CD2 LCR3_1	LCR	CD2_LCR3	CD2	chr1	116770655	116771052	CAGACTGAGTGGTAAGACTG
gRNA_214	LCR_CD2 LCR3_2	LCR	CD2_LCR3	CD2	chr1	116770655	116771052	GCAAGAAACGGACCAACCAT
gRNA_215	LCR_CD2 LCR3_3	LCR	CD2_LCR3	CD2	chr1	116770655	116771052	AGGCAAGTGCATGAACCCAG
gRNA_216	LCR_CD2 LCR3_4	LCR	CD2_LCR3	CD2	chr1	116770655	116771052	AACCCAAACGTCCCTCCTCT
gRNA_217	TSS_TBX1_1	TSS	TBX1_TSS	TBX1	chr22	19760628	19760928	ACGGCGGAGATCATGACCCG
gRNA_218	TSS_TBX1_2	TSS	TBX1_TSS	TBX1	chr22	19760628	19760928	CGGCGGAGATCATGACCCGC
gRNA_219	TSS_TBX1_3	TSS	TBX1_TSS	TBX1	chr22	19760628	19760928	CGGGGCAGCGCTCAGCTTGG
gRNA_220	TSS_TBX1_4	TSS	TBX1_TSS	TBX1	chr22	19760628	19760928	GCGCGGGGCAGCGCTCAGCT
gRNA_221	TSS_GATA3_1	TSS	GATA3_TSS	GATA3	chr10	8054538	8054838	TCTTTCTGAAAGTATCAAGA
gRNA_222	TSS_GATA3_2	TSS	GATA3_TSS	GATA3	chr10	8054538	8054838	GAAAGTATCAAGACGGCGCC
gRNA_223	TSS_GATA3_3	TSS	GATA3_TSS	GATA3	chr10	8054538	8054838	AAAAAAAAAATACTGAGAGA
gRNA_224	TSS_GATA3_4	TSS	GATA3_TSS	GATA3	chr10	8054538	8054838	TCTGCGAACACTGAGCTGCC
gRNA_225	TSS_STAT5A_1	TSS	STAT5A_TSS	STAT5A	chr17	42288348	42288648	CTCCCGGCCGGGGTTCCTGG
gRNA_226	TSS_STAT5A_2	TSS	STAT5A_TSS	STAT5A	chr17	42288348	42288648	GGCCGGGAGCGAGAGCCGCG
gRNA_227	TSS_STAT5A_3	TSS	STAT5A_TSS	STAT5A	chr17	42288348	42288648	CCGGCCGGGGTTCCTGGCGG
gRNA_228	TSS_STAT5A_4	TSS	STAT5A_TSS	STAT5A	chr17	42288348	42288648	TCGCTCCCGGCCGGGGTTCC
gRNA_229	TSS_JUNB_1	TSS	JUNB_TSS	JUNB	chr19	12791336	12791636	GAGAGCGGCCAGGCCAGCCT
gRNA_230	TSS_JUNB_2	TSS	JUNB_TSS	JUNB	chr19	12791336	12791636	GAGCTGGGGGAAACGACGCC
gRNA_231	TSS_JUNB_3	TSS	JUNB_TSS	JUNB	chr19	12791336	12791636	CCAGCTCCCTGCTGGCTCCG
gRNA_232	TSS_JUNB_4	TSS	JUNB_TSS	JUNB	chr19	12791336	12791636	AGGCCAGCCTCGGAGCCAGC
gRNA_233	TSS_CD2_1	TSS	CD2_TSS	CD2	chr1	116754280	116754580	ACATGGAAAGCTCATCTTAG
gRNA_234	TSS_CD2_2	TSS	CD2_TSS	CD2	chr1	116754280	116754580	TACATGGAAAGCTCATCTTA
gRNA_235	TSS_CD2_3	TSS	CD2_TSS	CD2	chr1	116754280	116754580	GAAGAGCTCAGAATCAAAAG
gRNA_236	TSS_CD2_4	TSS	CD2_TSS	CD2	chr1	116754280	116754580	GGAAAGCTCATCTTAGGGGT
gRNA_237	TSS_STAT1_1	TSS	STAT1_TSS	STAT1	chr2	191014010	191014310	GGTCGCCTCTGCTCGGTCTG
gRNA_238	TSS_STAT1_2	TSS	STAT1_TSS	STAT1	chr2	191014010	191014310	TCTGCCAGGCGCGATCCCCC
gRNA_239	TSS_STAT1_3	TSS	STAT1_TSS	STAT1	chr2	191014010	191014310	GGAGGGGCTCGGCTGCACCG
gRNA_240	TSS_STAT1_4	TSS	STAT1_TSS	STAT1	chr2	191014010	191014310	TGCACCGGGGGGATCGCGCC
gRNA_241	TSS_IRF1_1	TSS	IRF1_TSS	IRF1	chr5	132490623	132490923	GCCCGAGCCCCGCCGAACCG
gRNA_242	TSS_IRF1_2	TSS	IRF1_TSS	IRF1	chr5	132490623	132490923	CGGGTGGCCTCGGTTCGGCG
gRNA_243	TSS_IRF1_3	TSS	IRF1_TSS	IRF1	chr5	132490623	132490923	GGCTCCGGGTGGCCTCGGTT
gRNA_244	TSS_IRF1_4	TSS	IRF1_TSS	IRF1	chr5	132490623	132490923	CCCGCCGAACCGAGGCCACC
gRNA_245	TSS_ETS1_1	TSS	ETS1_TSS	ETS1	chr11	128522148	128522448	GCCGGCGGAGAGGAGGGAGC
gRNA_246	TSS_ETS1_2	TSS	ETS1_TSS	ETS1	chr11	128522148	128522448	GGCGCGGCGCGGGCGAGGCT
gRNA_247	TSS_ETS1_3	TSS	ETS1_TSS	ETS1	chr11	128522148	128522448	GGAGGGAGCGGGCGAGGGCC
gRNA_248	TSS_ETS1_4	TSS	ETS1_TSS	ETS1	chr11	128522148	128522448	CGCCGGCGGAGAGGAGGGAG
gRNA_249	TSS_XBP1_1	TSS	XBP1_TSS	XBP1	chr22	28800387	28800687	CAGAACTTTAGGGGTCCCGT
gRNA_250	TSS_XBP1_2	TSS	XBP1_TSS	XBP1	chr22	28800387	28800687	CTAAAGTTCTGCTTCTGTCG
gRNA_251	TSS_XBP1_3	TSS	XBP1_TSS	XBP1	chr22	28800387	28800687	CGACAGAAGCAGAACTTTAG
gRNA_252	TSS_XBP1_4	TSS	XBP1_TSS	XBP1	chr22	28800387	28800687	CCCGTCGGCCGGGTTCGGCG
gRNA_253	TSS_FOXP3_1	TSS	FOXP3_TSS	FOXP3	chrX	49264560	49264860	TCTGTCAGTCCACTTCACCA
gRNA_254	TSS_FOXP3_2	TSS	FOXP3_TSS	FOXP3	chrX	49264560	49264860	GAGAGCAGGGACACTCACCT
gRNA_255	TSS_FOXP3_3	TSS	FOXP3_TSS	FOXP3	chrX	49264560	49264860	ATGGGGCCCACATCTGGTAG
gRNA_256	TSS_FOXP3_4	TSS	FOXP3_TSS	FOXP3	chrX	49264560	49264860	GGACACTCACCTTGGTGAAG
gRNA_257	TSS_FAM199X_1	TSS	FAM199X_TSS	FAM199X	chrX	104166375	104166675	CCACCCAGTTAGCGCCCCGG
gRNA_258	TSS_FAM199X_2	TSS	FAM199X_TSS	FAM199X	chrX	104166375	104166675	GAGGCTGCTCGAGGCCACAG
gRNA_259	TSS_FAM199X_3	TSS	FAM199X_TSS	FAM199X	chrX	104166375	104166675	CCACCGGGGCGCTAACTGGG
gRNA_260	TSS_FAM199X_4	TSS	FAM199X_TSS	FAM199X	chrX	104166375	104166675	GCGCTAACTGGGTGGCCGGT
gRNA_261	TSS_MTX3_1	TSS	MTX3_TSS	MTX3	chr5	79991110	79991410	CCCAGCAACTGAGTTCCAAG
gRNA_262	TSS_MTX3_2	TSS	MTX3_TSS	MTX3	chr5	79991110	79991410	GGGACTCGCTGTGAACCGAT
gRNA_263	TSS_MTX3_3	TSS	MTX3_TSS	MTX3	chr5	79991110	79991410	TCCCCAGCAACTGAGTTCCA
gRNA_264	TSS_MTX3_4	TSS	MTX3_TSS	MTX3	chr5	79991110	79991410	CCAGCAACTGAGTTCCAAGG
gRNA_265	TSS_SIRT7_1	TSS	SIRT7_TSS	SIRT7	chr17	81917998	81918298	GAGCCGCTCCGAGCGCAAAG
gRNA_266	TSS_SIRT7_2	TSS	SIRT7_TSS	SIRT7	chr17	81917998	81918298	CCGCCGCTTTGCGCTCGGAG
gRNA_267	TSS_SIRT7_3	TSS	SIRT7_TSS	SIRT7	chr17	81917998	81918298	AGGGGAGCGATGGCAGCCGG
gRNA_268	TSS_SIRT7_4	TSS	SIRT7_TSS	SIRT7	chr17	81917998	81918298	CCGCTCCGAGCGCAAAGCGG
gRNA_269	TSS_PTS_1	TSS	PTS_TSS	PTS	chr11	112226278	112226578	GGGAAGATGAGCACGGAAGG
gRNA_270	TSS_PTS_2	TSS	PTS_TSS	PTS	chr11	112226278	112226578	ACACTTGTGCCTGGCAGCGA
gRNA_271	TSS_PTS_3	TSS	PTS_TSS	PTS	chr11	112226278	112226578	TGCGGCGGGACACTTGTGCC
gRNA_272	TSS_PTS_4	TSS	PTS_TSS	PTS	chr11	112226278	112226578	TCGCGCTGAAGGAGATGCGG
gRNA_273	TSS_TMEM218_1	TSS	TMEM218_TSS	TMEM218	chr11	125111476	125111776	GAGGTGTGAGTAGAGCCTGG
gRNA_274	TSS_TMEM218_2	TSS	TMEM218_TSS	TMEM218	chr11	125111476	125111776	GGAGAGTGGATCCAGGTGAA
gRNA_275	TSS_TMEM218_3	TSS	TMEM218_TSS	TMEM218	chr11	125111476	125111776	CTGAGGTGTGAGTAGAGCCT
gRNA_276	TSS_TMEM218_4	TSS	TMEM218_TSS	TMEM218	chr11	125111476	125111776	TGAGGTGTGAGTAGAGCCTG
gRNA_277	TSS_IL12A_1	TSS	IL12A_TSS	IL12A	chr3	159988690	159988990	CGCTTTCGGATTAACTCCCG
gRNA_278	TSS_IL12A_2	TSS	IL12A_TSS	IL12A	chr3	159988690	159988990	CGGCCGCAGCCGTTCCGGGA
gRNA_279	TSS_IL12A_3	TSS	IL12A_TSS	IL12A	chr3	159988690	159988990	GGCGCTTTCGGATTAACTCC
gRNA_280	TSS_IL12A_4	TSS	IL12A_TSS	IL12A	chr3	159988690	159988990	GCGCTTTCGGATTAACTCCC
gRNA_281	TSS_WDR78_MIER1_1	TSS	WDR78_MIER1_TSS	MIER1	chr1	66924706	66925006	TCGGCCCGAGCCGCTAACGG
gRNA_282	TSS_WDR78_MIER1_2	TSS	WDR78_MIER1_TSS	MIER1	chr1	66924706	66925006	GGAATGTTTGCCGGGCGTCA
gRNA_283	TSS_WDR78_MIER1_3	TSS	WDR78_MIER1_TSS	MIER1	chr1	66924706	66925006	TCCACCGTCGCCATGACGCC
gRNA_284	TSS_WDR78_MIER1_4	TSS	WDR78_MIER1_TSS	MIER1	chr1	66924706	66925006	GAGGCTCCGGAATGTTTGCC
gRNA_285	TSS_NFKB1_1	TSS	NFKB1_TSS	NFKB1	chr4	102501209	102501509	AGGAGGTTTCGCCACCGGAG
gRNA_286	TSS_NFKB1_2	TSS	NFKB1_TSS	NFKB1	chr4	102501209	102501509	GGAAGAGGAGGTTTCGCCAC
gRNA_287	TSS_NFKB1_3	TSS	NFKB1_TSS	NFKB1	chr4	102501209	102501509	GTTTCGCCACCGGAGCGGCC
gRNA_288	TSS_NFKB1_4	TSS	NFKB1_TSS	NFKB1	chr4	102501209	102501509	GAAGCTGTCAGCGCGTCGCC
gRNA_289	TSS_CCND2_1	TSS	CCND2_TSS	CCND2	chr12	4273612	4273912	GGGGAGGACCGGTGCGAGTG
gRNA_290	TSS_CCND2_2	TSS	CCND2_TSS	CCND2	chr12	4273612	4273912	GTGCGAGTGAGGCAGCCCCG
gRNA_291	TSS_CCND2_3	TSS	CCND2_TSS	CCND2	chr12	4273612	4273912	GGTGGGCGAGCAGAGCCTCG
gRNA_292	TSS_CCND2_4	TSS	CCND2_TSS	CCND2	chr12	4273612	4273912	ACCGGTCCTCCCCTTAAAAC
gRNA_293	TSS_TMSB10_1	TSS	TMSB10_TSS	TMSB10	chr2	84905506	84905806	GGGCTCGGAACGAGACTGCA
gRNA_294	TSS_TMSB10_2	TSS	TMSB10_TSS	TMSB10	chr2	84905506	84905806	GCAACGCGAGTGGGAGCACC
gRNA_295	TSS_TMSB10_3	TSS	TMSB10_TSS	TMSB10	chr2	84905506	84905806	GAGCACCAGGATCTCGGGCT
gRNA_296	TSS_TMSB10_4	TSS	TMSB10_TSS	TMSB10	chr2	84905506	84905806	ACGAGACTGCACGGTGAGTG
gRNA_297	TSS_LDHA_1	TSS	LDHA_TSS	LDHA	chr11	18394413	18394713	ACCGTACCGGGAATGCACGT
gRNA_298	TSS_LDHA_2	TSS	LDHA_TSS	LDHA	chr11	18394413	18394713	CCCGACGTGCATTCCCGGTA
gRNA_299	TSS_LDHA_3	TSS	LDHA_TSS	LDHA	chr11	18394413	18394713	GGGCGCGTGGCAATGAGATC
gRNA_300	TSS_LDHA_4	TSS	LDHA_TSS	LDHA	chr11	18394413	18394713	GGGCGGTCGTCGGGGGCGCG
gRNA_301	TSS_FTL_1	TSS	FTL_TSS	FTL	chr19	48965159	48965459	GTTTGGACGGAACAGATCCG
gRNA_302	TSS_FTL_2	TSS	FTL_TSS	FTL	chr19	48965159	48965459	GGAGGCTGGAAGAGAGTCCC
gRNA_303	TSS_FTL_3	TSS	FTL_TSS	FTL	chr19	48965159	48965459	TGTTTGGACGGAACAGATCC
gRNA_304	TSS_FTL_4	TSS	FTL_TSS	FTL	chr19	48965159	48965459	GTGTTTGGACGGAACAGATC
gRNA_305	TSS_LCP1_1	TSS	LCP1_TSS	LCP1	chr13	46182025	46182325	GTCATACACCAGTACTACCA
gRNA_306	TSS_LCP1_2	TSS	LCP1_TSS	LCP1	chr13	46182025	46182325	GGTAGTACTGGTGTATGACC
gRNA_307	TSS_LCP1_3	TSS	LCP1_TSS	LCP1	chr13	46182025	46182325	AAAGCTGTCCTTGGTAGTAC
gRNA_308	TSS_LCP1_4	TSS	LCP1_TSS	LCP1	chr13	46182025	46182325	ATGAAGAACATTTACCTTGC
gRNA_309	TSS_STAT3_1	TSS	STAT3_TSS	STAT3	chr17	42388292	42388592	CGGATCCTGGACAGGCACCC
gRNA_310	TSS_STAT3_2	TSS	STAT3_TSS	STAT3	chr17	42388292	42388592	AACAAGCCCCAACCGGATCC
gRNA_311	TSS_STAT3_3	TSS	STAT3_TSS	STAT3	chr17	42388292	42388592	GGAGAGACAGCGCCAAGCCG
gRNA_312	TSS_STAT3_4	TSS	STAT3_TSS	STAT3	chr17	42388292	42388592	TTGGCGCTGTCTCTCCCCCT
gRNA_313	TSS_RUNX3_1	TSS	RUNX3_TSS	RUNX3	chr1	24930126	24930426	ATTCTGGAGGATTTGTTCTG
gRNA_314	TSS_RUNX3_2	TSS	RUNX3_TSS	RUNX3	chr1	24930126	24930426	GAGGATTTGTTCTGGGGCTG
gRNA_315	TSS_RUNX3_3	TSS	RUNX3_TSS	RUNX3	chr1	24930126	24930426	CCCGCCCCGAAGCTCGCCCG
gRNA_316	TSS_RUNX3_4	TSS	RUNX3_TSS	RUNX3	chr1	24930126	24930426	GCGGCCGCGGGCGAGCTTCG
gRNA_317	TSS_RORA_1	TSS	RORA_TSS	RORA	chr15	60592376	60592676	GAGAGCGGATGGTCCGACCC
gRNA_318	TSS_RORA_2	TSS	RORA_TSS	RORA	chr15	60592376	60592676	AGCTGCTGCTGTGGCTCGGG
gRNA_319	TSS_RORA_3	TSS	RORA_TSS	RORA	chr15	60592376	60592676	CGGCGGCAGAGGGGGCTCCG
gRNA_320	TSS_RORA_4	TSS	RORA_TSS	RORA	chr15	60592376	60592676	TGCTGCTGTGGCTCGGGCGG
gRNA_321	NT_1	NT	NT	NA	NA	NA	NA	AAAACAGGACGATGTGCGGC
gRNA_322	NT_2	NT	NT	NA	NA	NA	NA	AAAACATCGACCGAAAGCGT
gRNA_323	NT_3	NT	NT	NA	NA	NA	NA	AAAATAGCAGTAAACTCAAC
gRNA_324	NT_4	NT	NT	NA	NA	NA	NA	AAACCTAGCCCCAATACTTA
gRNA_325	NT_5	NT	NT	NA	NA	NA	NA	AAACGAGATCGAGAAAGGTA
gRNA_326	NT_6	NT	NT	NA	NA	NA	NA	AAACGGTACGACAGCGTGTG
gRNA_327	NT_7	NT	NT	NA	NA	NA	NA	AAAGAAAGAGGAATAGTAGC
gRNA_328	NT_8	NT	NT	NA	NA	NA	NA	AAAGATATAGCAAATTATGG
gRNA_329	NT_9	NT	NT	NA	NA	NA	NA	AAAGCGACGTAGGCATACTT
gRNA_330	NT_10	NT	NT	NA	NA	NA	NA	AAATAATATGCATCTCTCGA
gRNA_331	NT_11	NT	NT	NA	NA	NA	NA	AAATACAAGCTATAGCGATA
gRNA_332	NT_12	NT	NT	NA	NA	NA	NA	AAATGCACAGATCGCTGATC
gRNA_333	NT_13	NT	NT	NA	NA	NA	NA	AAATTGGCTTTCGTTCGTGC
gRNA_334	NT_14	NT	NT	NA	NA	NA	NA	AACATCTCGTTAGGGGTATC
gRNA_335	NT_15	NT	NT	NA	NA	NA	NA	AACGCGAGTCCGGTGGCTAG
gRNA_336	NT_16	NT	NT	NA	NA	NA	NA	AACTACAAGTAAAAGTATCG
gRNA_337	NT_17	NT	NT	NA	NA	NA	NA	AACTAGAATAGGCGGGCTTG
gRNA_338	NT_18	NT	NT	NA	NA	NA	NA	AAGAATTAGGCACGGTTACT
gRNA_339	NT_19	NT	NT	NA	NA	NA	NA	AAGAGCGAATCGATTTCGTG
gRNA_340	NT_20	NT	NT	NA	NA	NA	NA	AATATTTGGCTCGGCTGCGC
gRNA_341	NT_21	NT	NT	NA	NA	NA	NA	AATCGACTCGAACTTCGTGT
gRNA_342	NT_22	NT	NT	NA	NA	NA	NA	AATCGCAGGTATCCCAGAGC
gRNA_343	NT_23	NT	NT	NA	NA	NA	NA	AATGCGAGTGTATCCGCAGT
gRNA_344	NT_24	NT	NT	NA	NA	NA	NA	AATTTAAGCTTCGTAACTGG
gRNA_345	NT_25	NT	NT	NA	NA	NA	NA	AATTTATCGTCAACATTAAT
gRNA_346	NT_26	NT	NT	NA	NA	NA	NA	ACAAAAAACTACGGTGATTA
gRNA_347	NT_27	NT	NT	NA	NA	NA	NA	ACAAAATGCCGTGCGTCAAT
gRNA_348	NT_28	NT	NT	NA	NA	NA	NA	ACAAAGATCGCATGGCATAC
gRNA_349	NT_29	NT	NT	NA	NA	NA	NA	ACAGCCCTCACGAGCCCGAA
gRNA_350	NT_30	NT	NT	NA	NA	NA	NA	ACAGCGCTCTCGTGTACTAT
gRNA_351	NT_31	NT	NT	NA	NA	NA	NA	ACAGGTTCTTATTCATTGAC
gRNA_352	NT_32	NT	NT	NA	NA	NA	NA	ACATAGTCGACGGCTCGATT
gRNA_353	NT_33	NT	NT	NA	NA	NA	NA	ACCCATGAGTTAAGTTTTCT
gRNA_354	NT_34	NT	NT	NA	NA	NA	NA	ACCCGATAATAGCTACTGGT
gRNA_355	NT_35	NT	NT	NA	NA	NA	NA	ACCCTCCGAATCGTAACGGA

## Sheet: TSS details
TSSs	Expression quartile based on Cano-Gomez et al 2020	T cell function regulator
NFKB1	High expressed (quartile 4)	Y
RORA	High expressed (quartile 4)	Y
RUNX3	High expressed (quartile 4)	Y
STAT3	High expressed (quartile 4)	Y
SIRT7	High expressed (quartile 4)	Y
CD2	High expressed (quartile 4)	Y
ETS1	High expressed (quartile 4)	Y
GATA3	High expressed (quartile 4)	Y
IRF1	High expressed (quartile 4)	Y
JUNB	High expressed (quartile 4)	Y
STAT1	High expressed (quartile 4)	Y
STAT5A	High expressed (quartile 4)	Y
XBP1	High expressed (quartile 4)	Y
IL12A	Low expressed (quartile 2)	Y
FOXP3	Mid expressed (quartile 3)	Y
CCND2	High expressed (quartile 4)	N
FTL	High expressed (quartile 4)	N
LCP1	High expressed (quartile 4)	N
LDHA	High expressed (quartile 4)	N
TMSB10	High expressed (quartile 4)	N
PTS	High expressed (quartile 4)	N
RGS19_OPRL1	High expressed (quartile 4)	N
RPS26	High expressed (quartile 4)	N
RTKN2	High expressed (quartile 4)	N
SHARPIN	High expressed (quartile 4)	N
TRIM26	High expressed (quartile 4)	N
TBX1	Low expressed (quartile 1)	N
WDR78	Low expressed (quartile 2)	N
SIK2	Low expressed (quartile 2)	N
TMEM218	Mid expressed (quartile 3)	N
FAM199X	Mid expressed (quartile 3)	N
MTX3	Mid expressed (quartile 3)	N
ADCY3	Mid expressed (quartile 3)	N
PABPC1L	Mid expressed (quartile 3)	N
PPP2R1B	Mid expressed (quartile 3)	N
