# Supplementary material for: Mapping the functional impact of non-coding regulatory elements in primary T cells through single-cell CRISPR screens
Source: Genome Biol. 2024 Feb 2;25:42. doi: 10.1186/s13059-024-03176-z (PMC10835965; doi:10.1186/s13059-024-03176-z)
Supplement: Supplementary file 3 — Additional file 3: Table S2. MAST differential expression results for all genes within 1Mb of a perturbation and detected in at least 5% of cells. Results are aggregated at the target level. [file 13059_2024_3176_MOESM3_ESM.xlsx]

## Sheet: table_S2
Additional file 3: Table S2. MAST differential expression results for all genes within 1Mb of a perturbation and detected in at least 5% of cells. Results are aggregated at the target level.
pair_tgt: target-gene pair
expected_gene: for positive control perturbations, what is the gene expected to be downregulated
pval_fisher: p-value integrated at the target level using Fisher's method on the 4 gRNA individual p-values
FDR: pval_fisher corrected for multiple testing (Benjamin Hochberg)
logFC_summary: average log2 fold-change for all gRNAs with a gRNA level p-value < 0.05
tier: confidence tier for significant (FDR < 0.05) results. High indicates 3 or 4 gRNA level p-values < 0.05 and concordant fold-change direction; medium is 2 gRNAs; low is 1 gRNA.
n_gRNAs: number of gRNAs with gRNA-level p-value < 0.05
n_down: number of gRNAs with gRNA-level p-value < 0.05 AND a negative fold-change (indicating lower expression in perturbed cells)
n_up: number of gRNAs with gRNA-level p-value < 0.05 AND a positive fold-change (indicating higher expression in perturbed cells)
direction: summarises if expression is up or downregulated; discordant if different gRNAs have opposing fold-change signs
gRNAs: list of individual gRNA ids for the target
p_values: list of individual gRNA p-values
logFCs: list of individual gRNA log2 fold-changes
target	ensembl_ID	gene_symbol	pair_tgt	class	expected_gene	pval_fisher	FDR	logFC_summary	tier	n_gRNAs	n_down	n_up	direction	gRNAs	p_values	logFCs
ACAP1_INTRON	ENSG00000072818	ACAP1	ACAP1_INTRON|ACAP1	cCRE_intron	NA	0	0	-1.51869	high	4	4	0	down	gRNA_57,gRNA_58,gRNA_59,gRNA_60	7.61017091735495e-112,3.06338926021377e-06,5.89855337309058e-153,4.05307859896514e-302	-2.04969652033156,-0.489514477358593,-1.79273502607953,-1.74280030025386
CTSC_ENH2	ENSG00000109861	CTSC	CTSC_ENH2|CTSC	Gasperini_ENH	CTSC	0	0	-0.944876	high	4	4	0	down	gRNA_121,gRNA_122,gRNA_123,gRNA_124	5.51135637685605e-73,2.49082700952075e-43,3.03118851598873e-64,2.42442953070758e-319	-1.00695408319343,-0.966117946705678,-0.918323147083859,-0.888109606853499
RGS19_OPRL1_TSS	ENSG00000171700	RGS19	RGS19_OPRL1_TSS|RGS19	TSS	RGS19	0	0	-0.706895	high	4	4	0	down	gRNA_201,gRNA_202,gRNA_203,gRNA_204	1.34664666241163e-53,7.30672253279107e-207,9.59744291289486e-119,5.52768415815126e-156	-0.551799413743187,-0.916363784555082,-0.644233399622144,-0.715182703950272
CD2_TSS	ENSG00000116824	CD2	CD2_TSS|CD2	TSS	CD2	0	0	-2.06359	high	4	4	0	down	gRNA_233,gRNA_234,gRNA_235,gRNA_236	2.42380527510997e-65,2.94463124921383e-321,1.10700044464596e-46,9.02315746933532e-135	-1.94074372832751,-1.71571073193062,-2.42624561688771,-2.17164284635369
STAT1_TSS	ENSG00000115415	STAT1	STAT1_TSS|STAT1	TSS	STAT1	0	0	-0.474763	high	4	4	0	down	gRNA_237,gRNA_238,gRNA_239,gRNA_240	8.72217997237887e-07,8.46288246805609e-79,2.07747132536867e-285,6.0712679070428e-07	-0.219026980693331,-0.780340906136348,-0.718347507737331,-0.181335421275681
IRF1_TSS	ENSG00000125347	IRF1	IRF1_TSS|IRF1	TSS	IRF1	0	0	-0.481825	high	4	4	0	down	gRNA_241,gRNA_242,gRNA_243,gRNA_244	1.00176967074766e-12,1.47459487938531e-160,3.15905532447057e-152,6.80623523150059e-35	-0.199440245921009,-0.707801473568404,-0.606380123303009,-0.413680008319292
CCND2_TSS	ENSG00000118971	CCND2	CCND2_TSS|CCND2	TSS	CCND2	0	0	-1.02427	high	4	4	0	down	gRNA_289,gRNA_290,gRNA_291,gRNA_292	7.62974423292106e-134,2.27218779315479e-64,1.24809910746281e-38,1.74898464450384e-117	-1.07384748271574,-0.735579974845668,-1.2563089996729,-1.03134914258817
TMSB10_TSS	ENSG00000034510	TMSB10	TMSB10_TSS|TMSB10	TSS	TMSB10	0	0	-3.6239	high	4	4	0	down	gRNA_293,gRNA_294,gRNA_295,gRNA_296	0,0,0,1.31342697568808e-282	-3.65593056679363,-3.81419281223775,-3.03415203414271,-3.99131218606975
LDHA_TSS	ENSG00000134333	LDHA	LDHA_TSS|LDHA	TSS	LDHA	0	0	-1.5079	high	4	4	0	down	gRNA_297,gRNA_298,gRNA_299,gRNA_300	1.69027565585253e-66,8.07077985010498e-29,5.71173618436722e-278,9.53421264332174e-265	-1.69551232261529,-0.88837345712787,-2.14756250077936,-1.30014999201128
FTL_TSS	ENSG00000087086	FTL	FTL_TSS|FTL	TSS	FTL	0	0	-4.12205	high	4	4	0	down	gRNA_301,gRNA_302,gRNA_303,gRNA_304	0,0,0,0	-2.69977768805275,-4.85085380905671,-4.10723269871587,-4.83035325793966
LCP1_TSS	ENSG00000136167	LCP1	LCP1_TSS|LCP1	TSS	LCP1	1.59E-321	1.93E-319	-1.77611	high	3	3	0	down	gRNA_305,gRNA_306,gRNA_307,gRNA_308	2.32669946005566e-165,9.92928231650685e-128,2.61606957188742e-37,0.363101363909447	-2.21784927758975,-1.40093776818646,-1.70953962498266,0.0543100018141649
SIRT7_TSS	ENSG00000187531	SIRT7	SIRT7_TSS|SIRT7	TSS	SIRT7	2.09611e-245	2.33367e-243	-0.367904	high	4	4	0	down	gRNA_265,gRNA_266,gRNA_267,gRNA_268	1.4661286208281e-18,3.6572930851755e-16,4.31642774244274e-198,2.7606400579517e-22	-0.376437885502515,-0.26940829950834,-0.5082108951466,-0.317558521834458
TMSB4X_ENH3	ENSG00000205542	TMSB4X	TMSB4X_ENH3|TMSB4X	Gasperini_ENH	TMSB4X	1.37486e-214	1.41294e-212	-0.695656	medium	2	2	0	down	gRNA_169,gRNA_170,gRNA_171,gRNA_172	3.63976735879719e-158,0.079452644692128,0.741579347433145,2.8937812577913e-63	-1.02487220553976,-0.143409141987218,0.0234833919250708,-0.366439005851243
XBP1_TSS	ENSG00000100219	XBP1	XBP1_TSS|XBP1	TSS	XBP1	6.40168e-183	6.10904e-181	-1.08605	high	3	3	0	down	gRNA_249,gRNA_250,gRNA_251,gRNA_252	4.34427816720878e-52,0.714669917401764,4.52869853247339e-06,3.2741922452761e-133	-1.42130046318924,-0.0627521570233247,-0.581375238029452,-1.25548205548594
DVL1_INTRON2	ENSG00000187608	ISG15	DVL1_INTRON2|ISG15	cCRE_intron	NA	1.44625e-172	1.28813e-170	-0.279461	high	4	4	0	down	gRNA_25,gRNA_26,gRNA_27,gRNA_28	0.00043502546884397,0.00750937769315886,1.38967691559963e-19,2.71425278245766e-155	-0.196539373571597,-0.102196891400506,-0.287973750972681,-0.531135674895311
CTSC_ENH1	ENSG00000109861	CTSC	CTSC_ENH1|CTSC	Gasperini_ENH	CTSC	4.94162e-169	4.12626e-167	-0.0300608	medium	3	2	1	discordant	gRNA_117,gRNA_118,gRNA_119,gRNA_120	0.00432400687290958,9.9867314290281e-27,0.847105042252662,1.22231160797253e-147	-0.172394847852359,-0.430019442449418,-0.0236022860225202,0.512232033783834
STAT3_TSS	ENSG00000168610	STAT3	STAT3_TSS|STAT3	TSS	STAT3	4.98167e-167	3.91501e-165	-0.470535	high	4	4	0	down	gRNA_309,gRNA_310,gRNA_311,gRNA_312	0.00129844897456661,1.75120475633823e-67,4.85090831344889e-60,4.23055221500984e-45	-0.1337821064041,-0.637544722540175,-0.473744610895373,-0.637069309262489
JUNB_TSS	ENSG00000171223	JUNB	JUNB_TSS|JUNB	TSS	JUNB	1.11728e-159	8.29273e-158	-0.605439	high	4	4	0	down	gRNA_229,gRNA_230,gRNA_231,gRNA_232	4.16201624871992e-10,1.29561584913427e-40,9.77171016059992e-49,2.263491717917e-69	-0.236160069426272,-0.530438236855411,-0.710486188090292,-0.944671823297522
RNF213_ENH	ENSG00000173821	RNF213	RNF213_ENH|RNF213	Gasperini_ENH	RNF213	1.37324e-128	9.65602e-127	-0.646111	high	4	4	0	down	gRNA_153,gRNA_154,gRNA_155,gRNA_156	2.07939417923607e-45,1.17063743977135e-45,2.84352001681808e-35,3.96330619411157e-11	-0.648913129662562,-0.587076711544638,-0.763388281882533,-0.585066991824203
TGFB1_INTERGENIC	ENSG00000105329	TGFB1	TGFB1_INTERGENIC|TGFB1	cCRE_intergenic	NA	8.00546e-121	5.34765e-119	-0.364837	high	3	3	0	down	gRNA_193,gRNA_194,gRNA_195,gRNA_196	8.89193595320718e-19,3.97210429285554e-21,0.335517385141122,1.61498928141328e-88	-0.302807613530108,-0.328879998825541,-0.0439814287141753,-0.462823027725458
RPS26_TSS	ENSG00000197728	RPS26	RPS26_TSS|RPS26	TSS	RPS26	2.41966e-119	1.53936e-117	-0.614659	high	4	4	0	down	gRNA_49,gRNA_50,gRNA_51,gRNA_52	1.85212095194157e-29,1.92053675196109e-17,2.41908946655822e-65,6.96534044166949e-16	-0.385874893472607,-0.435937782039915,-1.20620131234376,-0.430623350771895
CD2_LCR1	ENSG00000116824	CD2	CD2_LCR1|CD2	LCR	CD2	8.08194e-119	4.90794e-117	-0.681322	high	4	4	0	down	gRNA_205,gRNA_206,gRNA_207,gRNA_208	1.34429487445005e-30,4.53589433971478e-09,8.75756757129127e-14,3.79670097106316e-74	-0.96567864607757,-0.451540880076366,-0.621243166910427,-0.686824664432232
YPEL3_ENH	ENSG00000213658	LAT	YPEL3_ENH|LAT	Gasperini_ENH	YPEL3	3.35141e-103	1.94673e-101	-0.142923	low	2	1	1	discordant	gRNA_1,gRNA_2,gRNA_3,gRNA_4	1.7585859149273e-100,5.57535456361487e-09,0.14965905414807,0.858832491172658	-0.450907798988234,0.165062051594142,-0.000528491883563298,0.0151926307245454
DVL1_INTRON2	ENSG00000186891	TNFRSF18	DVL1_INTRON2|TNFRSF18	cCRE_intron	NA	2.95402e-102	1.64441e-100	0.269972	low	2	1	1	discordant	gRNA_25,gRNA_26,gRNA_27,gRNA_28	0.148743013040447,0.175597081173876,1.65563645899837e-61,2.63732886320849e-46	0.0978584497511219,0.045534153110062,0.81950555345486,-0.279562490780581
TMEM218_TSS	ENSG00000150433	TMEM218	TMEM218_TSS|TMEM218	TSS	TMEM218	5.22993e-89	2.79488e-87	-0.199071	high	4	4	0	down	gRNA_273,gRNA_274,gRNA_275,gRNA_276	1.52462141043329e-59,1.53819455353359e-14,8.00015480583043e-06,1.60000692416276e-17	-0.239974166194933,-0.257566477134127,-0.0930242111707619,-0.205718381054577
PTS_TSS	ENSG00000150787	PTS	PTS_TSS|PTS	TSS	PTS	1.19256e-88	6.12793e-87	-0.149255	high	4	3	1	discordant	gRNA_269,gRNA_270,gRNA_271,gRNA_272	2.44337731673357e-38,3.99624493093582e-27,3.77128321658912e-11,1.88033879209771e-20	-0.262375150621371,-0.207612857183422,0.0843434293698244,-0.211375919996075
YPEL3_ENH	ENSG00000102879	CORO1A	YPEL3_ENH|CORO1A	Gasperini_ENH	YPEL3	4.79746e-87	2.37386e-85	-0.194157	high	3	3	0	down	gRNA_1,gRNA_2,gRNA_3,gRNA_4	2.6525909895279e-73,1.10069534309308e-09,1.69126487763437e-11,0.594230228414677	-0.296819877086014,-0.138279851619888,-0.147371049635101,-0.0158074951641236
FAM199X_TSS	ENSG00000123575	FAM199X	FAM199X_TSS|FAM199X	TSS	FAM199X	3.98698e-84	1.90236e-82	-0.132355	high	4	4	0	down	gRNA_257,gRNA_258,gRNA_259,gRNA_260	1.27278230990447e-27,1.73951825095323e-23,0.000157633967634529,7.69991315224924e-37	-0.149077902919394,-0.144383807061619,-0.0668104189090837,-0.169148167159917
IRF1_TSS	ENSG00000113525	IL5	IRF1_TSS|IL5	TSS	IRF1	1.5542e-71	7.16005e-70	-0.00122999	high	4	3	1	discordant	gRNA_241,gRNA_242,gRNA_243,gRNA_244	7.92220565267271e-14,8.48135662412035e-31,1.1576130003751e-30,0.000213304748493788	-0.0634500405754941,0.1665484256846,-0.0622300839295386,-0.0457882758535373
SHARPIN_TSS	ENSG00000161016	RPL8	SHARPIN_TSS|RPL8	TSS	SHARPIN	7.4729e-66	3.32793e-64	-0.232438	medium	2	2	0	down	gRNA_77,gRNA_78,gRNA_79,gRNA_80	0.46179269378672,0.974004344898418,3.49989064549076e-05,6.40061832491125e-67	-0.0150040966874148,0.00635666403340807,-0.103378844771299,-0.361497375570861
NFKB1_TSS	ENSG00000109320	NFKB1	NFKB1_TSS|NFKB1	TSS	NFKB1	9.69535e-64	4.17838e-62	-0.435485	high	4	4	0	down	gRNA_285,gRNA_286,gRNA_287,gRNA_288	9.91282073246769e-07,1.98976150553161e-35,4.7506665217532e-25,0.000152924168053176	-0.449905923209432,-0.60266798588876,-0.591380694323008,-0.0979836287300879
TMSB10_TSS	ENSG00000186854	TRABD2A	TMSB10_TSS|TRABD2A	TSS	TMSB10	4.76221e-62	1.98822e-60	-0.234013	high	4	4	0	down	gRNA_293,gRNA_294,gRNA_295,gRNA_296	2.02373912843055e-23,1.11206834013198e-14,1.92928590662178e-19,1.74832929586027e-12	-0.24459611242393,-0.22383559519917,-0.219939954527469,-0.247681549960647
ADCY3_TSS	ENSG00000138031	ADCY3	ADCY3_TSS|ADCY3	TSS	ADCY3	1.32233e-60	5.35344e-59	-0.0780637	high	3	3	0	down	gRNA_197,gRNA_198,gRNA_199,gRNA_200	9.81945646620141e-16,0.393051798357102,3.91323446286992e-44,1.49097634587785e-07	-0.0705125705900128,-0.0171412810335426,-0.083201316880061,-0.0804773336096521
ETS1_TSS	ENSG00000151702	FLI1	ETS1_TSS|FLI1	TSS	ETS1	1.29846e-53	5.10219e-52	0.27713	high	3	0	3	up	gRNA_245,gRNA_246,gRNA_247,gRNA_248	0.00443988759999303,1.91245742132809e-51,0.714019923267456,5.13976377173407e-06	0.178182647802044,0.382291194607402,-0.0160771216506247,0.270917348336343
RORA_TSS	ENSG00000069667	RORA	RORA_TSS|RORA	TSS	RORA	2.31046e-52	8.81935e-51	-0.313088	high	3	3	0	down	gRNA_317,gRNA_318,gRNA_319,gRNA_320	9.09204551362905e-39,0.109001181347634,0.00292476036586366,2.04305434917647e-16	-0.382605260129378,-0.234909373087517,-0.215147893162426,-0.341509651828796
IRF1_TSS	ENSG00000131437	KIF3A	IRF1_TSS|KIF3A	TSS	IRF1	9.45933e-50	3.51046e-48	-0.0477874	high	4	3	1	discordant	gRNA_241,gRNA_242,gRNA_243,gRNA_244	1.80656362881304e-07,1.96168770210068e-17,5.84400484422371e-29,0.00134986285795984	-0.101939268960187,0.133391464179204,-0.140007893563879,-0.0825937864163617
KCNN4_ENH	ENSG00000104783	KCNN4	KCNN4_ENH|KCNN4	Gasperini_ENH	KCNN4	1.45071e-49	5.23824e-48	-0.140647	high	4	4	0	down	gRNA_105,gRNA_106,gRNA_107,gRNA_108	3.36409666581901e-36,0.000158428451895595,4.09129452491517e-11,1.98680949136287e-05	-0.225855910463639,-0.140987475140005,-0.101703224705124,-0.094042586330675
SHARPIN_TSS	ENSG00000179632	MAF1	SHARPIN_TSS|MAF1	TSS	SHARPIN	2.65192e-46	9.32358e-45	-0.238731	high	4	4	0	down	gRNA_77,gRNA_78,gRNA_79,gRNA_80	2.16200316230309e-21,1.46477055314487e-15,0.00279378137968091,1.08119953383768e-13	-0.197391458586009,-0.406533704499328,-0.119306829862503,-0.231692130160828
SHARPIN_TSS	ENSG00000104529	EEF1D	SHARPIN_TSS|EEF1D	TSS	SHARPIN	1.10544e-45	3.78683e-44	-0.096431	medium	3	2	1	discordant	gRNA_77,gRNA_78,gRNA_79,gRNA_80	0.00628604742272292,0.0430645866615298,0.669636174319489,2.28332775012115e-47	-0.0436453767540104,0.0744236922156167,-0.020615675022396,-0.320071291039806
PTS_TSS	ENSG00000137720	C11orf1	PTS_TSS|C11orf1	TSS	PTS	2.48119e-40	8.28716e-39	-0.166688	low	1	1	0	down	gRNA_269,gRNA_270,gRNA_271,gRNA_272	0.872941098933209,0.0986230966160762,4.14607029201187e-44,0.36699360898784	0.00209866576892787,-0.0548948832902731,-0.166688420724969,-0.0187395755283091
IRF1_TSS	ENSG00000169194	IL13	IRF1_TSS|IL13	TSS	IRF1	1.93379e-39	6.30133e-38	-0.0459434	medium	3	2	1	discordant	gRNA_241,gRNA_242,gRNA_243,gRNA_244	1.01637961532062e-09,3.76935508833867e-05,1.35628550956606e-30,0.208932588137732	-0.100275341510179,0.080927475491364,-0.118482425933201,-0.036716250406437
DVL1_INTRON2	ENSG00000162585	FAAP20	DVL1_INTRON2|FAAP20	cCRE_intron	NA	5.09056e-39	1.61928e-37	0.0671076	low	2	1	1	discordant	gRNA_25,gRNA_26,gRNA_27,gRNA_28	0.335637300705246,0.618946858309181,0.0344132787865428,4.11676631730611e-42	0.025032393181019,-0.0409228256807386,-0.0922436673889713,0.226458912182041
CD2_LCR3	ENSG00000116824	CD2	CD2_LCR3|CD2	LCR	CD2	4.64036e-38	1.44175e-36	-0.373273	high	3	3	0	down	gRNA_213,gRNA_214,gRNA_215,gRNA_216	0.127352815723565,2.36857250242857e-19,8.3681505622614e-15,1.13793540022683e-09	-0.0355169934886388,-0.358074386352154,-0.443920695400446,-0.317824954172775
TRIM26_TSS	ENSG00000234127	TRIM26	TRIM26_TSS|TRIM26	TSS	TRIM26	1.37531e-37	4.17596e-36	-0.169919	high	4	4	0	down	gRNA_73,gRNA_74,gRNA_75,gRNA_76	0.00211548757013132,0.0172071978689291,5.13351726185274e-25,4.71403484251523e-14	-0.0768885406589733,-0.0909721743518959,-0.328190161282177,-0.183626124135092
SIRT7_TSS	ENSG00000185527	PDE6G	SIRT7_TSS|PDE6G	TSS	SIRT7	8.05697e-36	2.39203e-34	0.0597424	medium	3	1	2	discordant	gRNA_265,gRNA_266,gRNA_267,gRNA_268	0.0350524789101963,0.00260196479755385,1.13312104443999e-36,0.569621640580364	-0.0495896448007452,0.0630138181308583,0.165802908976187,0.0160755581304187
FOXP3_TSS	ENSG00000049768	FOXP3	FOXP3_TSS|FOXP3	TSS	FOXP3	2.75807e-35	8.01041e-34	-0.118759	high	4	4	0	down	gRNA_253,gRNA_254,gRNA_255,gRNA_256	2.22602492724321e-07,3.51139566802979e-05,1.9854454228461e-17,1.35288275157801e-12	-0.113432467679858,-0.122756861112006,NA,-0.12008783802187
TMSB10_TSS	ENSG00000115523	GNLY	TMSB10_TSS|GNLY	TSS	TMSB10	1.09359e-34	3.10859e-33	0.295716	high	4	1	3	discordant	gRNA_293,gRNA_294,gRNA_295,gRNA_296	1.17465924588296e-09,0.00110182998893715,6.94432232694493e-21,9.70424937539024e-08	0.232506625653598,-0.4733635011318,0.620698011777514,0.803023661520005
RGS19_OPRL1_TSS	ENSG00000125534	PPDPF	RGS19_OPRL1_TSS|PPDPF	TSS	RGS19	4.57276e-32	1.27275e-30	0.142206	high	4	0	4	up	gRNA_201,gRNA_202,gRNA_203,gRNA_204	0.00299781979009435,6.80786721329612e-08,8.94706329322351e-11,2.47275422044499e-17	0.098141927266985,0.130066693289219,0.15162100849384,0.18899244719703
DVL1_INTRON2	ENSG00000078369	GNB1	DVL1_INTRON2|GNB1	cCRE_intron	NA	1.13669e-29	3.09922e-28	0.0464786	low	2	1	1	discordant	gRNA_25,gRNA_26,gRNA_27,gRNA_28	0.227386231987845,0.276820324227469,0.0063868566278425,3.44406576475097e-31	0.0171200432997867,0.0416523115762726,-0.0916751772720694,0.184632457051232
DVL1_INTRON2	ENSG00000131584	ACAP3	DVL1_INTRON2|ACAP3	cCRE_intron	NA	1.74673e-29	4.66726e-28	-0.0690962	medium	2	2	0	down	gRNA_25,gRNA_26,gRNA_27,gRNA_28	0.390289374750063,0.759266298201685,0.0235947773589194,3.09524349586363e-32	-0.00869737855413188,-0.0106899081925098,-0.0431118856263414,-0.0950806112942564
RGS19_OPRL1_TSS	ENSG00000203896	LIME1	RGS19_OPRL1_TSS|LIME1	TSS	RGS19	2.156e-29	5.64789e-28	0.179451	high	4	1	3	discordant	gRNA_201,gRNA_202,gRNA_203,gRNA_204	1.0868269298773e-06,2.47743976349199e-06,1.10760733382613e-07,9.03238565053898e-16	-0.0769267784470768,0.23049368668463,0.200007545690598,0.36423074488005
PTS_TSS	ENSG00000150779	TIMM8B	PTS_TSS|TIMM8B	TSS	PTS	9.84331e-27	2.52897e-25	0.187246	low	1	0	1	up	gRNA_269,gRNA_270,gRNA_271,gRNA_272	0.312948049874685,0.384040936700471,2.818608320889e-30,0.468417818734971	-0.0708408212736209,-0.00569816076479479,0.187246006862358,-0.0144783372231658
FAM199X_TSS	ENSG00000102409	BEX4	FAM199X_TSS|BEX4	TSS	FAM199X	1.46606e-26	3.69557e-25	-0.07919	high	3	3	0	down	gRNA_257,gRNA_258,gRNA_259,gRNA_260	0.000235341845678087,2.39587488741408e-15,0.855685814639398,4.98425425868375e-13	-0.0507875175831338,-0.095219047095658,0.0058601197316408,-0.0915634783028792
SHARPIN_TSS	ENSG00000178209	PLEC	SHARPIN_TSS|PLEC	TSS	SHARPIN	3.18603e-25	7.88248e-24	-0.0312644	medium	3	2	1	discordant	gRNA_77,gRNA_78,gRNA_79,gRNA_80	2.09931231887737e-14,0.000111955500242178,2.7976706373852e-12,0.912448175518416	-0.10414993974504,0.170431821971981,-0.160075191245434,-0.00949205855936841
PPP2R1B_TSS	ENSG00000137713	PPP2R1B	PPP2R1B_TSS|PPP2R1B	TSS	PPP2R1B	1.90802e-24	4.63475e-23	-0.174184	high	3	3	0	down	gRNA_41,gRNA_42,gRNA_43,gRNA_44	6.92039688952787e-12,0.110113199918318,1.77797635631696e-09,2.88262847353695e-08	-0.164093747160365,-0.0548516329559648,-0.156763089871368,-0.201694059757283
DVL1_INTRON2	ENSG00000186827	TNFRSF4	DVL1_INTRON2|TNFRSF4	cCRE_intron	NA	6.62589e-24	1.58075e-22	0.11738	low	2	1	1	discordant	gRNA_25,gRNA_26,gRNA_27,gRNA_28	0.986637106982579,0.218093448475445,1.25907971579084e-14,5.31282528683894e-14	0.0100260984613882,0.0802306034627346,0.317811232657923,-0.0830512877756177
YPEL3_ENH	ENSG00000090238	YPEL3	YPEL3_ENH|YPEL3	Gasperini_ENH	YPEL3	7.02669e-24	1.64696e-22	-0.277581	low	1	1	0	down	gRNA_1,gRNA_2,gRNA_3,gRNA_4	1.21107742316467e-27,0.433691366992675,0.512631184076882,0.568538147603049	-0.277581205766408,0.0314634769655096,-0.036438561333302,0.0102626038077538
FTL_TSS	ENSG00000142227	EMP3	FTL_TSS|EMP3	TSS	FTL	8.22439e-24	1.89444e-22	0.0599704	medium	3	1	2	discordant	gRNA_301,gRNA_302,gRNA_303,gRNA_304	1.51390177938701e-13,3.45487621658322e-10,0.34624054926442,9.96941397024298e-06	0.268113715857336,-0.262856445817574,-0.0125473471173985,0.174653933199325
MTX3_TSS	ENSG00000177034	MTX3	MTX3_TSS|MTX3	TSS	MTX3	2.82818e-23	6.40415e-22	-0.149089	high	3	3	0	down	gRNA_261,gRNA_262,gRNA_263,gRNA_264	0.191496454375798,3.21364354670793e-21,0.00475676676386411,0.000225308733158315	-0.0565619565779824,-0.217752322968079,-0.0676952359192484,-0.161820601345015
SIRT7_TSS	ENSG00000173762	CD7	SIRT7_TSS|CD7	TSS	SIRT7	1.64146e-22	3.65499e-21	0.0746511	medium	3	1	2	discordant	gRNA_265,gRNA_266,gRNA_267,gRNA_268	0.239080351528788,6.61872011589871e-06,1.74564089005794e-10,1.51385186000087e-11	0.0776153346270534,-0.156664591704806,0.0394969681759263,0.341120930641173
PKM_ENH	ENSG00000067225	PKM	PKM_ENH|PKM	Gasperini_ENH	PKM	7.99632e-21	1.75132e-19	-0.327848	high	3	3	0	down	gRNA_161,gRNA_162,gRNA_163,gRNA_164	1.09698630528878e-09,0.78692380368538,2.06154886111739e-05,1.40596987683452e-11	-0.385912920840709,-0.135217123935599,-0.311229065324755,-0.286400656810836
SHARPIN_TSS	ENSG00000179526	SHARPIN	SHARPIN_TSS|SHARPIN	TSS	SHARPIN	8.37537e-21	1.80476e-19	-0.12759	high	4	4	0	down	gRNA_77,gRNA_78,gRNA_79,gRNA_80	1.50287971141445e-12,7.8140535154914e-05,0.0198491802786037,1.12714058916758e-07	-0.11764967024634,-0.172539308862217,-0.07771758807344,-0.142454791118871
DVL1_INTRON2	ENSG00000078808	SDF4	DVL1_INTRON2|SDF4	cCRE_intron	NA	2.43705e-20	5.16809e-19	0.176829	low	1	0	1	up	gRNA_25,gRNA_26,gRNA_27,gRNA_28	0.460989324747146,0.704146128059156,0.827475532443477,3.02002359954166e-24	-0.0478608428740971,0.0296460719824906,-0.0219904929190512,0.176829005760421
STAT5A_TSS	ENSG00000126561	STAT5A	STAT5A_TSS|STAT5A	TSS	STAT5A	4.46447e-20	9.31957e-19	-0.151663	high	4	4	0	down	gRNA_225,gRNA_226,gRNA_227,gRNA_228	3.54824521784355e-05,1.80010082827849e-05,3.68460547927692e-09,6.53358872712061e-07	-0.10304973755994,-0.121947965351886,-0.197915980742931,-0.183737423991375
HPCAL1_ENH	ENSG00000115756	HPCAL1	HPCAL1_ENH|HPCAL1	Gasperini_ENH	HPCAL1	1.8513e-19	3.80514e-18	-0.174395	high	4	4	0	down	gRNA_9,gRNA_10,gRNA_11,gRNA_12	1.82659827866176e-10,0.00166015592795614,7.53422681291612e-06,3.0289354869475e-06	-0.220897111398759,-0.108533160424482,-0.151132158273808,-0.217018553341096
TKT_ENH	ENSG00000056736	IL17RB	TKT_ENH|IL17RB	Gasperini_ENH	TKT	2.45163e-18	4.96269e-17	-0.0675531	high	4	3	1	discordant	gRNA_149,gRNA_150,gRNA_151,gRNA_152	4.24336691747449e-11,4.82101023942364e-05,0.000710531487595843,7.36214448608381e-05	-0.218003752393353,-0.288486049276016,-0.285849709794771,0.522127113863202
SLC2A3_ENH	ENSG00000059804	SLC2A3	SLC2A3_ENH|SLC2A3	Gasperini_ENH	SLC2A3	2.52732e-18	5.03955e-17	-0.30577	medium	2	2	0	down	gRNA_137,gRNA_138,gRNA_139,gRNA_140	3.1449102901126e-11,0.889194709821455,5.13102691538289e-11,0.0770277689242628	-0.283699752689157,-0.0193224624254068,-0.327840374114441,-0.116839612960803
IRF1_TSS	ENSG00000164405	UQCRQ	IRF1_TSS|UQCRQ	TSS	IRF1	2.32871e-17	4.57523e-16	-0.00255609	medium	3	1	2	discordant	gRNA_241,gRNA_242,gRNA_243,gRNA_244	0.489801393035002,0.00772868364729784,5.27524161074525e-14,5.8691617682519e-06	-0.0268023057393072,0.000816761656859732,0.127618387125803,-0.136103417388293
RGS19_OPRL1_TSS	ENSG00000171703	TCEA2	RGS19_OPRL1_TSS|TCEA2	TSS	RGS19	5.93782e-17	1.1497e-15	0.114275	medium	2	0	2	up	gRNA_201,gRNA_202,gRNA_203,gRNA_204	0.138574778279425,0.802062564652641,2.15576910059068e-09,1.32624894912345e-11	0.0459723287857039,-0.00971548905204528,0.109921511621388,0.118628729438156
STAT5A_TSS	ENSG00000131469	RPL27	STAT5A_TSS|RPL27	TSS	STAT5A	1.79201e-16	3.42018e-15	-0.212964	medium	2	2	0	down	gRNA_225,gRNA_226,gRNA_227,gRNA_228	0.207624913091308,3.12187861057593e-13,0.590130567084,2.70036575137597e-07	-0.0452878616218451,-0.234781719115833,-0.0327647369294333,-0.191145433851879
SMAD3_INTRON	ENSG00000174444	RPL4	SMAD3_INTRON|RPL4	cCRE_intron	NA	3.71329e-16	6.98726e-15	-0.184606	medium	2	2	0	down	gRNA_53,gRNA_54,gRNA_55,gRNA_56	0.488455121038333,0.214875547310905,2.16658832828173e-14,9.89535973399298e-06	-0.0298056629832586,-0.0924941907219159,-0.188171794959517,-0.181039324411814
TMSB4X_ENH1	ENSG00000205542	TMSB4X	TMSB4X_ENH1|TMSB4X	Gasperini_ENH	TMSB4X	1.02754e-15	1.90665e-14	0.0637354	high	4	1	3	discordant	gRNA_17,gRNA_18,gRNA_19,gRNA_20	8.86086596944444e-09,1.75744395104531e-05,2.46839689456349e-05,0.0173985814007162	0.169545176977545,-0.102036486886521,0.128983578012149,0.0584493942993349
GIGYF1_ENH	ENSG00000146830	GIGYF1	GIGYF1_ENH|GIGYF1	Gasperini_ENH	GIGYF1	2.80586e-15	5.13512e-14	-0.14691	medium	2	2	0	down	gRNA_89,gRNA_90,gRNA_91,gRNA_92	3.12998000998647e-11,1.07397740725271e-07,0.123226355921494,0.473952378260093	-0.161829263764163,-0.13199015879897,-0.0572431445908231,-0.0513239433036849
RPS26_TSS	ENSG00000229117	RPL41	RPS26_TSS|RPL41	TSS	RPS26	2.97076e-15	5.36342e-14	-0.227316	medium	2	2	0	down	gRNA_49,gRNA_50,gRNA_51,gRNA_52	0.217841839246374,0.00031723468800714,1.87923870104499e-14,0.160724646704301	-0.0459742498431668,-0.165299074192665,-0.289332578365094,-0.0766900157347203
IRF1_TSS	ENSG00000164400	CSF2	IRF1_TSS|CSF2	TSS	IRF1	4.99138e-15	8.89132e-14	0.0147202	medium	3	2	1	discordant	gRNA_241,gRNA_242,gRNA_243,gRNA_244	0.0256165812942976,1.34320648498694e-12,0.000144969690300982,0.0730426583854622	-0.0576662085988387,0.117548201324874,-0.0157214460209044,-0.0306793400351748
FTL_TSS	ENSG00000142546	NOSIP	FTL_TSS|NOSIP	TSS	FTL	2.85979e-14	5.0272e-13	-0.0745339	medium	3	2	1	discordant	gRNA_301,gRNA_302,gRNA_303,gRNA_304	2.49255971816959e-05,2.53971789441332e-11,0.496175486280608,0.00758677546318579	0.175843029642119,-0.297214359691459,-0.0392829970088826,-0.102230282464005
TRIM26_TSS	ENSG00000137312	FLOT1	TRIM26_TSS|FLOT1	TSS	TRIM26	3.70301e-14	6.42496e-13	-0.078187	medium	3	2	1	discordant	gRNA_73,gRNA_74,gRNA_75,gRNA_76	6.01647939219762e-11,0.0615382312040979,0.0154726700319335,5.49590301955662e-05	-0.164719367926048,0.0223209816751923,0.0737910264810268,-0.143632727438062
LSP1_INTRON1	ENSG00000117984	CTSD	LSP1_INTRON1|CTSD	cCRE_intron	NA	5.41863e-14	9.28113e-13	0.216184	high	3	0	3	up	gRNA_37,gRNA_38,gRNA_39,gRNA_40	0.00030457786412666,1.32925389949075e-10,0.746414673417492,0.00015708812983913	0.137767187295545,0.335550431831797,0.0362252941913144,0.175233906442137
SIK2_TSS	ENSG00000170145	SIK2	SIK2_TSS|SIK2	TSS	SIK2	7.2005e-14	1.21771e-12	-0.0410334	high	4	4	0	down	gRNA_185,gRNA_186,gRNA_187,gRNA_188	6.52659703752173e-12,0.00574808142454213,0.0184944508389551,0.00929941248575583	-0.0458917807229793,-0.0461182896475763,-0.0310901155465439,NA
PABPC1L_TSS	ENSG00000101104	PABPC1L	PABPC1L_TSS|PABPC1L	TSS	PABPC1L	9.60597e-14	1.6042e-12	-0.0607541	medium	2	2	0	down	gRNA_61,gRNA_62,gRNA_63,gRNA_64	0.455506847989997,3.95117179008304e-08,7.67981880925143e-10,0.637285027265075	-0.0182658942903928,NA,-0.0607540764926126,-0.0239474988545017
RUNX3_TSS	ENSG00000117643	MAN1C1	RUNX3_TSS|MAN1C1	TSS	RUNX3	1.11654e-13	1.84161e-12	-0.0246971	medium	3	2	1	discordant	gRNA_313,gRNA_314,gRNA_315,gRNA_316	0.134061470573249,6.53612006525497e-10,0.00190325465166405,6.21415845399213e-05	-0.0929591197740825,0.0457960466973376,-0.0296351732880873,-0.0902521984592227
LSP1_INTRON1	ENSG00000064201	TSPAN32	LSP1_INTRON1|TSPAN32	cCRE_intron	NA	1.18327e-13	1.92787e-12	-0.0862103	high	4	3	1	discordant	gRNA_37,gRNA_38,gRNA_39,gRNA_40	0.00103185975156451,1.66067476408177e-07,3.89947539338331e-05,0.00165134313748065	0.0988167371427171,-0.192350808756676,-0.13884763168528,-0.112459339260758
CXCR5_INTERGENIC	ENSG00000167286	CD3D	CXCR5_INTERGENIC|CD3D	cCRE_intergenic	NA	4.38051e-13	7.05103e-12	-0.235793	medium	2	2	0	down	gRNA_45,gRNA_46,gRNA_47,gRNA_48	9.61080724728572e-06,4.64137046361745e-11,0.365554374631616,0.279061104840128	-0.173198083367786,-0.298388447419366,-0.0726310558655254,0.044251053243888
FOXP3_TSS	ENSG00000147155	EBP	FOXP3_TSS|EBP	TSS	FOXP3	7.30307e-13	1.16154e-11	-0.00241166	low	2	1	1	discordant	gRNA_253,gRNA_254,gRNA_255,gRNA_256	0.308107308715267,0.000552939084900522,0.627938702606444,7.40545464404197e-13	0.0347889542459832,-0.329597681291865,-0.0404004799401958,0.324774357603957
DVL1_INTRON1	ENSG00000187608	ISG15	DVL1_INTRON1|ISG15	cCRE_intron	NA	2.04827e-12	3.2194e-11	-0.259689	high	3	3	0	down	gRNA_21,gRNA_22,gRNA_23,gRNA_24	9.74982432213125e-11,0.0386502013661383,0.000252997243712575,0.254881793508706	-0.341701121445042,-0.230491590319293,-0.206874939696984,0.0791452018215817
YPEL3_ENH	ENSG00000179958	DCTPP1	YPEL3_ENH|DCTPP1	Gasperini_ENH	YPEL3	2.34413e-12	3.64158e-11	0.198929	low	1	0	1	up	gRNA_1,gRNA_2,gRNA_3,gRNA_4	3.12887022034626e-15,0.224080271002692,0.793265810143042,0.506019612961496	0.198929381180764,0.0278670471462518,-0.0201367183791367,0.0288593463596947
SIRT7_TSS	ENSG00000197063	MAFG	SIRT7_TSS|MAFG	TSS	SIRT7	2.66548e-12	4.0932e-11	-0.0866149	high	4	4	0	down	gRNA_265,gRNA_266,gRNA_267,gRNA_268	0.0243616951828316,0.00199285246637161,4.12735516333478e-09,0.00161535932402253	-0.0905137122392122,-0.0824759006252536,-0.0869638872055279,-0.0865059362027136
XBP1_TSS	ENSG00000226471	Z93930.2	XBP1_TSS|Z93930.2	TSS	XBP1	4.84412e-12	7.35425e-11	-0.1875	medium	2	2	0	down	gRNA_249,gRNA_250,gRNA_251,gRNA_252	2.07523455207145e-06,0.484535053759032,0.877889124791496,7.03130708471278e-10	-0.203198159973932,0.00155041777102083,-0.0140862070805951,-0.171802313283886
TRIM26_TSS	ENSG00000137331	IER3	TRIM26_TSS|IER3	TSS	TRIM26	5.74287e-12	8.62076e-11	-0.100111	medium	2	2	0	down	gRNA_73,gRNA_74,gRNA_75,gRNA_76	1.1107502572658e-11,0.94717219094724,0.0866190626232842,0.000820063198030379	-0.111693252651989,-0.0064476514698811,0.0557281007275264,-0.0885291886503741
ACAP1_INTRON	ENSG00000183011	NAA38	ACAP1_INTRON|NAA38	cCRE_intron	NA	6.22339e-12	9.23827e-11	0.26814	low	1	0	1	up	gRNA_57,gRNA_58,gRNA_59,gRNA_60	0.917004303431546,0.0952441968505152,0.249455880798444,3.7444455278168e-14	0.0215859044540934,-0.229289478410198,0.0948181057970663,0.268139808132547
RNF213_ENH	ENSG00000141564	RPTOR	RNF213_ENH|RPTOR	Gasperini_ENH	RNF213	7.99344e-12	1.17354e-10	0.205162	low	1	0	1	up	gRNA_153,gRNA_154,gRNA_155,gRNA_156	0.0642450981363005,1.04882837298889e-13,0.893827949129869,0.178026344293284	0.0646950086901346,0.205161775465061,0.0030597798901279,0.0971854900876897
YPEL3_ENH	ENSG00000149923	PPP4C	YPEL3_ENH|PPP4C	Gasperini_ENH	YPEL3	9.24652e-12	1.34276e-10	0.155214	low	1	0	1	up	gRNA_1,gRNA_2,gRNA_3,gRNA_4	4.41106680077165e-14,0.750812644544475,0.108375942406846,0.350240444319107	0.155214267977779,0.0160365768708173,-0.050344272677294,0.0575701199129428
PTS_TSS	ENSG00000204370	SDHD	PTS_TSS|SDHD	TSS	PTS	1.28822e-11	1.8506e-10	-0.0205111	medium	3	2	1	discordant	gRNA_269,gRNA_270,gRNA_271,gRNA_272	0.420425222691568,0.00797262161984588,2.07729938693602e-11,0.0259429113898181	-0.0650979227396822,-0.0402559625272048,0.0172959014545504,-0.0385732401556866
JUNB_TSS	ENSG00000160888	IER2	JUNB_TSS|IER2	TSS	JUNB	1.44702e-11	2.05662e-10	-0.322966	low	1	1	0	down	gRNA_229,gRNA_230,gRNA_231,gRNA_232	0.923393441045888,8.47406876918928e-14,0.134247661072196,0.195276727296578	-0.00237725011695256,-0.322965724102703,-0.0620748554409629,-0.0892325005826267
TKT_ENH	ENSG00000168268	NT5DC2	TKT_ENH|NT5DC2	Gasperini_ENH	TKT	2.16281e-11	3.04159e-10	0.071628	medium	3	2	1	discordant	gRNA_149,gRNA_150,gRNA_151,gRNA_152	0.000851356404280339,0.0201738904926022,0.603461718944461,3.07303263757187e-10	-0.0486933066172672,-0.06476224560809,-0.0158575197812037,0.32833961924341
TMEM218_TSS	ENSG00000149554	CHEK1	TMEM218_TSS|CHEK1	TSS	TMEM218	3.80431e-11	5.29433e-10	0.215764	medium	2	0	2	up	gRNA_273,gRNA_274,gRNA_275,gRNA_276	4.94180652289198e-13,0.0239552397852669,0.628207983248459,0.795465325343274	0.226721139070821,0.204807257012148,-0.000749810914225324,0.0314337377905782
FTL_TSS	ENSG00000087088	BAX	FTL_TSS|BAX	TSS	FTL	6.36625e-11	8.76836e-10	-0.22218	medium	2	2	0	down	gRNA_301,gRNA_302,gRNA_303,gRNA_304	0.0005499703750382,9.72202551652381e-10,0.0574901141233343,0.33876269717106	-0.124837000936183,-0.319522622389746,-0.0913578084593323,-0.0604882083267437
ADCY3_TSS	ENSG00000184924	PTRHD1	ADCY3_TSS|PTRHD1	TSS	ADCY3	6.91046e-11	9.42079e-10	-0.189049	medium	2	2	0	down	gRNA_197,gRNA_198,gRNA_199,gRNA_200	0.761552873521709,0.00295401606961862,2.62984934027089e-11,0.192620228886063	-0.0193603050087976,-0.136567526547353,-0.241531025286104,-0.0886762785643073
RTKN2_TSS	ENSG00000182010	RTKN2	RTKN2_TSS|RTKN2	TSS	RTKN2	7.36254e-11	9.93571e-10	-0.134912	high	3	3	0	down	gRNA_173,gRNA_174,gRNA_175,gRNA_176	0.0793780390455461,0.000142729285035054,0.00352204944334039,3.06194272775877e-07	-0.0269147571654091,-0.134789153976203,-0.091732164455055,-0.178214711419102
PABPC1L_TSS	ENSG00000175063	UBE2C	PABPC1L_TSS|UBE2C	TSS	PABPC1L	7.71103e-11	1.03019e-09	0.477509	high	3	0	3	up	gRNA_61,gRNA_62,gRNA_63,gRNA_64	0.00136565937273134,0.326129724835184,0.000100087694190521,2.88390749753124e-07	0.292678031587049,0.139645778668786,0.267695883904368,0.872151643946941
RGS19_OPRL1_TSS	ENSG00000196421	C20orf204	RGS19_OPRL1_TSS|C20orf204	TSS	RGS19	4.15006e-10	5.48958e-09	-0.0370571	high	3	3	0	down	gRNA_201,gRNA_202,gRNA_203,gRNA_204	2.64385114556038e-07,0.00180647831441992,0.000183842016430348,0.937227272086109	-0.050980887254341,-0.0307561685115712,-0.0294342487874134,0.00300741837552518
RUNX3_TSS	ENSG00000117632	STMN1	RUNX3_TSS|STMN1	TSS	RUNX3	1.0263e-09	1.34426e-08	0.296494	high	3	0	3	up	gRNA_313,gRNA_314,gRNA_315,gRNA_316	0.0638268087277349,5.31028409844935e-06,7.4387646540455e-05,0.0089034871444815	0.0697413923833836,0.316469016350204,0.282736138279145,0.290276118707047
HPCAL1_ENH	ENSG00000171848	RRM2	HPCAL1_ENH|RRM2	Gasperini_ENH	HPCAL1	2.00979e-09	2.60688e-08	0.154392	low	2	1	1	discordant	gRNA_9,gRNA_10,gRNA_11,gRNA_12	0.0736593924959218,0.125665674254073,4.00505955764411e-09,0.0127835950519521	0.255528948535877,0.200952300299108,0.688864829305459,-0.380080466417439
CCND2_TSS	ENSG00000078237	TIGAR	CCND2_TSS|TIGAR	TSS	CCND2	3.14219e-09	4.03651e-08	0.120106	high	3	0	3	up	gRNA_289,gRNA_290,gRNA_291,gRNA_292	0.363404988632201,2.12941467404362e-07,0.000352847613648285,0.0285610063715536	0.0175348183371808,0.118812265183465,0.194773520700362,0.0467327791724579
JUNB_TSS	ENSG00000179218	CALR	JUNB_TSS|CALR	TSS	JUNB	3.41672e-09	4.31696e-08	0.253	low	1	0	1	up	gRNA_229,gRNA_230,gRNA_231,gRNA_232	0.548525019630332,8.19899312809415e-12,0.258329387278607,0.737004308315329	-0.0340422065975856,0.253000150847159,0.0704976233361774,-0.0399322205727413
SIRT7_TSS	ENSG00000185813	PCYT2	SIRT7_TSS|PCYT2	TSS	SIRT7	3.42513e-09	4.31696e-08	0.0933911	high	3	0	3	up	gRNA_265,gRNA_266,gRNA_267,gRNA_268	0.00686978635427188,0.926579401822644,3.75439335424096e-06,3.59275647535967e-05	0.0949469460935377,-0.00463589518196916,0.0721205367055648,0.113105691650655
LSP1_INTRON3	ENSG00000064201	TSPAN32	LSP1_INTRON3|TSPAN32	cCRE_intron	NA	3.57106e-09	4.45882e-08	-0.157633	high	3	3	0	down	gRNA_177,gRNA_178,gRNA_179,gRNA_180	0.759751268372227,1.39832347739907e-08,0.00206020108196682,0.0410987658835634	-0.0210457473981314,-0.263825833306982,-0.159406077930944,-0.0496682886123502
EPB41_ENH	ENSG00000159023	EPB41	EPB41_ENH|EPB41	Gasperini_ENH	EPB41	3.6817e-09	4.5544e-08	-0.200287	high	3	3	0	down	gRNA_101,gRNA_102,gRNA_103,gRNA_104	1.08628518165747e-06,0.48617015127849,3.96656579365562e-05,0.0444286151226192	-0.295875258806149,0.104758363413176,-0.166428060661376,-0.138556850899232
SIRT7_TSS	ENSG00000141564	RPTOR	SIRT7_TSS|RPTOR	TSS	SIRT7	3.98386e-09	4.88297e-08	-0.0221679	medium	3	2	1	discordant	gRNA_265,gRNA_266,gRNA_267,gRNA_268	0.0213949088485916,0.909446425146803,4.90822135224352e-08,0.00106426044791076	-0.0911315259939207,-0.00556419389224677,-0.068254623525901,0.0928824288400748
IRF1_TSS	ENSG00000113522	RAD50	IRF1_TSS|RAD50	TSS	IRF1	6.01145e-09	7.30118e-08	0.0992331	medium	2	0	2	up	gRNA_241,gRNA_242,gRNA_243,gRNA_244	0.20750884512751,8.00421880738384e-10,0.0266830709874368,0.363245034177985	-0.0458433698951559,0.150428176298157,0.0480381046518399,0.0508773484727887
TMSB10_TSS	ENSG00000168899	VAMP5	TMSB10_TSS|VAMP5	TSS	TMSB10	6.99858e-09	8.42351e-08	-0.0428486	low	2	1	1	discordant	gRNA_293,gRNA_294,gRNA_295,gRNA_296	0.604652841323837,5.0077916688451e-10,0.521554126153519,0.0120850371162773	-0.0284013527663411,-0.227109853975523,0.0222229853830764,0.141412594903698
TKT_ENH	ENSG00000016391	CHDH	TKT_ENH|CHDH	Gasperini_ENH	TKT	7.42172e-09	8.85305e-08	-0.0152516	high	4	3	1	discordant	gRNA_149,gRNA_150,gRNA_151,gRNA_152	0.0162358023872447,0.0211282966660994,0.000825906945222222,7.19418396239624e-06	-0.064385621165981,-0.107097360386537,-0.2156090559707,0.326085547084392
GIGYF1_ENH	ENSG00000087077	TRIP6	GIGYF1_ENH|TRIP6	Gasperini_ENH	GIGYF1	7.53756e-09	8.91166e-08	0.00817213	low	2	1	1	discordant	gRNA_89,gRNA_90,gRNA_91,gRNA_92	2.75747111847942e-07,0.0608749436549741,0.000192202714614858,0.642799181486612	-0.0426529233355823,-0.0189644477321869,0.0589971807799187,0.0196822661145109
IER3_ENH	ENSG00000227507	LTB	IER3_ENH|LTB	Gasperini_ENH	IER3	8.72955e-09	1.02304e-07	-1.17283	high	3	3	0	down	gRNA_125,gRNA_126,gRNA_127,gRNA_128	3.2635304902202e-07,0.00700960893862149,0.426096907589015,0.00250807154807176	-0.966127095125977,-0.506330167206351,-0.0743018645785711,-2.04604696608445
FTL_TSS	ENSG00000142541	RPL13A	FTL_TSS|RPL13A	TSS	FTL	9.32743e-09	1.0836e-07	-0.101209	high	4	4	0	down	gRNA_301,gRNA_302,gRNA_303,gRNA_304	0.0462938557461215,0.00257826546262822,0.00432985692478646,5.09517306573339e-06	-0.0602811898908362,-0.0960391689951789,-0.114154006741944,-0.134362741609675
SOCS3_ENH	ENSG00000184640	SEPTIN9	SOCS3_ENH|SEPTIN9	Gasperini_ENH	SOCS3	1.14251e-08	1.31586e-07	-0.144414	high	3	3	0	down	gRNA_113,gRNA_114,gRNA_115,gRNA_116	3.56005842717966e-06,0.00311163996085216,0.00220354801869551,0.135439582460699	-0.197738426393443,-0.0998932359071867,-0.135611546969612,-0.168383262660113
STAT1_TSS	ENSG00000198130	HIBCH	STAT1_TSS|HIBCH	TSS	STAT1	1.8002e-08	2.05561e-07	0.084358	medium	2	0	2	up	gRNA_237,gRNA_238,gRNA_239,gRNA_240	0.00112681150187232,0.55705190424959,1.09704877085507e-08,0.800247937781032	0.0944758592986295,0.0154899045090098,0.0742402309902682,-0.0128964790698435
ACAP1_INTRON	ENSG00000170291	ELP5	ACAP1_INTRON|ELP5	cCRE_intron	NA	2.22289e-08	2.51677e-07	0.140834	low	1	0	1	up	gRNA_57,gRNA_58,gRNA_59,gRNA_60	0.459156806100675,0.592201583366113,0.99669981033256,2.57814455354253e-11	-0.00571445863211084,-0.0177232786659479,0.004074617405319,0.140833878832005
RPS26_TSS	ENSG00000196531	NACA	RPS26_TSS|NACA	TSS	RPS26	2.27693e-08	2.55629e-07	-0.187023	high	3	3	0	down	gRNA_49,gRNA_50,gRNA_51,gRNA_52	0.606131721692013,0.00684781567201005,3.48975340707266e-07,0.00495607793953836	0.0272350627917097,-0.16333476813253,-0.249005179338492,-0.148728872928784
KCNN4_ENH	ENSG00000011422	PLAUR	KCNN4_ENH|PLAUR	Gasperini_ENH	KCNN4	2.45555e-08	2.73385e-07	-0.0274838	high	3	3	0	down	gRNA_105,gRNA_106,gRNA_107,gRNA_108	0.73813627806995,0.0010146975632652,1.99091051565187e-06,0.0052417709956215	0.000463682396857144,-0.0383104709286536,-0.0226867180011516,-0.0214542644490729
KLF6_ENH1	ENSG00000067082	KLF6	KLF6_ENH1|KLF6	Gasperini_ENH	KLF6	2.60767e-08	2.87921e-07	-0.174169	medium	2	2	0	down	gRNA_141,gRNA_142,gRNA_143,gRNA_144	0.197021087959213,0.14663725780941,3.23583619957166e-08,0.00894701989389607	0.0757070922584984,-0.0524132852927994,-0.212836492867455,-0.135501428803247
DVL1_INTRON2	ENSG00000169972	PUSL1	DVL1_INTRON2|PUSL1	cCRE_intron	NA	2.8334e-08	3.1028e-07	-0.0253384	medium	2	2	0	down	gRNA_25,gRNA_26,gRNA_27,gRNA_28	0.15107305288176,0.0197099358117457,0.140412911297439,2.19681259121132e-08	0.0461727541152686,-0.00305329813095884,-0.0206859916003078,-0.0476234908687804
RNF213_ENH	ENSG00000263069	RNF213-AS1	RNF213_ENH|RNF213-AS1	Gasperini_ENH	RNF213	3.41651e-08	3.71094e-07	-0.0717515	high	3	3	0	down	gRNA_153,gRNA_154,gRNA_155,gRNA_156	1.00363933440082e-05,0.000233299122908246,0.0141854521577103,0.341538049897431	-0.0834261264144777,-0.0664563642895154,-0.0653720903126639,-0.0393300945939008
STAT3_TSS	ENSG00000033627	ATP6V0A1	STAT3_TSS|ATP6V0A1	TSS	STAT3	7.67857e-08	8.27304e-07	0.114238	medium	2	0	2	up	gRNA_309,gRNA_310,gRNA_311,gRNA_312	2.36413404292162e-07,0.453989338044622,0.000738317744777715,0.357882888818726	0.162460091351784,-0.0279448516307254,0.0660165237528479,-0.0370019030963383
RTKN2_TSS	ENSG00000150347	ARID5B	RTKN2_TSS|ARID5B	TSS	RTKN2	7.90999e-08	8.45419e-07	-0.142801	medium	3	2	1	discordant	gRNA_173,gRNA_174,gRNA_175,gRNA_176	0.929747364870217,0.0431814963189388,0.00481632398071897,1.51687564933995e-07	0.0149032807528612,0.110134088865063,-0.185686037089082,-0.352851689744382
YPEL3_ENH	ENSG00000156858	PRR14	YPEL3_ENH|PRR14	Gasperini_ENH	YPEL3	8.48476e-08	8.99654e-07	0.0495942	low	1	0	1	up	gRNA_1,gRNA_2,gRNA_3,gRNA_4	1.59985084852488e-09,0.241300732878956,0.784568640133904,0.10486305068968	0.0495942270575693,0.0102218358003027,-0.0134427445574538,-0.0665469853267118
DVL1_INTRON1	ENSG00000186891	TNFRSF18	DVL1_INTRON1|TNFRSF18	cCRE_intron	NA	8.84976e-08	9.30967e-07	0.165378	medium	3	1	2	discordant	gRNA_21,gRNA_22,gRNA_23,gRNA_24	0.00471972778821394,9.26667757766727e-05,0.00152233373230856,0.0500381257786135	-0.135929999914354,0.423022712189132,0.209041907031724,0.435961752641613
SHARPIN_TSS	ENSG00000147813	NAPRT	SHARPIN_TSS|NAPRT	TSS	SHARPIN	9.66061e-08	1.00833e-06	-0.0894795	medium	2	2	0	down	gRNA_77,gRNA_78,gRNA_79,gRNA_80	2.04803185089152e-09,0.943070633743558,0.0336243014494707,0.566689458296361	-0.108842717676922,-0.00845066784428561,-0.0701163679949711,-0.0290630817178512
CD2_LCR2	ENSG00000116824	CD2	CD2_LCR2|CD2	LCR	CD2	1.02572e-07	1.0623e-06	-0.226426	medium	2	2	0	down	gRNA_209,gRNA_210,gRNA_211,gRNA_212	0.0962207335971024,1.1244790707073e-08,0.0426584079429696,0.853528340907941	0.10406582275055,-0.284571236770343,-0.168281555830558,-0.0247032789063883
SOCS3_ENH	ENSG00000055483	USP36	SOCS3_ENH|USP36	Gasperini_ENH	SOCS3	1.1645e-07	1.19675e-06	-0.0649301	low	2	1	1	discordant	gRNA_113,gRNA_114,gRNA_115,gRNA_116	0.0228683729909286,4.33047561383961e-07,0.0500633187689618,0.0917885904833975	0.00782227884484121,-0.137682468518389,-0.0885581613490384,-0.16054155994151
GIGYF1_ENH	ENSG00000214253	FIS1	GIGYF1_ENH|FIS1	Gasperini_ENH	GIGYF1	1.25494e-07	1.27985e-06	-0.103622	high	3	3	0	down	gRNA_89,gRNA_90,gRNA_91,gRNA_92	0.000682467679245399,5.3702728588633e-05,0.00538181251762019,0.251196979386147	-0.0949189399277133,-0.141313601099806,-0.0746341192412645,-0.0907992046655406
LSP1_INTRON1	ENSG00000110665	C11orf21	LSP1_INTRON1|C11orf21	cCRE_intron	NA	1.39711e-07	1.41405e-06	-0.0608055	medium	3	2	1	discordant	gRNA_37,gRNA_38,gRNA_39,gRNA_40	0.0239073005511715,0.00437151496650399,0.153879096378941,3.48108737526825e-06	0.063913083784388,-0.102861900355198,-0.0443153579909205,-0.143467734444494
YPEL3_ENH	ENSG00000149932	TMEM219	YPEL3_ENH|TMEM219	Gasperini_ENH	YPEL3	1.53254e-07	1.53945e-06	-0.0366224	low	2	1	1	discordant	gRNA_1,gRNA_2,gRNA_3,gRNA_4	6.47165928597664e-06,6.51824663337003e-05,0.300998671791923,0.489887695355485	0.049913953139969,-0.123158671058007,-0.0423888262079759,-0.0215844895293549
BBC3_ENH	ENSG00000105486	LIG1	BBC3_ENH|LIG1	Gasperini_ENH	BBC3	1.58519e-07	1.58046e-06	0.16268	high	3	0	3	up	gRNA_97,gRNA_98,gRNA_99,gRNA_100	0.894957685770885,0.00122087893685897,9.60972784031275e-05,0.000615648033239921	0.0244243404722738,0.162707298621381,0.192587191615432,0.132744177990688
BTG2_ENH	ENSG00000159388	BTG2	BTG2_ENH|BTG2	Gasperini_ENH	BTG2	1.72879e-07	1.71086e-06	0.23539	medium	2	0	2	up	gRNA_5,gRNA_6,gRNA_7,gRNA_8	0.0644451515204005,0.000570711418307076,2.63655410642212e-06,0.735852848048829	-0.115891985779294,0.215500310340443,0.255280529532113,-0.0354881100145589
PTS_TSS	ENSG00000150764	DIXDC1	PTS_TSS|DIXDC1	TSS	PTS	2.16378e-07	2.1256e-06	0.0513503	low	1	0	1	up	gRNA_269,gRNA_270,gRNA_271,gRNA_272	0.168820103697817,0.377190794214076,1.52068303014622e-09,0.951910488469096	0.0281615560083728,0.0169539505789752,0.051350318567188,0.0049201931482404
RPS26_TSS	ENSG00000135404	CD63	RPS26_TSS|CD63	TSS	RPS26	2.47285e-07	2.41148e-06	-0.131123	medium	2	2	0	down	gRNA_49,gRNA_50,gRNA_51,gRNA_52	1.78658108732491e-06,0.00203803624279942,0.140956651393979,0.209180358825548	-0.212264683629974,-0.0499814791778719,-0.117045012443701,-0.134322351697104
SHARPIN_TSS	ENSG00000104518	GSDMD	SHARPIN_TSS|GSDMD	TSS	SHARPIN	2.75592e-07	2.66805e-06	-0.087034	high	3	3	0	down	gRNA_77,gRNA_78,gRNA_79,gRNA_80	8.25361512992557e-05,0.369167790970823,0.0128206541188788,0.000311073648355112	-0.0652521829205454,-0.0297708085987693,-0.0920540510558834,-0.103795770963413
XBP1_TSS	ENSG00000159873	CCDC117	XBP1_TSS|CCDC117	TSS	XBP1	2.80372e-07	2.68691e-06	0.19965	low	1	0	1	up	gRNA_249,gRNA_250,gRNA_251,gRNA_252	0.234639031189573,0.717430316797195,0.329292251448436,2.23572701370107e-09	0.0980481740991142,0.0210679200764533,-0.0814734447888672,0.1996498215143
FTL_TSS	ENSG00000142534	RPS11	FTL_TSS|RPS11	TSS	FTL	2.81562e-07	2.68691e-06	-0.110804	high	3	3	0	down	gRNA_301,gRNA_302,gRNA_303,gRNA_304	0.318847629947414,0.0230033286062522,0.000672501468368218,2.52474889613717e-05	-0.0347820723240497,-0.0758160714584015,-0.131881866249037,-0.124712691255216
YPEL3_ENH	ENSG00000005844	ITGAL	YPEL3_ENH|ITGAL	Gasperini_ENH	YPEL3	2.98672e-07	2.82997e-06	-0.0561323	high	4	3	1	discordant	gRNA_1,gRNA_2,gRNA_3,gRNA_4	0.00684084648208315,0.00584226418085782,8.86837274060329e-05,0.0375885113847319	-0.0804858941563096,-0.0927862177510779,-0.12778795479507,0.0765310209504884
FTL_TSS	ENSG00000063177	RPL18	FTL_TSS|RPL18	TSS	FTL	3.28916e-07	3.09459e-06	-0.136386	medium	2	2	0	down	gRNA_301,gRNA_302,gRNA_303,gRNA_304	0.40491949960235,0.17628036176046,0.000353517219070327,5.89585829507353e-06	-0.0328422631600596,-0.0520457065913966,-0.138606996006189,-0.134165826999307
MTX3_TSS	ENSG00000113319	RASGRF2	MTX3_TSS|RASGRF2	TSS	MTX3	3.57639e-07	3.3413e-06	-0.0667318	high	3	3	0	down	gRNA_261,gRNA_262,gRNA_263,gRNA_264	0.0451226095585617,0.00121498709298492,1.39321131032568e-05,0.214380359838806	-0.0601406399948839,-0.0647675497611738,-0.0752872763193837,-0.0139465460861801
RUNX3_TSS	ENSG00000169504	CLIC4	RUNX3_TSS|CLIC4	TSS	RUNX3	4.00448e-07	3.71526e-06	0.0418001	medium	2	0	2	up	gRNA_313,gRNA_314,gRNA_315,gRNA_316	0.952820065811586,1.19657303937332e-07,0.00249860913302667,0.654313382152809	0.00987872487192351,0.0541804139324845,0.0294197216628173,0.013185211521175
STAT1_TSS	ENSG00000115419	GLS	STAT1_TSS|GLS	TSS	STAT1	4.77078e-07	4.3957e-06	0.0985561	high	3	0	3	up	gRNA_237,gRNA_238,gRNA_239,gRNA_240	0.0773738669966824,0.0323757609644707,1.39362550222212e-05,0.00652687387559374	0.0698639998452328,0.108109700069261,0.0916168751801261,0.0959416795854666
RNF213_ENH	ENSG00000224877	NDUFAF8	RNF213_ENH|NDUFAF8	Gasperini_ENH	RNF213	5.66674e-07	5.18545e-06	-0.14885	medium	2	2	0	down	gRNA_153,gRNA_154,gRNA_155,gRNA_156	0.0137068257377219,8.83734193949822e-08,0.328337823722766,0.698125797686616	-0.119516701266407,-0.178183550927827,-0.0940853099422361,-0.00949285908039221
BBC3_ENH	ENSG00000105373	NOP53	BBC3_ENH|NOP53	Gasperini_ENH	BBC3	6.21641e-07	5.64975e-06	-0.145559	medium	2	2	0	down	gRNA_97,gRNA_98,gRNA_99,gRNA_100	0.531030394087672,0.810228623095534,0.00014865078027552,4.82885372816164e-06	-0.0622142821662979,0.0165181792313414,-0.140504810233222,-0.150612964157193
TUBB2A_ENH	ENSG00000124570	SERPINB6	TUBB2A_ENH|SERPINB6	Gasperini_ENH	TUBB2A	6.51595e-07	5.88197e-06	-0.134702	high	4	4	0	down	gRNA_85,gRNA_86,gRNA_87,gRNA_88	0.0405527344786677,7.51372772007755e-05,0.0410008096357947,0.00260963419736376	NA,-0.111756627819623,-0.0768064212335955,-0.215542999906493
YPEL3_ENH	ENSG00000169627	BOLA2B	YPEL3_ENH|BOLA2B	Gasperini_ENH	YPEL3	8.45228e-07	7.57869e-06	-0.0663945	medium	2	2	0	down	gRNA_1,gRNA_2,gRNA_3,gRNA_4	1.99932282235915e-06,0.385828700084105,0.000583825356233635,0.976823803603474	-0.0611081191485321,-0.00677056619655689,-0.0716808138120356,-0.00487695442025199
IER3_ENH	ENSG00000137331	IER3	IER3_ENH|IER3	Gasperini_ENH	IER3	8.52651e-07	7.59428e-06	0.096532	medium	3	1	2	discordant	gRNA_125,gRNA_126,gRNA_127,gRNA_128	0.0420218635387824,9.20851655931579e-06,0.00340704115962544,0.337063789065545	0.0702835269625867,0.280495815732066,-0.0611833822211245,0.302846912506292
TGFB1_INTERGENIC	ENSG00000079462	PAFAH1B3	TGFB1_INTERGENIC|PAFAH1B3	cCRE_intergenic	NA	9.56374e-07	8.46169e-06	0.0930872	medium	2	0	2	up	gRNA_193,gRNA_194,gRNA_195,gRNA_196	0.78304854439952,0.177450552823654,0.00367433575946066,9.93601098536398e-07	-0.00866052262701561,-0.0537406096986991,0.0968808786193953,0.0892935407892499
ETS1_TSS	ENSG00000134954	ETS1	ETS1_TSS|ETS1	TSS	ETS1	1.03666e-06	9.11168e-06	0.0377949	low	2	1	1	discordant	gRNA_245,gRNA_246,gRNA_247,gRNA_248	0.211665053143755,8.9434912532531e-07,0.962286724436406,0.00305635849715645	0.102402084541793,-0.110898474753984,-0.00464106160015065,0.186488301847333
SIRT7_TSS	ENSG00000141526	SLC16A3	SIRT7_TSS|SLC16A3	TSS	SIRT7	1.19857e-06	1.04659e-05	0.102537	low	1	0	1	up	gRNA_265,gRNA_266,gRNA_267,gRNA_268	0.06162161737908,0.961133452720154,1.13575666038742e-07,0.0978761392344127	0.0960033365982986,-0.00777134458181528,0.102537420462361,0.0649429546819244
TGFB1_INTERGENIC	ENSG00000090006	LTBP4	TGFB1_INTERGENIC|LTBP4	cCRE_intergenic	NA	1.44196e-06	1.25095e-05	0.0319672	low	2	1	1	discordant	gRNA_193,gRNA_194,gRNA_195,gRNA_196	0.0938731028063503,0.316654058765912,7.5143307307883e-06,0.00365043842756848	0.0242573405430368,0.031902774910329,0.100791849311741,-0.0368574987720744
ACAP1_INTRON	ENSG00000178999	AURKB	ACAP1_INTRON|AURKB	cCRE_intron	NA	1.58363e-06	1.36499e-05	0.0216183	low	2	1	1	discordant	gRNA_57,gRNA_58,gRNA_59,gRNA_60	0.0347884417404651,0.203254706292032,0.728586541436585,1.76418463790781e-07	-0.229908871598683,0.261447677965413,0.0617624009016945,0.273145504391407
SIRT7_TSS	ENSG00000183684	ALYREF	SIRT7_TSS|ALYREF	TSS	SIRT7	1.63337e-06	1.39884e-05	0.11839	medium	2	0	2	up	gRNA_265,gRNA_266,gRNA_267,gRNA_268	0.943144475767471,0.414826057446797,1.77293349135836e-07,0.0135808582314401	-0.0113882026791527,0.0381645152154155,0.148308901597722,0.0884701611357779
GATA3_TSS	ENSG00000198879	SFMBT2	GATA3_TSS|SFMBT2	TSS	GATA3	1.66786e-06	1.41927e-05	-0.115008	low	1	1	0	down	gRNA_221,gRNA_222,gRNA_223,gRNA_224	0.268408352399688,0.372304297145,0.144270331527493,6.69436945745496e-08	0.077534216815398,0.0431296284915788,0.332522106973038,-0.115008145870727
IRF1_TSS	ENSG00000197536	C5orf56	IRF1_TSS|C5orf56	TSS	IRF1	1.68413e-06	1.42405e-05	-0.067806	medium	2	2	0	down	gRNA_241,gRNA_242,gRNA_243,gRNA_244	0.0563101415200276,0.0279218584204366,4.67885203893883e-06,0.132677763088672	0.0556404473489156,-0.0542181797678358,-0.0813939189473487,-0.0486728996968602
DVL1_INTRON2	ENSG00000008128	CDK11A	DVL1_INTRON2|CDK11A	cCRE_intron	NA	1.76463e-06	1.48274e-05	-0.114292	low	1	1	0	down	gRNA_25,gRNA_26,gRNA_27,gRNA_28	0.296534852055829,0.211247117792825,0.146979681464569,1.11906723294595e-07	0.0339899439330597,0.0523832314413212,-0.0215757624791398,-0.114291565328827
RNF213_ENH	ENSG00000262580	AC087741.1	RNF213_ENH|AC087741.1	Gasperini_ENH	RNF213	1.78709e-06	1.49222e-05	-0.0507436	high	3	3	0	down	gRNA_153,gRNA_154,gRNA_155,gRNA_156	0.000169409891951372,0.266701404166092,0.035199559145008,0.000657429313560473	-0.0639534644372742,-0.0259595067196008,-0.0505704728535597,-0.0377069755644733
BBC3_ENH	ENSG00000105327	BBC3	BBC3_ENH|BBC3	Gasperini_ENH	BBC3	2.04637e-06	1.69811e-05	-0.100616	medium	2	2	0	down	gRNA_97,gRNA_98,gRNA_99,gRNA_100	0.537655744347001,0.164026265930539,0.0188892635812862,7.34506261326067e-07	-0.0567833271914268,-0.0186237180414438,-0.0800856577789332,-0.12114539649118
MTX3_TSS	ENSG00000228716	DHFR	MTX3_TSS|DHFR	TSS	MTX3	2.52532e-06	2.08261e-05	0.221102	medium	2	0	2	up	gRNA_261,gRNA_262,gRNA_263,gRNA_264	0.540607697585659,0.014562722112867,9.33849684914672e-07,0.21250613443504	0.0731408267669692,0.18973635609706,0.252468033453177,-0.0209889321582696
FOXP3_TSS	ENSG00000102007	PLP2	FOXP3_TSS|PLP2	TSS	FOXP3	2.60594e-06	2.13592e-05	0.189424	medium	2	0	2	up	gRNA_253,gRNA_254,gRNA_255,gRNA_256	0.0766789266986203,0.401724013525992,0.00434220888382048,1.21154037557179e-05	0.1272935532396,-0.0322091208862019,0.160429467926316,0.218417886922604
YPEL3_ENH	ENSG00000185905	C16orf54	YPEL3_ENH|C16orf54	Gasperini_ENH	YPEL3	2.68609e-06	2.18818e-05	-0.0316287	low	2	1	1	discordant	gRNA_1,gRNA_2,gRNA_3,gRNA_4	3.62134897707239e-07,0.00847394866195058,0.708297435530852,0.772307210507234	-0.122884803352409,0.0596274119573588,-0.0127835586948463,0.0305772234568503
SIRT7_TSS	ENSG00000169683	LRRC45	SIRT7_TSS|LRRC45	TSS	SIRT7	2.8254e-06	2.28772e-05	0.059492	medium	2	0	2	up	gRNA_265,gRNA_266,gRNA_267,gRNA_268	0.979502530096763,0.541536810573146,3.62954472486423e-07,0.00924785129717459	0.00272870551158691,-0.000907932653914728,0.0658523827798617,0.0531315643748116
STAT1_TSS	ENSG00000151689	INPP1	STAT1_TSS|INPP1	TSS	STAT1	3.01371e-06	2.4255e-05	0.0572661	low	1	0	1	up	gRNA_237,gRNA_238,gRNA_239,gRNA_240	0.0561776761516748,0.494779673778464,7.86050220022912e-08,0.878495539010252	0.0440955794173103,0.0234489894119038,0.0572661481370169,0.00785977571887014
TGFB1_INTERGENIC	ENSG00000105372	RPS19	TGFB1_INTERGENIC|RPS19	cCRE_intergenic	NA	3.36597e-06	2.69277e-05	-0.0793731	high	3	3	0	down	gRNA_193,gRNA_194,gRNA_195,gRNA_196	0.00999248812598403,0.000266250745903301,0.0150498227496331,0.0545295455266804	-0.0689739786907051,-0.0963692007666648,-0.0727761922101218,-0.0368309849377644
ACAP1_INTRON	ENSG00000129235	TXNDC17	ACAP1_INTRON|TXNDC17	cCRE_intron	NA	3.47199e-06	2.76106e-05	-0.0531167	low	2	1	1	discordant	gRNA_57,gRNA_58,gRNA_59,gRNA_60	0.200230970191034,0.0410155465021454,0.736767440912804,3.7413475181467e-07	-0.123425530911171,-0.300259866097648,-0.0336358065106448,0.19402653601453
PABPC1L_TSS	ENSG00000196839	ADA	PABPC1L_TSS|ADA	TSS	PABPC1L	3.58777e-06	2.83625e-05	-0.190446	medium	2	2	0	down	gRNA_61,gRNA_62,gRNA_63,gRNA_64	0.000201990264014077,0.000139675720997867,0.548742645521028,0.151928589495812	-0.162478393846497,-0.218413823252165,-0.032844557221518,-0.128577084110684
PHF19_ENH	ENSG00000136861	CDK5RAP2	PHF19_ENH|CDK5RAP2	Gasperini_ENH	PHF19	3.75377e-06	2.95002e-05	0.189161	medium	2	0	2	up	gRNA_133,gRNA_134,gRNA_135,gRNA_136	0.726883410201191,2.67432319394692e-07,0.507777242780338,0.0251208957338371	-0.0423200510837417,0.218631841107515,0.0901061031472921,0.159689635782441
PPP2R1B_TSS	ENSG00000150764	DIXDC1	PPP2R1B_TSS|DIXDC1	TSS	PPP2R1B	4.51682e-06	3.52893e-05	0.110291	medium	2	0	2	up	gRNA_41,gRNA_42,gRNA_43,gRNA_44	0.371295896009551,0.0308631780579712,3.21276974299286e-07,0.836085820464895	-0.00277401547551678,0.0756584609047657,0.144924093938681,-0.0189474040114163
TKT_ENH	ENSG00000163931	TKT	TKT_ENH|TKT	Gasperini_ENH	TKT	4.65098e-06	3.61262e-05	-0.184366	high	3	3	0	down	gRNA_149,gRNA_150,gRNA_151,gRNA_152	4.33326506980888e-05,0.979409330430122,0.00189602334057393,0.0395855145259772	-0.139998967268053,-0.00146858782307824,-0.206881454847434,-0.206218646824246
FTL_TSS	ENSG00000090554	FLT3LG	FTL_TSS|FLT3LG	TSS	FTL	5.36644e-06	4.14426e-05	-0.0457649	medium	3	2	1	discordant	gRNA_301,gRNA_302,gRNA_303,gRNA_304	0.000103466423110557,0.00588174547113789,0.0319947186302851,0.193428321251638	0.0878166035994664,-0.115135228214465,-0.109976147197545,0.0681679642096981
CD2_LCR1	ENSG00000116830	TTF2	CD2_LCR1|TTF2	LCR	CD2	6.36742e-06	4.889e-05	0.248432	medium	2	0	2	up	gRNA_205,gRNA_206,gRNA_207,gRNA_208	0.0157348691780966,0.689171201642746,0.713006636598257,5.95255816058238e-07	0.269121178207152,-0.0840832479658622,-0.0699841248044776,0.227742812408742
SIRT7_TSS	ENSG00000176155	CCDC57	SIRT7_TSS|CCDC57	TSS	SIRT7	6.81917e-06	5.20595e-05	-0.0856219	medium	2	2	0	down	gRNA_265,gRNA_266,gRNA_267,gRNA_268	0.190953429469809,0.0198444717650899,2.8674535347414e-06,0.459056557751091	-0.0263845132924966,-0.0805953889565469,-0.0906485011484069,-0.0445437758851149
LCP1_TSS	ENSG00000133112	TPT1	LCP1_TSS|TPT1	TSS	LCP1	7.84784e-06	5.95723e-05	0.0250687	low	2	1	1	discordant	gRNA_305,gRNA_306,gRNA_307,gRNA_308	0.0957287137667236,0.786556431998517,0.0086946176357216,8.98684209967212e-06	0.0728833864535137,-0.0183888746895482,-0.197084046679076,0.247221396990225
CYSTM1_UBE2D2D_ENH	ENSG00000170476	MZB1	CYSTM1_UBE2D2D_ENH|MZB1	Gasperini_ENH	CYSTM1	8.43954e-06	6.37019e-05	0.240116	medium	2	0	2	up	gRNA_109,gRNA_110,gRNA_111,gRNA_112	0.352547151877024,0.245046779111959,4.25267533101576e-06,0.0174436112264625	-0.14345992656982,-0.0181650146996212,0.440580663232187,0.0396508914644095
RGS19_OPRL1_TSS	ENSG00000125520	SLC2A4RG	RGS19_OPRL1_TSS|SLC2A4RG	TSS	RGS19	1.07698e-05	8.08343e-05	0.1149	medium	2	0	2	up	gRNA_201,gRNA_202,gRNA_203,gRNA_204	0.566084689276334,4.04057225285629e-05,0.00207063784826716,0.180345134765169	-0.0048252984644408,0.140433308521614,0.0893676324453186,0.0483827031966143
PHF19_ENH	ENSG00000056558	TRAF1	PHF19_ENH|TRAF1	Gasperini_ENH	PHF19	1.0835e-05	8.08691e-05	0.231342	medium	2	0	2	up	gRNA_133,gRNA_134,gRNA_135,gRNA_136	0.00164047873804445,0.189222357743127,0.000107979261272086,0.256649367619744	0.184238770592473,0.0630411368563967,0.278445442613554,0.0236008283678884
YPEL3_ENH	ENSG00000102882	MAPK3	YPEL3_ENH|MAPK3	Gasperini_ENH	YPEL3	1.16129e-05	8.61938e-05	-0.073576	low	1	1	0	down	gRNA_1,gRNA_2,gRNA_3,gRNA_4	6.71118150453942e-08,0.545584479279311,0.448749578083843,0.568200602223689	-0.0735760154101063,0.0142640209287978,0.014622199670126,0.0319406906666274
ACAP1_INTRON	ENSG00000258315	C17orf49	ACAP1_INTRON|C17orf49	cCRE_intron	NA	1.31165e-05	9.68159e-05	0.18097	low	1	0	1	up	gRNA_57,gRNA_58,gRNA_59,gRNA_60	0.0657496399949227,0.515051132319676,0.108046364591336,2.94637736873601e-06	-0.189236783599907,0.112256892406976,-0.12516962879847,0.180970335737102
YPEL3_ENH	ENSG00000103495	MAZ	YPEL3_ENH|MAZ	Gasperini_ENH	YPEL3	1.74228e-05	0.000127865	-0.0542151	medium	3	2	1	discordant	gRNA_1,gRNA_2,gRNA_3,gRNA_4	0.0005062915539155,0.18480835359038,0.00386222069743951,0.0417536655185883	0.013816248600494,0.0508230094271742,-0.103772829914326,-0.0726887058444421
IRF1_TSS	ENSG00000158987	RAPGEF6	IRF1_TSS|RAPGEF6	TSS	IRF1	1.75145e-05	0.000127865	-0.0296685	low	2	1	1	discordant	gRNA_241,gRNA_242,gRNA_243,gRNA_244	5.9704131498163e-06,0.0338003512980078,0.291036011234935,0.258514212637454	-0.120618812044987,0.0612818480296862,-0.0265897317657755,-0.0367367507408281
YPEL3_ENH	ENSG00000156860	FBRS	YPEL3_ENH|FBRS	Gasperini_ENH	YPEL3	1.7837e-05	0.000129512	0.0160656	medium	3	1	2	discordant	gRNA_1,gRNA_2,gRNA_3,gRNA_4	0.00220528781012982,0.000475678758187884,0.557800095763579,0.0265155431950425	-0.064537295757156,0.0479720386395903,0.0107500930871174,0.0647620146919018
YPEL3_ENH	ENSG00000197162	ZNF785	YPEL3_ENH|ZNF785	Gasperini_ENH	YPEL3	2.19534e-05	0.000158539	0.0573205	medium	2	0	2	up	gRNA_1,gRNA_2,gRNA_3,gRNA_4	6.06463496672713e-06,0.741643952746917,0.00613492009257564,0.719563922069532	0.0628284795016175,0.0105150481680386,0.051812576202899,0.0179314945003141
ADCY3_TSS	ENSG00000115129	TP53I3	ADCY3_TSS|TP53I3	TSS	ADCY3	2.31349e-05	0.000166173	-0.0589887	low	1	1	0	down	gRNA_197,gRNA_198,gRNA_199,gRNA_200	5.21755762252922e-07,0.363841180001098,0.17603615629955,0.632386407475979	-0.0589886532345347,0.0185905005904055,-0.0217193315606156,-0.021342367683695
CXCR5_INTERGENIC	ENSG00000118181	RPS25	CXCR5_INTERGENIC|RPS25	cCRE_intergenic	NA	2.39784e-05	0.000171311	-0.134774	medium	2	2	0	down	gRNA_45,gRNA_46,gRNA_47,gRNA_48	0.241332233818578,0.81135932361275,0.000277379391791478,0.000406044267796877	-0.0470973328202247,-0.0220689489880677,-0.155873132301507,-0.113674747189218
STAT5A_TSS	ENSG00000173812	EIF1	STAT5A_TSS|EIF1	TSS	STAT5A	2.78057e-05	0.000197598	-0.108355	high	3	3	0	down	gRNA_225,gRNA_226,gRNA_227,gRNA_228	0.4170270832802,0.00254954644298945,0.00346926005309662,0.00713262853761372	-0.0300297502182056,-0.102651069452001,-0.116154917693221,-0.106260066003042
SHARPIN_TSS	ENSG00000185000	DGAT1	SHARPIN_TSS|DGAT1	TSS	SHARPIN	2.8196e-05	0.000199311	-0.0970378	low	1	1	0	down	gRNA_77,gRNA_78,gRNA_79,gRNA_80	0.123555875706743,0.389932989745367,0.319631533236786,1.73712804297141e-06	-0.00788765979614442,-0.0465365540491094,0.000542007331461536,-0.0970377546625137
JUNB_TSS	ENSG00000095066	HOOK2	JUNB_TSS|HOOK2	TSS	JUNB	2.89679e-05	0.00020369	0.0570915	high	3	0	3	up	gRNA_229,gRNA_230,gRNA_231,gRNA_232	0.041445479965213,0.000197524074114201,0.0135369490895424,0.249294232792109	0.0342118805356739,0.071610918293937,0.0654517921484351,0.0378176961900531
DVL1_INTRON1	ENSG00000186827	TNFRSF4	DVL1_INTRON1|TNFRSF4	cCRE_intron	NA	3.5596e-05	0.000248986	0.237282	medium	2	0	2	up	gRNA_21,gRNA_22,gRNA_23,gRNA_24	0.149825282426227,0.000810054713998438,0.00176163444773806,0.165285944326922	-0.0988030716091453,0.312856768893845,0.161706509199714,0.175025835255664
DVL1_INTRON2	ENSG00000237491	LINC01409	DVL1_INTRON2|LINC01409	cCRE_intron	NA	3.61077e-05	0.00025125	-0.035265	medium	2	2	0	down	gRNA_25,gRNA_26,gRNA_27,gRNA_28	0.00343171070880616,0.17760753282204,0.182379950250868,0.000323384125694226	-0.0406603238756038,-0.0378288394803305,0.0297437615335062,-0.0298697641210507
SOCS3_ENH	ENSG00000108679	LGALS3BP	SOCS3_ENH|LGALS3BP	Gasperini_ENH	SOCS3	3.80221e-05	0.0002632	-0.0450727	medium	2	2	0	down	gRNA_113,gRNA_114,gRNA_115,gRNA_116	0.0302627286087922,6.91444447529743e-06,0.198332146715648,0.921437043748938	-0.0394329453974421,-0.0507124042018459,0.0244824829616359,0.0141825842823966
TMSB10_TSS	ENSG00000042493	CAPG	TMSB10_TSS|CAPG	TSS	TMSB10	3.8266e-05	0.000263522	0.0517526	medium	3	1	2	discordant	gRNA_293,gRNA_294,gRNA_295,gRNA_296	0.0174653218069907,0.000472326176772403,0.87813103094589,0.0053195005098558	0.126891859253456,0.226085931074705,-0.00580466873804331,-0.197719952718305
SOCS3_ENH	ENSG00000167900	TK1	SOCS3_ENH|TK1	Gasperini_ENH	SOCS3	4.19596e-05	0.000287477	0.357586	medium	2	0	2	up	gRNA_113,gRNA_114,gRNA_115,gRNA_116	0.234418753922103,0.00309597075691466,0.577366618707141,0.000102697655589453	-0.102824869173038,0.155757332335072,-0.00478136633290704,0.559415501891701
TRIM26_TSS	ENSG00000204590	GNL1	TRIM26_TSS|GNL1	TSS	TRIM26	4.24866e-05	0.000289603	0.0517029	low	1	0	1	up	gRNA_73,gRNA_74,gRNA_75,gRNA_76	0.0500465679307153,0.18413874447324,0.308738793932059,1.53528954531957e-05	-0.0390235367102843,-0.00659359224781597,-0.0560208236483656,0.0517029245095347
SIRT7_TSS	ENSG00000214087	ARL16	SIRT7_TSS|ARL16	TSS	SIRT7	4.69829e-05	0.000318625	-0.0544938	medium	2	2	0	down	gRNA_265,gRNA_266,gRNA_267,gRNA_268	0.0868958329123084,0.000307393100133076,0.00257657219103219,0.716124758125573	-0.0383503048533233,-0.0567058998624311,-0.0522816416258977,-0.0168111675476483
STAT1_TSS	ENSG00000173559	NABP1	STAT1_TSS|NABP1	TSS	STAT1	5.54552e-05	0.000374182	-0.0989298	low	1	1	0	down	gRNA_237,gRNA_238,gRNA_239,gRNA_240	0.481216357422872,0.528357533737013,1.38036035221666e-06,0.17140225112773	0.042867340185795,0.0357264271496618,-0.0989298012801318,-0.0563968591704388
RPS26_TSS	ENSG00000092841	MYL6	RPS26_TSS|MYL6	TSS	RPS26	6.19443e-05	0.000415867	-0.169823	low	1	1	0	down	gRNA_49,gRNA_50,gRNA_51,gRNA_52	8.46504917621135e-07,0.965811838877849,0.117446383678827,0.715807845458037	-0.169823304786752,-0.0132232021341849,0.0915204689097733,-0.0399487296367012
YPEL3_ENH	ENSG00000179918	SEPHS2	YPEL3_ENH|SEPHS2	Gasperini_ENH	YPEL3	6.46643e-05	0.000431957	0.0730417	high	3	0	3	up	gRNA_1,gRNA_2,gRNA_3,gRNA_4	0.015202813357919,0.101686457824627,0.0395534666614084,0.00118382574193576	0.00519584469808243,0.0206745298650673,0.0541510751440967,0.159778149861464
JUNB_TSS	ENSG00000179262	RAD23A	JUNB_TSS|RAD23A	TSS	JUNB	7.26797e-05	0.000483085	-0.0452686	medium	3	2	1	discordant	gRNA_229,gRNA_230,gRNA_231,gRNA_232	0.00416173266006666,0.0136579690775493,0.0634733868647969,0.0231026327563754	-0.110002726608569,0.0152925238263795,-0.0940976420919495,-0.041095704045593
ACAP1_INTRON	ENSG00000141499	WRAP53	ACAP1_INTRON|WRAP53	cCRE_intron	NA	8.36172e-05	0.000553032	0.113554	low	1	0	1	up	gRNA_57,gRNA_58,gRNA_59,gRNA_60	0.890484090281315,0.113966708883952,0.812017486015159,1.19829894613797e-06	-0.0214241370856654,0.135808614154605,0.0106679006873076,0.113554133621696
CERS2_ENH	ENSG00000023902	PLEKHO1	CERS2_ENH|PLEKHO1	Gasperini_ENH	CERS2	8.68782e-05	0.00057177	-0.366134	low	1	1	0	down	gRNA_93,gRNA_94,gRNA_95,gRNA_96	0.366149522986886,0.0509492461711013,5.8762600857543e-06,0.9435293071728	0.0602798605203416,-0.0267856908022781,-0.36613448259084,-0.0118130823090905
MTX3_TSS	ENSG00000164300	SERINC5	MTX3_TSS|SERINC5	TSS	MTX3	8.85462e-05	0.000579891	-0.150789	medium	2	2	0	down	gRNA_261,gRNA_262,gRNA_263,gRNA_264	0.165080009720467,0.0805535757798896,0.000185877149465159,0.0428205420810591	-0.0952535158376649,-0.103921879597604,-0.140782478664307,-0.160795704579499
RNF213_ENH	ENSG00000171246	NPTX1	RNF213_ENH|NPTX1	Gasperini_ENH	RNF213	0.000104204	0.000679107	-0.0436846	high	3	3	0	down	gRNA_153,gRNA_154,gRNA_155,gRNA_156	0.00179103121725892,0.00446303465391662,0.0181709897061296,0.887811354660297	-0.0439175285410552,-0.0375438015875241,-0.0495924012205028,0.0132467147728218
DVL1_INTRON2	ENSG00000175756	AURKAIP1	DVL1_INTRON2|AURKAIP1	cCRE_intron	NA	0.000109921	0.000712887	0.0868932	low	1	0	1	up	gRNA_25,gRNA_26,gRNA_27,gRNA_28	0.133788545431082,0.561164971596728,0.265141653550438,6.91236998997058e-06	-0.0806701304512303,0.0295990471808705,-0.00661340088113538,0.0868932334973407
DVL1_INTRON2	ENSG00000228594	FNDC10	DVL1_INTRON2|FNDC10	cCRE_intron	NA	0.000118274	0.000763355	-0.0219814	low	1	1	0	down	gRNA_25,gRNA_26,gRNA_27,gRNA_28	0.294384357765006,0.139939022622455,0.226017658140195,1.61548454548829e-05	-0.026483293277731,-0.0166511348023308,-0.0150058792155298,-0.0219813525949856
YPEL3_ENH	ENSG00000179965	ZNF771	YPEL3_ENH|ZNF771	Gasperini_ENH	YPEL3	0.00012909	0.000829152	0.0276056	low	1	0	1	up	gRNA_1,gRNA_2,gRNA_3,gRNA_4	2.57891376437347e-06,0.501199824378411,0.185993856506467,0.696023765778341	0.0276055932769636,0.00803168944254381,0.0166735164685989,0.00662391066107252
KLF6_ENH2	ENSG00000067082	KLF6	KLF6_ENH2|KLF6	Gasperini_ENH	KLF6	0.00013004	0.000831261	-0.176833	high	3	3	0	down	gRNA_145,gRNA_146,gRNA_147,gRNA_148	0.519322070741486,0.0268101708100127,0.00600610203157405,0.00201893993955205	-0.0745578299303398,-0.213909192027118,-0.110707217518077,-0.205882521280267
YPEL3_ENH	ENSG00000013364	MVP	YPEL3_ENH|MVP	Gasperini_ENH	YPEL3	0.000131193	0.000834637	0.0979778	low	1	0	1	up	gRNA_1,gRNA_2,gRNA_3,gRNA_4	1.1097867042499e-05,0.321874044849932,0.249365782798031,0.191585299302007	0.0979778156186351,0.0213803854617027,0.04105526457551,-0.0735371614742576
ACAP1_INTRON	ENSG00000161960	EIF4A1	ACAP1_INTRON|EIF4A1	cCRE_intron	NA	0.000133997	0.000848436	-0.0851498	low	2	1	1	discordant	gRNA_57,gRNA_58,gRNA_59,gRNA_60	0.000227578998066122,0.249061304215807,0.884668134698305,0.00349221961648368	-0.282426471906091,-0.0401697367730747,0.000834742232644903,0.112126796422358
SHARPIN_TSS	ENSG00000147804	SLC39A4	SHARPIN_TSS|SLC39A4	TSS	SHARPIN	0.000176597	0.00111289	0.0280285	medium	2	0	2	up	gRNA_77,gRNA_78,gRNA_79,gRNA_80	0.000821636951460012,0.0154062894128261,0.0612168338671898,0.316640566443756	0.0406933307323884,0.0153637582834562,0.0406540665283981,-0.0201036938583261
SMARCE1_INTERGENIC	ENSG00000131747	TOP2A	SMARCE1_INTERGENIC|TOP2A	cCRE_intergenic	NA	0.000203218	0.00127464	0.266622	high	3	0	3	up	gRNA_189,gRNA_190,gRNA_191,gRNA_192	0.0393371888784821,0.535231703756359,0.0219454127313632,0.000630805666239292	0.0697784253274034,0.62870790306303,0.230557972445257,0.499528692150917
STAT3_TSS	ENSG00000012048	BRCA1	STAT3_TSS|BRCA1	TSS	STAT3	0.000207539	0.00129567	-0.224373	medium	2	2	0	down	gRNA_309,gRNA_310,gRNA_311,gRNA_312	0.000396970307008403,0.57611568879219,0.00277760815510512,0.470832569268783	-0.291326917310158,-0.029355395054747,-0.157418561228223,-0.0936598636760765
GIGYF1_ENH	ENSG00000106330	MOSPD3	GIGYF1_ENH|MOSPD3	Gasperini_ENH	GIGYF1	0.000210315	0.00130689	0.153325	medium	2	0	2	up	gRNA_89,gRNA_90,gRNA_91,gRNA_92	0.34640230780166,0.00223798811213233,0.406410569459683,0.000964912616487521	0.032020630197963,0.0969016842213104,-0.0271072430188537,0.20974808188833
SHARPIN_TSS	ENSG00000104522	TSTA3	SHARPIN_TSS|TSTA3	TSS	SHARPIN	0.000221325	0.00136263	-0.0790299	medium	2	2	0	down	gRNA_77,gRNA_78,gRNA_79,gRNA_80	0.000465030734820568,0.29592308553242,0.00618017553055084,0.380595267993359	-0.0565754728086485,0.0678407907644442,-0.101484310605452,-0.00709506598080378
JUNB_TSS	ENSG00000167815	PRDX2	JUNB_TSS|PRDX2	TSS	JUNB	0.000220976	0.00136263	0.135492	medium	2	0	2	up	gRNA_229,gRNA_230,gRNA_231,gRNA_232	0.113689264049342,0.349929492205279,0.00021052593858027,0.0385722828410703	-0.0639259063665754,-0.00450167821499248,0.152481264231188,0.118502632234404
HPCAL1_ENH	ENSG00000119185	ITGB1BP1	HPCAL1_ENH|ITGB1BP1	Gasperini_ENH	HPCAL1	0.000224863	0.00137806	-0.180336	medium	2	2	0	down	gRNA_9,gRNA_10,gRNA_11,gRNA_12	0.358312454013446,0.00338829845184664,0.162577348368871,0.00167220146298507	-0.0350639934768735,-0.17334318108823,-0.0988550217726396,-0.187328939253666
YPEL3_ENH	ENSG00000229809	ZNF688	YPEL3_ENH|ZNF688	Gasperini_ENH	YPEL3	0.000229372	0.00139927	0.0224496	low	2	1	1	discordant	gRNA_1,gRNA_2,gRNA_3,gRNA_4	0.000163245484960731,0.0357142680634062,0.473792601543677,0.122440765864094	-0.018444561513757,0.0633438602367464,0.0122425829131053,-0.0386511735224921
EPB41_ENH	ENSG00000158156	XKR8	EPB41_ENH|XKR8	Gasperini_ENH	EPB41	0.000234927	0.00142665	0.0787204	low	1	0	1	up	gRNA_101,gRNA_102,gRNA_103,gRNA_104	0.000243765687644493,0.343586173496899,0.0530208195811052,0.0784388794580826	0.0787203956096651,0.0438803819471201,0.0234285132008702,-0.0104559567219782
SHARPIN_TSS	ENSG00000261236	BOP1	SHARPIN_TSS|BOP1	TSS	SHARPIN	0.000239338	0.00144686	-0.0217268	medium	2	2	0	down	gRNA_77,gRNA_78,gRNA_79,gRNA_80	0.000518082225231288,0.987521893225106,0.151495687153228,0.00459816677622382	-0.00802954100020944,0.00409434001287734,-0.0220777888566981,-0.0354239816557669
PTS_TSS	ENSG00000150776	NKAPD1	PTS_TSS|NKAPD1	TSS	PTS	0.000249513	0.00150157	0.022805	medium	2	0	2	up	gRNA_269,gRNA_270,gRNA_271,gRNA_272	0.704973007625023,0.0113747416439014,4.98275270388457e-05,0.938889234515742	-0.0316056547466393,0.0118775099236551,0.0337325265449752,-0.0079370731606454
MTX3_TSS	ENSG00000152409	JMY	MTX3_TSS|JMY	TSS	MTX3	0.000254773	0.00152636	0.0658853	medium	2	0	2	up	gRNA_261,gRNA_262,gRNA_263,gRNA_264	0.0182795894719509,0.692544930253787,0.000499887720912725,0.0608242718430609	0.0636307990863243,0.00963388246309915,0.068139810528315,-0.0562185946216308
RNF213_ENH	ENSG00000181045	SLC26A11	RNF213_ENH|SLC26A11	Gasperini_ENH	RNF213	0.000350341	0.00208954	-0.0289867	medium	2	2	0	down	gRNA_153,gRNA_154,gRNA_155,gRNA_156	0.00772420484946583,0.00140990630694889,0.179355032141431,0.292145463373624	-0.0285397409539634,-0.0294336265673069,-0.0239981228854833,-0.0297727441371347
FTL_TSS	ENSG00000104973	MED25	FTL_TSS|MED25	TSS	FTL	0.000362298	0.00215124	0.0052861	low	2	1	1	discordant	gRNA_301,gRNA_302,gRNA_303,gRNA_304	0.00204338292401218,0.0309286198790825,0.0880447843521,0.106909651849832	0.0791788476322746,-0.0686066450780922,0.0133086806858648,-0.0582652193607799
YPEL3_ENH	ENSG00000079616	KIF22	YPEL3_ENH|KIF22	Gasperini_ENH	YPEL3	0.000366546	0.00216684	-0.0747233	medium	2	2	0	down	gRNA_1,gRNA_2,gRNA_3,gRNA_4	0.000538448606694862,0.0696237553320802,0.0369686319726999,0.435488271700905	-0.0521924119337808,-0.0848173144167775,-0.0972542256290962,0.046650965353685
LSP1_INTRON2	ENSG00000130592	LSP1	LSP1_INTRON2|LSP1	cCRE_intron	NA	0.000388615	0.00228718	0.12497	medium	2	0	2	up	gRNA_181,gRNA_182,gRNA_183,gRNA_184	0.00103065801490242,0.43718854362173,0.420629830301981,0.00342413239902947	0.133486872294602,-0.0503830767565754,0.0317194803060294,0.116453172269231
CCND2_TSS	ENSG00000111247	RAD51AP1	CCND2_TSS|RAD51AP1	TSS	CCND2	0.00040216	0.00235652	-0.177945	medium	2	2	0	down	gRNA_289,gRNA_290,gRNA_291,gRNA_292	0.867422759196504,0.000145945087672519,0.0392793425730504,0.136188069751267	0.0186342713446805,-0.139304071416237,-0.216585717338505,-0.0700518006868661
DVL1_INTRON2	ENSG00000157933	SKI	DVL1_INTRON2|SKI	cCRE_intron	NA	0.000418549	0.00243122	-0.0546709	low	1	1	0	down	gRNA_25,gRNA_26,gRNA_27,gRNA_28	0.840367525947213,0.0887170548892862,0.171521232681867,5.5654514673188e-05	-0.0177951995494892,0.0372725163931101,-0.0354024435822047,-0.0546708833637434
WDR78_MIER1_TSS	ENSG00000142864	SERBP1	WDR78_MIER1_TSS|SERBP1	TSS	MIER1	0.0004178	0.00243122	-0.172783	low	1	1	0	down	gRNA_281,gRNA_282,gRNA_283,gRNA_284	0.0980061584190244,0.109640303847241,0.370445899385213,0.000178393511209839	0.0315770818933792,-0.0807119342303766,0.0211509350238748,-0.172782666028267
SOCS3_ENH	ENSG00000089685	BIRC5	SOCS3_ENH|BIRC5	Gasperini_ENH	SOCS3	0.000441527	0.00255359	0.371694	medium	2	0	2	up	gRNA_113,gRNA_114,gRNA_115,gRNA_116	0.327153302965417,0.00142200017420353,0.573136671442748,0.00285282680189773	-0.100652993532249,0.224996218465262,-0.0503710926731694,0.51839214621187
SHARPIN_TSS	ENSG00000167700	MFSD3	SHARPIN_TSS|MFSD3	TSS	SHARPIN	0.000447961	0.00256857	-0.0292296	medium	2	2	0	down	gRNA_77,gRNA_78,gRNA_79,gRNA_80	0.00192746286028903,0.269530905420186,0.0123938684067139,0.12028416537133	-0.0202291269094706,-0.0317922157088281,-0.0382300847782115,-0.0273962395756798
JUNB_TSS	ENSG00000123144	TRIR	JUNB_TSS|TRIR	TSS	JUNB	0.000446813	0.00256857	-0.132672	low	1	1	0	down	gRNA_229,gRNA_230,gRNA_231,gRNA_232	0.650014720620665,1.80545580457151e-05,0.0663389060961905,0.991615504527395	-0.0180913069500899,-0.132671930892037,-0.0774666641945294,-0.000975415413029701
ACAP1_INTRON	ENSG00000175826	CTDNEP1	ACAP1_INTRON|CTDNEP1	cCRE_intron	NA	0.000496835	0.00282456	0.0783671	low	1	0	1	up	gRNA_57,gRNA_58,gRNA_59,gRNA_60	0.249259047973702,0.0882751545795645,0.666275169123737,6.01097639101054e-05	-0.133882868342306,0.0338090748335846,-0.0501683140572415,0.0783671006527631
GIGYF1_ENH	ENSG00000172354	GNB2	GIGYF1_ENH|GNB2	Gasperini_ENH	GIGYF1	0.00049635	0.00282456	0.138562	medium	2	0	2	up	gRNA_89,gRNA_90,gRNA_91,gRNA_92	0.12980009911607,0.000391736568848758,0.646847650008344,0.0267600786254166	0.0608929597728249,0.117887281393894,-0.0344575506322837,0.159236711719093
IER3_ENH	ENSG00000234127	TRIM26	IER3_ENH|TRIM26	Gasperini_ENH	IER3	0.000505833	0.00286353	0.106339	low	1	0	1	up	gRNA_125,gRNA_126,gRNA_127,gRNA_128	0.94614358290308,0.443924893420646,3.97445413329886e-06,0.539853645241299	0.015934397363687,-0.0643250115883495,0.106338931164838,-0.0135568705189668
SMARCE1_INTERGENIC	ENSG00000141741	MIEN1	SMARCE1_INTERGENIC|MIEN1	cCRE_intergenic	NA	0.000511663	0.00288431	0.156069	low	1	0	1	up	gRNA_189,gRNA_190,gRNA_191,gRNA_192	0.0810864536465806,0.268098463845449,0.000208398401256057,0.201789583500182	0.0578535252681525,-0.376888453568417,0.156069280922743,-0.0995893341775177
PABPC1L_TSS	ENSG00000101109	STK4	PABPC1L_TSS|STK4	TSS	PABPC1L	0.000544119	0.00305438	-0.106944	medium	2	2	0	down	gRNA_61,gRNA_62,gRNA_63,gRNA_64	0.00087908987351012,0.31937551968541,0.0179318461314714,0.196090996515323	-0.142856129808046,-0.088048129819271,-0.0710319572060043,-0.0969273554566095
GATA3_TSS	ENSG00000197308	GATA3-AS1	GATA3_TSS|GATA3-AS1	TSS	GATA3	0.000546533	0.0030551	0.145044	low	1	0	1	up	gRNA_221,gRNA_222,gRNA_223,gRNA_224	0.335492155063771,2.07494634693265e-05,0.755331565149782,0.188796737990895	-0.132187637982867,0.145044300415421,-0.0276006362532384,0.0492359263574528
PHF19_ENH	ENSG00000119403	PHF19	PHF19_ENH|PHF19	Gasperini_ENH	PHF19	0.000596281	0.0033193	0.193503	low	1	0	1	up	gRNA_133,gRNA_134,gRNA_135,gRNA_136	0.691695192114913,2.39264583700701e-05,0.251541699773302,0.265938381885115	-0.0209129669410866,0.193502723505174,-0.157926852034731,0.104732908507476
XBP1_TSS	ENSG00000100209	HSCB	XBP1_TSS|HSCB	TSS	XBP1	0.000629709	0.00349083	0.13555	medium	2	0	2	up	gRNA_249,gRNA_250,gRNA_251,gRNA_252	0.00298822857363952,0.167063048347602,0.287307160075025,0.00826500230257795	0.190183689307412,-0.0817351757506473,0.100027062014258,0.0809153393599874
PABPC1L_TSS	ENSG00000064601	CTSA	PABPC1L_TSS|CTSA	TSS	PABPC1L	0.000650502	0.0035912	-0.127229	medium	2	2	0	down	gRNA_61,gRNA_62,gRNA_63,gRNA_64	0.0185679258722656,0.000692008361922478,0.408669645432978,0.235147807517299	-0.0848113797087079,-0.169647061510742,-0.0350790360653008,0.0583704464204045
LCA5L_INTRON	ENSG00000157557	ETS2	LCA5L_INTRON|ETS2	cCRE_intron	NA	0.000655741	0.00360523	0.116024	medium	2	0	2	up	gRNA_65,gRNA_66,gRNA_67,gRNA_68	0.0278936819042867,0.000520389554229365,0.894520412299007,0.0960587911430318	0.127376889554102,0.104670546543054,0.00319024883539365,0.056649206121452
SIRT7_TSS	ENSG00000169689	CENPX	SIRT7_TSS|CENPX	TSS	SIRT7	0.000665119	0.0036418	0.0788265	low	1	0	1	up	gRNA_265,gRNA_266,gRNA_267,gRNA_268	0.119759165309066,0.158352290342765,0.000359280243480181,0.186354221854907	0.0941299444189816,0.0619353222481619,0.0788265268433583,0.0561471422634285
HPCAL1_ENH	ENSG00000134308	YWHAQ	HPCAL1_ENH|YWHAQ	Gasperini_ENH	HPCAL1	0.000685173	0.00373629	-0.300233	low	1	1	0	down	gRNA_9,gRNA_10,gRNA_11,gRNA_12	0.523735797228942,0.467024923525969,0.0924468346181094,5.82866427941426e-05	0.0452609901007484,-0.0649415870208512,0.115892484604727,-0.30023284531496
ACAP1_INTRON	ENSG00000132522	GPS2	ACAP1_INTRON|GPS2	cCRE_intron	NA	0.000693824	0.00376808	-0.0465124	low	2	1	1	discordant	gRNA_57,gRNA_58,gRNA_59,gRNA_60	0.0358878754767611,0.0639014988264966,0.944668283368685,0.000618050671888256	-0.212672017215702,-0.132000582411089,0.0101251808632312,0.119647240206265
SHARPIN_TSS	ENSG00000160948	VPS28	SHARPIN_TSS|VPS28	TSS	SHARPIN	0.000784489	0.00424323	-0.102001	medium	2	2	0	down	gRNA_77,gRNA_78,gRNA_79,gRNA_80	0.369304986438301,0.013491147065497,0.100550516123962,0.00311949206711021	-0.014660492716474,-0.111357919186668,-0.0573305831170958,-0.09264370190963
IRF1_TSS	ENSG00000164402	SEPTIN8	IRF1_TSS|SEPTIN8	TSS	IRF1	0.000788821	0.00424946	-0.0451033	medium	2	2	0	down	gRNA_241,gRNA_242,gRNA_243,gRNA_244	0.0469247981189317,0.251491204634501,0.24837182129689,0.000536895027314862	-0.0325619569637036,0.0203457350310364,0.00906209220867513,-0.0576445486435954
RORA_TSS	ENSG00000128915	ICE2	RORA_TSS|ICE2	TSS	RORA	0.000849314	0.00455696	0.144847	medium	2	0	2	up	gRNA_317,gRNA_318,gRNA_319,gRNA_320	0.137534825346904,0.282710901664446,0.0105779009674754,0.00420000138377346	0.053705598145951,0.0563029993096791,0.18431174396566,0.105383068257602
ACAP1_INTRON	ENSG00000179029	TMEM107	ACAP1_INTRON|TMEM107	cCRE_intron	NA	0.000853232	0.00455967	0.20853	medium	2	0	2	up	gRNA_57,gRNA_58,gRNA_59,gRNA_60	0.0556041004931659,0.04840856309368,0.730483925182732,0.000883666059470702	-0.19715433782945,0.267726202164244,-0.0161466350784422,0.149334436838141
DVL1_INTRON2	ENSG00000131591	C1orf159	DVL1_INTRON2|C1orf159	cCRE_intron	NA	0.000890085	0.00472567	-0.0265785	low	1	1	0	down	gRNA_25,gRNA_26,gRNA_27,gRNA_28	0.745063915310264,0.857254224032549,0.383403648672021,7.48465739042828e-06	-0.0127615170153391,0.00883328450995674,-0.0164575214186539,-0.0265785217447098
JUNB_TSS	ENSG00000160877	NACC1	JUNB_TSS|NACC1	TSS	JUNB	0.000891368	0.00472567	0.00599964	low	2	1	1	discordant	gRNA_229,gRNA_230,gRNA_231,gRNA_232	0.926528339586599,0.0586059991163987,0.0014572199307934,0.023205784496024	0.00872915080628262,-0.0499018093969313,-0.0990035627523123,0.111002835361555
TBX1_TSS	ENSG00000070010	UFD1	TBX1_TSS|UFD1	TSS	TBX1	0.000972319	0.00513446	0.123537	low	1	0	1	up	gRNA_217,gRNA_218,gRNA_219,gRNA_220	0.000114207102554975,0.561202086945735,0.120702660915233,0.264950172417619	0.123537010355774,-0.0466027586513824,0.0341535486422329,0.0412007202819418
ACAP1_INTRON	ENSG00000170043	TRAPPC1	ACAP1_INTRON|TRAPPC1	cCRE_intron	NA	0.000979952	0.00515439	0.132445	low	1	0	1	up	gRNA_57,gRNA_58,gRNA_59,gRNA_60	0.337938811252766,0.649015051388283,0.538218859256011,1.75365279844847e-05	-0.084661713078011,-0.0683989948304449,0.0206315228048104,0.132445423584445
FOXP3_TSS	ENSG00000102317	RBM3	FOXP3_TSS|RBM3	TSS	FOXP3	0.00104351	0.00546717	-0.047124	medium	3	2	1	discordant	gRNA_253,gRNA_254,gRNA_255,gRNA_256	0.0116949714607767,0.582585661733247,0.0197405870744245,0.0166677963876534	-0.130140964752916,-0.00729247811734268,-0.106425590136622,0.0951944997115719
ACAP1_INTRON	ENSG00000187838	PLSCR3	ACAP1_INTRON|PLSCR3	cCRE_intron	NA	0.00122917	0.00641473	-0.487867	low	1	1	0	down	gRNA_57,gRNA_58,gRNA_59,gRNA_60	0.113190775454578,4.45536456428217e-05,0.709319821762828,0.771740981416652	-0.059509362302825,-0.48786749226901,0.0176289257241318,-0.0104560561160227
RUNX3_TSS	ENSG00000233478	AL031280.1	RUNX3_TSS|AL031280.1	TSS	RUNX3	0.00123796	0.00643546	-0.0248172	medium	3	2	1	discordant	gRNA_313,gRNA_314,gRNA_315,gRNA_316	0.513237096300838,0.0125579100860093,0.00922880061782491,0.0468348038497107	-0.0421289257699091,0.00823251180440696,-0.0371831500004201,-0.0455009374462384
USP6NL_ENH	ENSG00000165609	NUDT5	USP6NL_ENH|NUDT5	Gasperini_ENH	USP6NL	0.00124354	0.00643942	0.194464	low	1	0	1	up	gRNA_81,gRNA_82,gRNA_83,gRNA_84	0.0683287941895874,0.0582489466271313,0.00115125518370054,0.611471120686686	0.0918971192461959,0.106817597221263,0.194463611030916,-0.155254633020414
SIRT7_TSS	ENSG00000169718	DUS1L	SIRT7_TSS|DUS1L	TSS	SIRT7	0.00126141	0.00650673	0.0602959	low	1	0	1	up	gRNA_265,gRNA_266,gRNA_267,gRNA_268	0.874263790276916,0.237178681430126,2.4322615291199e-05,0.565727368813569	0.00604476905145712,-0.052438994090707,0.0602959256244362,0.0253085579980384
SMARCE1_INTERGENIC	ENSG00000131759	RARA	SMARCE1_INTERGENIC|RARA	cCRE_intergenic	NA	0.00129466	0.00665255	0.0624829	medium	2	0	2	up	gRNA_189,gRNA_190,gRNA_191,gRNA_192	0.00897962326935479,0.324417532901884,0.00244988739391447,0.413270512414102	0.0658861323990434,0.103945227324265,0.0590796978791597,-0.0264623352362995
TGFB1_INTERGENIC	ENSG00000090013	BLVRB	TGFB1_INTERGENIC|BLVRB	cCRE_intergenic	NA	0.00131487	0.00673055	-0.064422	medium	2	2	0	down	gRNA_193,gRNA_194,gRNA_195,gRNA_196	0.778051017458311,0.000168644502266508,0.472256311556357,0.0485478231721339	-0.000471648709856942,-0.101710233522092,0.00827090661878582,-0.0271338626365277
ACAP1_INTRON	ENSG00000132507	EIF5A	ACAP1_INTRON|EIF5A	cCRE_intron	NA	0.00135312	0.00689987	0.127783	low	1	0	1	up	gRNA_57,gRNA_58,gRNA_59,gRNA_60	0.19750711926179,0.198499486615042,0.595276581876168,0.000133708969532989	-0.130442249435531,-0.175542493636016,-0.0254837031980102,0.127782606711599
DVL1_INTRON2	ENSG00000221978	CCNL2	DVL1_INTRON2|CCNL2	cCRE_intron	NA	0.0014011	0.0071174	-0.0497912	low	1	1	0	down	gRNA_25,gRNA_26,gRNA_27,gRNA_28	0.0908941825510082,0.387885182298169,0.622847404087117,0.000148571246547822	0.0557826230765632,0.0196619129289202,-0.0168858964677556,-0.0497912154583542
CXCR5_INTERGENIC	ENSG00000167283	ATP5MG	CXCR5_INTERGENIC|ATP5MG	cCRE_intergenic	NA	0.00144568	0.00731601	-0.108052	medium	2	2	0	down	gRNA_45,gRNA_46,gRNA_47,gRNA_48	0.647401678030992,0.0180396791514766,0.550603679201488,0.000528085255793344	0.00498932260625295,-0.0990907288349021,-0.0383370345010086,-0.117014226956114
TKT_ENH	ENSG00000113811	SELENOK	TKT_ENH|SELENOK	Gasperini_ENH	TKT	0.00147133	0.00741774	0.279919	low	1	0	1	up	gRNA_149,gRNA_150,gRNA_151,gRNA_152	0.248110723971733,0.257773581676246,0.051681093739445,0.0010507599609666	-0.0359660263586143,-0.101901254076549,-0.204121032946104,0.279919413578675
FAM199X_TSS	ENSG00000133142	TCEAL4	FAM199X_TSS|TCEAL4	TSS	FAM199X	0.00149478	0.0075076	-0.0475712	medium	2	2	0	down	gRNA_257,gRNA_258,gRNA_259,gRNA_260	0.212547693630302,0.0174392356134599,0.203347857302867,0.00470199745025761	-0.0176125622032327,-0.0425317463420436,-0.0257883248780978,-0.052610596009518
YPEL3_ENH	ENSG00000080603	SRCAP	YPEL3_ENH|SRCAP	Gasperini_ENH	YPEL3	0.00151361	0.00755546	-0.038524	medium	2	2	0	down	gRNA_1,gRNA_2,gRNA_3,gRNA_4	0.00505475083795877,0.0681972143480951,0.224713447856367,0.0464914155443111	-0.00551939683945807,0.000898902206490526,-0.0395397720744186,-0.071528613383002
SMAD3_INTRON	ENSG00000166949	SMAD3	SMAD3_INTRON|SMAD3	cCRE_intron	NA	0.00151562	0.00755546	-0.0680358	medium	2	2	0	down	gRNA_53,gRNA_54,gRNA_55,gRNA_56	0.318729682209731,0.0916709109401472,0.00302618382625853,0.0407995325011095	-0.0611849397422691,-0.214207762886213,-0.098517034932839,-0.0375546414976513
SIRT7_TSS	ENSG00000141551	CSNK1D	SIRT7_TSS|CSNK1D	TSS	SIRT7	0.00156593	0.00777728	-0.0892863	low	1	1	0	down	gRNA_265,gRNA_266,gRNA_267,gRNA_268	0.749951619896285,0.245997526033411,9.30821685568309e-05,0.219051690538553	-0.0070988455661336,-0.022984120603039,-0.0892863248159527,-0.0537620773045288
RNF213_ENH	ENSG00000141582	CBX4	RNF213_ENH|CBX4	Gasperini_ENH	RNF213	0.00162522	0.00804182	-0.0563531	low	1	1	0	down	gRNA_153,gRNA_154,gRNA_155,gRNA_156	0.365496511498659,0.000197076103457895,0.585810448788919,0.093496947180539	0.0254877898461936,-0.0563531356139896,0.0208851073578938,0.0828557597303221
STAT3_TSS	ENSG00000108774	RAB5C	STAT3_TSS|RAB5C	TSS	STAT3	0.00170303	0.00839573	-0.130095	high	3	3	0	down	gRNA_309,gRNA_310,gRNA_311,gRNA_312	0.0113242751387441,0.26062028294554,0.0293799102089124,0.0483142943107215	-0.155545615562496,0.0167528076446588,-0.101003466833378,-0.133736883961977
ACAP1_INTRON	ENSG00000233223	AC016876.1	ACAP1_INTRON|AC016876.1	cCRE_intron	NA	0.00172982	0.00849648	0.0598715	low	1	0	1	up	gRNA_57,gRNA_58,gRNA_59,gRNA_60	0.688520278168395,0.0690780471952129,0.873353606496952,0.000102898465414678	-0.0187938426854522,0.00522703272051546,-0.00630149366446518,0.0598714845666887
GLB1_INTRON	ENSG00000170248	PDCD6IP	GLB1_INTRON|PDCD6IP	cCRE_intron	NA	0.00178383	0.00872968	0.07446	medium	2	0	2	up	gRNA_69,gRNA_70,gRNA_71,gRNA_72	0.645413133020504,0.0431890667882542,0.000611223570326177,0.260982416835159	0.0190012622261555,0.0551617109769487,0.093758373282502,0.0145392327607302
YPEL3_ENH	ENSG00000197471	SPN	YPEL3_ENH|SPN	Gasperini_ENH	YPEL3	0.00180649	0.00880045	-0.14507	low	1	1	0	down	gRNA_1,gRNA_2,gRNA_3,gRNA_4	0.121938304754164,0.000105447425805447,0.588812361825617,0.596927761938311	-0.00566043976912889,-0.145069604268251,-0.031267623767661,-0.0464672635608936
PTS_TSS	ENSG00000150768	DLAT	PTS_TSS|DLAT	TSS	PTS	0.00181147	0.00880045	0.0323638	low	1	0	1	up	gRNA_269,gRNA_270,gRNA_271,gRNA_272	0.62272218873052,0.288905341909886,0.000132588470462438,0.190132286685199	0.0036642018830064,-0.00502462274781945,0.03236375431585,-0.0201381288709696
YPEL3_ENH	ENSG00000149929	HIRIP3	YPEL3_ENH|HIRIP3	Gasperini_ENH	YPEL3	0.00186117	0.00900912	-0.00351791	low	2	1	1	discordant	gRNA_1,gRNA_2,gRNA_3,gRNA_4	0.00432445274165015,0.0566222284766929,0.0210422792863351,0.911444389890833	0.0866531165274097,-0.0537508693153447,-0.0936889456683105,0.0138811093060273
DVL1_INTRON2	ENSG00000215790	SLC35E2A	DVL1_INTRON2|SLC35E2A	cCRE_intron	NA	0.00192786	0.00929828	-0.0570481	low	1	1	0	down	gRNA_25,gRNA_26,gRNA_27,gRNA_28	0.101549807438434,0.496803327771444,0.516160620296306,0.000188708390794006	-0.0512578839227167,0.0186833258051808,-0.0167439011842337,-0.0570480513345459
LSP1_INTRON1	ENSG00000182208	MOB2	LSP1_INTRON1|MOB2	cCRE_intron	NA	0.00198557	0.00954217	-0.0326884	low	2	1	1	discordant	gRNA_37,gRNA_38,gRNA_39,gRNA_40	0.0419757685578873,0.0597018662137434,0.4191785228911,0.00485926163809686	0.0559661924845384,-0.0918028382745151,0.0250499160450698,-0.121343031875267
YPEL3_ENH	ENSG00000238045	AC009133.1	YPEL3_ENH|AC009133.1	Gasperini_ENH	YPEL3	0.002082	0.00996973	-0.0262835	low	1	1	0	down	gRNA_1,gRNA_2,gRNA_3,gRNA_4	1.5256589316524e-05,0.413185909449078,0.920079031478452,0.935647249068104	-0.0262834972967401,-0.000963557542036128,-0.00484266261579588,-0.00482094536938311
STAT3_TSS	ENSG00000131469	RPL27	STAT3_TSS|RPL27	TSS	STAT3	0.00212571	0.0101427	0.0980827	low	1	0	1	up	gRNA_309,gRNA_310,gRNA_311,gRNA_312	0.583316133807222,0.139414691581611,7.85157820655696e-05,0.873031153230595	-0.0331171093804299,0.0460277834643996,0.0980826863869098,-0.0158941829367096
DVL1_INTRON2	ENSG00000224870	MRPL20-AS1	DVL1_INTRON2|MRPL20-AS1	cCRE_intron	NA	0.00213506	0.010151	-0.0317786	medium	2	2	0	down	gRNA_25,gRNA_26,gRNA_27,gRNA_28	0.213083211467298,0.617514655073628,0.0374728009530925,0.00113696908616756	0.0316956466549624,-0.0238434930539413,-0.0328469598503408,-0.0307101958981964
SHARPIN_TSS	ENSG00000178896	EXOSC4	SHARPIN_TSS|EXOSC4	TSS	SHARPIN	0.00217162	0.0102882	-0.00782841	low	2	1	1	discordant	gRNA_77,gRNA_78,gRNA_79,gRNA_80	0.0277308338946395,0.525294547209272,0.483181063286985,0.000814177380127114	0.0229963369230472,-0.0267530243772808,-0.0184490203073528,-0.0386531598057694
TRIM26_TSS	ENSG00000204564	C6orf136	TRIM26_TSS|C6orf136	TSS	TRIM26	0.00218724	0.0103256	0.0229771	low	1	0	1	up	gRNA_73,gRNA_74,gRNA_75,gRNA_76	0.171668691687034,0.617581172627567,0.217304517011612,0.000251053060321595	-0.0223826661850276,0.0214375159315674,-0.0362539303649662,0.0229770549756615
STAT5A_TSS	ENSG00000198496	NBR2	STAT5A_TSS|NBR2	TSS	STAT5A	0.00219946	0.0103468	0.0255711	low	1	0	1	up	gRNA_225,gRNA_226,gRNA_227,gRNA_228	0.164367886011459,0.30000877704827,0.371246251520421,0.000318226893817699	-0.0443789804245156,0.0141525528481724,-0.034409150430151,0.0255710622583975
SIRT7_TSS	ENSG00000225663	MCRIP1	SIRT7_TSS|MCRIP1	TSS	SIRT7	0.002257	0.0105802	0.114745	low	1	0	1	up	gRNA_265,gRNA_266,gRNA_267,gRNA_268	0.0700409357367678,0.00238198825979304,0.0656396031648764,0.550055658642617	0.0933073197569988,0.114744909719322,0.000827837526840347,0.00572401598712063
RUNX3_TSS	ENSG00000020633	RUNX3	RUNX3_TSS|RUNX3	TSS	RUNX3	0.00235192	0.0109866	-0.117108	low	1	1	0	down	gRNA_313,gRNA_314,gRNA_315,gRNA_316	0.548614648555376,0.226392022099468,9.19792821329932e-05,0.556187258909852	0.0769983648512941,-0.036432426206542,-0.117108210136074,0.047022805965156
CD247_INTRON	ENSG00000198821	CD247	CD247_INTRON|CD247	cCRE_intron	NA	0.0024056	0.0110874	-0.333063	low	1	1	0	down	gRNA_29,gRNA_30,gRNA_31,gRNA_32	0.14543440677705,0.27590743833802,0.245503400334924,0.000664136881827117	0.0169897394145382,0.0275971941939739,0.117492860061681,-0.333063466264746
GIGYF1_ENH	ENSG00000106367	AP1S1	GIGYF1_ENH|AP1S1	Gasperini_ENH	GIGYF1	0.00238525	0.0110874	-0.112095	medium	2	2	0	down	gRNA_89,gRNA_90,gRNA_91,gRNA_92	0.630832663492405,0.00203114673270616,0.443260548609675,0.0113932080694759	-0.0311739894012133,-0.0388148965373835,-0.0267613058927735,-0.185374975361118
CERS2_ENH	ENSG00000143384	MCL1	CERS2_ENH|MCL1	Gasperini_ENH	CERS2	0.00240444	0.0110874	0.159819	low	1	0	1	up	gRNA_93,gRNA_94,gRNA_95,gRNA_96	0.000326815982092048,0.100249291873543,0.774179092028418,0.257779649855422	0.159819469951108,-0.0699076603856446,-0.0246361315644057,0.0244896111829684
KCNN4_ENH	ENSG00000176531	PHLDB3	KCNN4_ENH|PHLDB3	Gasperini_ENH	KCNN4	0.00240669	0.0110874	-0.0203697	low	1	1	0	down	gRNA_105,gRNA_106,gRNA_107,gRNA_108	0.412106800786669,0.432989247166472,0.000307598450657093,0.119269634754195	0.00826588875640705,-0.0186572517045222,-0.0203696765654839,-0.00724246498443873
CXCR5_INTERGENIC	ENSG00000186174	BCL9L	CXCR5_INTERGENIC|BCL9L	cCRE_intergenic	NA	0.00244553	0.0112276	0.130377	medium	2	0	2	up	gRNA_45,gRNA_46,gRNA_47,gRNA_48	0.00481334403135224,0.035707391287704,0.161699720653194,0.24049549739905	0.138451924946658,0.122301873822714,0.0859436797230796,0.0721227346916069
CYSTM1_UBE2D2D_ENH	ENSG00000176087	SLC35A4	CYSTM1_UBE2D2D_ENH|SLC35A4	Gasperini_ENH	CYSTM1	0.00246138	0.0112616	-0.0255537	low	2	1	1	discordant	gRNA_109,gRNA_110,gRNA_111,gRNA_112	0.00572734736162774,0.371552553811682,0.13634447415888,0.0232300108461926	-0.0656757786230915,0.0596838859610856,-0.0161485575792047,0.0145683056254637
SMAD3_INTRON	ENSG00000075131	TIPIN	SMAD3_INTRON|TIPIN	cCRE_intron	NA	0.0026573	0.0121166	0.1361	medium	2	0	2	up	gRNA_53,gRNA_54,gRNA_55,gRNA_56	0.425292484404469,0.0187058537244277,0.151631574998025,0.00617195637994246	0.0235009286745623,0.15878264840206,0.0463926201653135,0.113416935833382
USP6NL_ENH	ENSG00000151465	CDC123	USP6NL_ENH|CDC123	Gasperini_ENH	USP6NL	0.0028619	0.0130051	0.22129	low	1	0	1	up	gRNA_81,gRNA_82,gRNA_83,gRNA_84	0.484647676743465,0.194489254105684,0.000277930046444872,0.313017727496956	-0.0170514145496086,-0.0213809741011648,0.221289689342638,-0.0956145436130837
DVL1_INTRON2	ENSG00000176022	B3GALT6	DVL1_INTRON2|B3GALT6	cCRE_intron	NA	0.00294796	0.0133057	-0.0108726	low	1	1	0	down	gRNA_25,gRNA_26,gRNA_27,gRNA_28	0.763243527829588,0.984876954675081,0.066637331734369,0.000170155356545689	0.0155012066324004,0.00293536010876796,-0.0311390400157543,-0.0108725842315228
CD2_LCR3	ENSG00000116830	TTF2	CD2_LCR3|TTF2	LCR	CD2	0.00294613	0.0133057	0.179444	medium	2	0	2	up	gRNA_213,gRNA_214,gRNA_215,gRNA_216	0.0194850982347885,0.257556678764718,0.00298066033321783,0.569334406249046	0.139826157439866,0.0199593785140639,0.219060861190557,0.0617174417261792
TGFB1_INTERGENIC	ENSG00000142046	TMEM91	TGFB1_INTERGENIC|TMEM91	cCRE_intergenic	NA	0.00317316	0.0142739	-0.0437137	medium	2	2	0	down	gRNA_193,gRNA_194,gRNA_195,gRNA_196	0.00395377578866805,0.160377832866969,0.54527692083854,0.0271392485342281	-0.0568145922335193,-0.0108572944658585,-0.0138082350262679,-0.0306127536663693
SOCS3_ENH	ENSG00000108639	SYNGR2	SOCS3_ENH|SYNGR2	Gasperini_ENH	SOCS3	0.0031992	0.0143427	-0.079112	low	1	1	0	down	gRNA_113,gRNA_114,gRNA_115,gRNA_116	0.988867882193493,0.000187634929037706,0.0952809962891646,0.536482396648248	-0.00328079100837547,-0.0791119705875236,0.000451582843719711,-0.0395630697916191
DVL1_INTRON2	ENSG00000197530	MIB2	DVL1_INTRON2|MIB2	cCRE_intron	NA	0.00326661	0.0145959	0.0191192	low	2	1	1	discordant	gRNA_25,gRNA_26,gRNA_27,gRNA_28	0.0326572270835158,0.314503207047676,0.95958402070902,0.000988952115465419	0.0430074529292814,0.0328319847721112,0.00513271825711595,-0.00476913511097454
SHARPIN_TSS	ENSG00000182325	FBXL6	SHARPIN_TSS|FBXL6	TSS	SHARPIN	0.00328169	0.0146144	-0.108122	low	1	1	0	down	gRNA_77,gRNA_78,gRNA_79,gRNA_80	0.0835350212416329,0.00163429485329325,0.182141359879983,0.394342751034353	0.0237050994989181,-0.108122196471801,-0.0391318606364657,-0.00292180792117452
JUNB_TSS	ENSG00000105583	WDR83OS	JUNB_TSS|WDR83OS	TSS	JUNB	0.00334718	0.0148566	0.0922624	high	3	0	3	up	gRNA_229,gRNA_230,gRNA_231,gRNA_232	0.767892935315291,0.00752288565935025,0.046495094110059,0.0374651350032379	-0.0195931091591524,0.0930138153830726,0.0844402309089656,0.0993330450553418
CD2_TSS	ENSG00000183508	TENT5C	CD2_TSS|TENT5C	TSS	CD2	0.00337173	0.014916	-0.0838887	low	1	1	0	down	gRNA_233,gRNA_234,gRNA_235,gRNA_236	0.0731894983026472,0.00696851656773859,0.24779288170793,0.0803896076908197	-0.1296632486926,-0.0838887251305779,0.162721653817834,0.0101491063983691
ACAP1_INTRON	ENSG00000198920	KIAA0753	ACAP1_INTRON|KIAA0753	cCRE_intron	NA	0.00343298	0.0151368	0.0776017	medium	2	0	2	up	gRNA_57,gRNA_58,gRNA_59,gRNA_60	0.257984723439726,0.0273402752110025,0.314251997554138,0.00469299487004616	-0.0281579394421282,0.121797452829237,0.0299197549209001,0.0334060321760776
ACAP1_INTRON	ENSG00000072778	ACADVL	ACAP1_INTRON|ACADVL	cCRE_intron	NA	0.00345969	0.0152044	0.170423	low	1	0	1	up	gRNA_57,gRNA_58,gRNA_59,gRNA_60	0.0548958582539195,0.111272830501156,0.0214082626119575,0.0803578480994789	0.185671359038449,0.195794435055496,0.170422537842094,0.0109764756795077
YPEL3_ENH	ENSG00000168488	ATXN2L	YPEL3_ENH|ATXN2L	Gasperini_ENH	YPEL3	0.0035012	0.0153364	-0.00497735	low	2	1	1	discordant	gRNA_1,gRNA_2,gRNA_3,gRNA_4	0.591917643095898,0.0100766730586254,0.4895657098353,0.00365546825767186	0.0258121304060214,-0.0709193570200179,-0.0249300190127213,0.0609646542757625
IER3_ENH	ENSG00000204463	BAG6	IER3_ENH|BAG6	Gasperini_ENH	IER3	0.00360485	0.0157388	-0.0720568	medium	2	2	0	down	gRNA_125,gRNA_126,gRNA_127,gRNA_128	0.934910956863074,0.00656529934864772,0.071597201502696,0.0252371648952527	0.00101105749715857,-0.0720567713881552,0.0200727570510047,NA
LSP1_INTRON1	ENSG00000130592	LSP1	LSP1_INTRON1|LSP1	cCRE_intron	NA	0.00363773	0.0158306	-0.0933554	medium	2	2	0	down	gRNA_37,gRNA_38,gRNA_39,gRNA_40	0.209256633987495,0.0227493397367104,0.0119443224917425,0.197392218475592	0.0342701372576784,-0.10062855505231,-0.086082219580689,0.061041046705101
GLB1_INTRON	ENSG00000091317	CMTM6	GLB1_INTRON|CMTM6	cCRE_intron	NA	0.00368472	0.0159831	0.12211	low	1	0	1	up	gRNA_69,gRNA_70,gRNA_71,gRNA_72	0.000174760695539864,0.182099330265906,0.733406725637756,0.489063585627986	0.122110255917394,0.0414036031712639,-0.0104048494203342,0.0426014850947409
YPEL3_ENH	ENSG00000261052	SULT1A3	YPEL3_ENH|SULT1A3	Gasperini_ENH	YPEL3	0.00376085	0.0162605	-0.026929	low	1	1	0	down	gRNA_1,gRNA_2,gRNA_3,gRNA_4	0.00031158421218953,0.276786887110836,0.609172724027817,0.223190490187661	-0.0269289928232439,-0.0218743183343451,0.0157471351884472,0.0257181280443718
TGFB1_INTERGENIC	ENSG00000077348	EXOSC5	TGFB1_INTERGENIC|EXOSC5	cCRE_intergenic	NA	0.00406158	0.0175041	-0.0378763	low	1	1	0	down	gRNA_193,gRNA_194,gRNA_195,gRNA_196	0.0582561087202301,0.0692213919933769,0.487338053402015,0.00660249678966862	-0.0398251407259457,-0.052341984520939,-0.0268309726211827,-0.0378762820832042
HPCAL1_ENH	ENSG00000115750	TAF1B	HPCAL1_ENH|TAF1B	Gasperini_ENH	HPCAL1	0.00420924	0.0180242	-0.105698	medium	2	2	0	down	gRNA_9,gRNA_10,gRNA_11,gRNA_12	0.0472766489688435,0.0588112511421456,0.517603851438888,0.00945086821315849	-0.0891527726420991,-0.021095131785074,-0.042481443675833,-0.122243971646222
BBC3_ENH	ENSG00000105281	SLC1A5	BBC3_ENH|SLC1A5	Gasperini_ENH	BBC3	0.00419581	0.0180242	0.141414	low	1	0	1	up	gRNA_97,gRNA_98,gRNA_99,gRNA_100	0.185466162759449,0.260896495090174,0.00184286849547515,0.151886000070625	-0.121438978691845,-0.0399430911107035,0.141413539521393,0.0416582157617419
TBX1_TSS	ENSG00000093009	CDC45	TBX1_TSS|CDC45	TSS	TBX1	0.00425376	0.0181566	0.0453496	medium	2	0	2	up	gRNA_217,gRNA_218,gRNA_219,gRNA_220	0.0116460903961126,0.911783231056921,0.717786025616878,0.00180943108773772	0.0283841372350621,0.0153890851609095,0.0201728773075912,0.0623150068216655
EPB41_ENH	ENSG00000180198	RCC1	EPB41_ENH|RCC1	Gasperini_ENH	EPB41	0.00432967	0.0183633	-0.0927188	low	1	1	0	down	gRNA_101,gRNA_102,gRNA_103,gRNA_104	0.227317344502503,0.0700999519371483,0.474454874083275,0.00186727263240409	-0.0406450642022052,-0.13306222930266,0.0233108191714749,-0.0927187868134486
FAM199X_TSS	ENSG00000180964	TCEAL8	FAM199X_TSS|TCEAL8	TSS	FAM199X	0.00432112	0.0183633	-0.181127	low	1	1	0	down	gRNA_257,gRNA_258,gRNA_259,gRNA_260	0.664714404248873,0.352217871376405,0.602536263575446,9.98136386913544e-05	-0.0204434057154708,0.0136188006781131,0.0332025597852148,-0.181127380818786
IER3_ENH	ENSG00000204592	HLA-E	IER3_ENH|HLA-E	Gasperini_ENH	IER3	0.00434446	0.0183677	-0.526052	medium	2	2	0	down	gRNA_125,gRNA_126,gRNA_127,gRNA_128	0.441389095857525,0.0179634336276839,0.50103952358069,0.00356965976974733	-0.100334237886067,-0.13602859683354,-0.0263369688217003,-0.916075328754047
WDR78_MIER1_TSS	ENSG00000198160	MIER1	WDR78_MIER1_TSS|MIER1	TSS	MIER1	0.00454361	0.0191491	-0.102568	medium	2	2	0	down	gRNA_281,gRNA_282,gRNA_283,gRNA_284	0.00623936261253432,0.0406141820938904,0.525823045216262,0.112924839191987	-0.0927818032889458,-0.112354508218555,-0.0595245915341016,-0.104167162025291
EPB41_ENH	ENSG00000242125	SNHG3	EPB41_ENH|SNHG3	Gasperini_ENH	EPB41	0.00455915	0.0191542	0.0250328	low	2	1	1	discordant	gRNA_101,gRNA_102,gRNA_103,gRNA_104	0.608029063598329,0.0352536191588957,0.463625822562122,0.00152094470802501	0.0528868629533474,0.245776893033409,-0.0417879044320983,-0.195711275915098
SHARPIN_TSS	ENSG00000071894	CPSF1	SHARPIN_TSS|CPSF1	TSS	SHARPIN	0.00457942	0.019179	-0.0198938	medium	2	2	0	down	gRNA_77,gRNA_78,gRNA_79,gRNA_80	0.00246122336918816,0.215370508576898,0.883266900735048,0.0324735003765887	-0.00162161623903273,0.0469511569416415,0.00388581353104037,-0.0381660751389695
RPS26_TSS	ENSG00000135441	BLOC1S1	RPS26_TSS|BLOC1S1	TSS	RPS26	0.00468093	0.0195429	0.103222	medium	2	0	2	up	gRNA_49,gRNA_50,gRNA_51,gRNA_52	0.00684645797206639,0.26453138708759,0.029445260212578,0.293499483769544	0.104022347718226,0.0761698844810041,0.102421058073876,-0.00748778750047308
DVL1_INTRON2	ENSG00000224051	CPTP	DVL1_INTRON2|CPTP	cCRE_intron	NA	0.00475881	0.0197446	-0.0154912	low	1	1	0	down	gRNA_25,gRNA_26,gRNA_27,gRNA_28	0.369324010210093,0.774517805463182,0.0880013278710351,0.000635525239074162	-0.0458744534280362,-0.00179267204062836,-0.0457070038688182,-0.0154912134596996
SMARCE1_INTERGENIC	ENSG00000073584	SMARCE1	SMARCE1_INTERGENIC|SMARCE1	cCRE_intergenic	NA	0.00474787	0.0197446	-0.180069	low	1	1	0	down	gRNA_189,gRNA_190,gRNA_191,gRNA_192	0.624310959425838,0.0806689235446507,0.0827230097734555,0.00382826821682919	-0.0594463651810804,-0.465496798612349,-0.073711330095489,-0.180069190579108
CCND2_TSS	ENSG00000111224	PARP11	CCND2_TSS|PARP11	TSS	CCND2	0.0047952	0.019834	0.0656879	low	1	0	1	up	gRNA_289,gRNA_290,gRNA_291,gRNA_292	0.138350910710839,0.348279609740535,0.290558588668434,0.00115425522612978	0.0216218674396803,0.0215932168326371,0.0680548451993739,0.0656878688609569
IER3_ENH	ENSG00000137404	NRM	IER3_ENH|NRM	Gasperini_ENH	IER3	0.00511036	0.0210724	0.43758	medium	2	0	2	up	gRNA_125,gRNA_126,gRNA_127,gRNA_128	0.0143623250390542,0.556803433854117,0.0872556222984429,0.0252008413924579	0.205211698243017,0.0470359565834597,0.079557879243588,0.669947436756114
SHARPIN_TSS	ENSG00000147789	ZNF7	SHARPIN_TSS|ZNF7	TSS	SHARPIN	0.0052289	0.0214948	-0.0221368	low	1	1	0	down	gRNA_77,gRNA_78,gRNA_79,gRNA_80	0.0953640331468306,0.573627433557797,0.549652402992059,0.000602932354665925	-0.0241242324630358,-0.0200346330512493,-0.0222002002502225,-0.0221368029049037
TMSB10_TSS	ENSG00000168894	RNF181	TMSB10_TSS|RNF181	TSS	TMSB10	0.0052546	0.0215342	-0.0416266	medium	2	2	0	down	gRNA_293,gRNA_294,gRNA_295,gRNA_296	0.191715843431415,0.488831298933358,0.00514808464310836,0.0378216378497193	0.021626383240593,-0.0311533043513847,-0.0763667059599227,-0.00688651931869511
DVL1_INTRON1	ENSG00000107404	DVL1	DVL1_INTRON1|DVL1	cCRE_intron	NA	0.00532353	0.0217267	-0.0802296	medium	2	2	0	down	gRNA_21,gRNA_22,gRNA_23,gRNA_24	0.912603734927149,0.000955081830092609,0.547453403958167,0.038910160756529	-0.00184877448887912,-0.0802295529023969,-0.00841313944334944,NA
SHARPIN_TSS	ENSG00000179091	CYC1	SHARPIN_TSS|CYC1	TSS	SHARPIN	0.0053341	0.0217267	-0.0334182	medium	2	2	0	down	gRNA_77,gRNA_78,gRNA_79,gRNA_80	0.00515574068101568,0.477428725189864,0.878432792748358,0.00860935673144463	-0.0144722243052773,0.0195823367758626,-0.0149666403140142,-0.0523642011436345
TBX1_TSS	ENSG00000128185	DGCR6L	TBX1_TSS|DGCR6L	TSS	TBX1	0.00559428	0.0226484	-0.0719733	medium	2	2	0	down	gRNA_217,gRNA_218,gRNA_219,gRNA_220	0.0200820044903059,0.681243347926214,0.489849760271948,0.0029597368344976	-0.0700281266082919,-0.0190278738411149,0.0660789130622819,-0.0739185319507539
RORA_TSS	ENSG00000182718	ANXA2	RORA_TSS|ANXA2	TSS	RORA	0.00558296	0.0226484	0.13317	low	2	1	1	discordant	gRNA_317,gRNA_318,gRNA_319,gRNA_320	0.466387578691283,0.0045714589651171,0.0359192580708708,0.258299497777916	0.0364523271998012,0.434481745762322,-0.168141007251205,-0.0685669168061578
SHARPIN_TSS	ENSG00000160949	TONSL	SHARPIN_TSS|TONSL	TSS	SHARPIN	0.00568056	0.0229282	0.0288573	medium	2	0	2	up	gRNA_77,gRNA_78,gRNA_79,gRNA_80	0.235034330733706,0.124195698909317,0.0204052170088671,0.0339866856594357	0.000679934881043481,0.0370783328788996,0.0405741414658358,0.0171404869436179
KCNN4_ENH	ENSG00000105755	ETHE1	KCNN4_ENH|ETHE1	Gasperini_ENH	KCNN4	0.00581001	0.0233801	0.0530633	medium	2	0	2	up	gRNA_105,gRNA_106,gRNA_107,gRNA_108	0.389835442932763,0.247299407253137,0.00493726899926751,0.0438281707485451	0.0394909543978856,-0.0188567842697949,0.0510732277739496,0.0550532920353892
FTL_TSS	ENSG00000104894	CD37	FTL_TSS|CD37	TSS	FTL	0.00590407	0.0236872	0.0663313	medium	2	0	2	up	gRNA_301,gRNA_302,gRNA_303,gRNA_304	0.014596559047234,0.106125776600363,0.821712491958826,0.0167442413365536	0.0502605495886814,0.0547357574754557,0.0143255010869625,0.0824019651174752
ACAP1_INTRON	ENSG00000141510	TP53	ACAP1_INTRON|TP53	cCRE_intron	NA	0.00601779	0.0240712	0.161374	low	1	0	1	up	gRNA_57,gRNA_58,gRNA_59,gRNA_60	0.838417778193048,0.305593586889079,0.817402763762581,0.000104396437615208	-0.0472662690874358,0.116633410298326,-0.0373762058861605,0.161374446328047
YPEL3_ENH	ENSG00000149930	TAOK2	YPEL3_ENH|TAOK2	Gasperini_ENH	YPEL3	0.00620786	0.0246104	0.0415466	medium	2	0	2	up	gRNA_1,gRNA_2,gRNA_3,gRNA_4	0.00221975087135378,0.454324127442157,0.496763221725825,0.0454953636894867	0.0321201562713289,-0.0186214352069574,0.00143703876597917,0.0509730653290601
KCNN4_ENH	ENSG00000124444	ZNF576	KCNN4_ENH|ZNF576	Gasperini_ENH	KCNN4	0.00619307	0.0246104	-0.0133074	low	2	1	1	discordant	gRNA_105,gRNA_106,gRNA_107,gRNA_108	0.0042720982728248,0.877775361385075,0.137568139757804,0.0440411270356885	0.023980895545553,0.0181205533700876,0.00734707981657667,-0.0505956167111741
ADCY3_TSS	ENSG00000143970	ASXL2	ADCY3_TSS|ASXL2	TSS	ADCY3	0.0061888	0.0246104	-0.0370274	medium	3	2	1	discordant	gRNA_197,gRNA_198,gRNA_199,gRNA_200	0.973490973666672,0.04257620487856,0.0260236535566527,0.0210442135345137	0.0060552847133073,0.0565221365219202,-0.0841740198658801,-0.0834302286111479
GIGYF1_ENH	ENSG00000087087	SRRT	GIGYF1_ENH|SRRT	Gasperini_ENH	GIGYF1	0.00624789	0.0246958	0.0772911	medium	2	0	2	up	gRNA_89,gRNA_90,gRNA_91,gRNA_92	0.0489866894353372,0.00478390973623701,0.168371037311073,0.58263213787475	0.0813595144199374,0.0732227396032786,0.0296725989480278,0.0661441102352995
IER3_ENH	ENSG00000206503	HLA-A	IER3_ENH|HLA-A	Gasperini_ENH	IER3	0.00638125	0.0251485	0.1505	low	1	0	1	up	gRNA_125,gRNA_126,gRNA_127,gRNA_128	0.915627009148089,0.92920588098498,2.84020034424181e-05,0.978643657853688	-0.0262893554284656,-0.0199764227623058,0.150500337463415,0.0522395046482647
KCNN4_ENH	ENSG00000131116	ZNF428	KCNN4_ENH|ZNF428	Gasperini_ENH	KCNN4	0.00652914	0.0256557	-0.0919204	low	1	1	0	down	gRNA_105,gRNA_106,gRNA_107,gRNA_108	0.176238504149414,0.997595656893624,0.000230575269058136,0.60154697537608	-0.0416885048650791,0.00341889112863336,-0.0919204048939487,-0.0102031078219769
IRF1_TSS	ENSG00000072364	AFF4	IRF1_TSS|AFF4	TSS	IRF1	0.00654867	0.0256569	0.00176567	low	2	1	1	discordant	gRNA_241,gRNA_242,gRNA_243,gRNA_244	0.283302219330117,0.0214153089041322,0.00522753226529988,0.77197864820205	-0.0043034483208132,0.0513099817810135,-0.0477786460014017,-0.0181280556350932
STAT5A_TSS	ENSG00000131467	PSME3	STAT5A_TSS|PSME3	TSS	STAT5A	0.00688263	0.0268865	0.12976	low	1	0	1	up	gRNA_225,gRNA_226,gRNA_227,gRNA_228	0.00044871177733875,0.230194885105511,0.509699151306081,0.497152893097639	0.129759975164718,0.026389801799006,0.0126017461741573,-0.0108477999806931
PHF19_ENH	ENSG00000119402	FBXW2	PHF19_ENH|FBXW2	Gasperini_ENH	PHF19	0.00690976	0.0269138	0.213657	low	1	0	1	up	gRNA_133,gRNA_134,gRNA_135,gRNA_136	0.0710660341564035,0.0944441485248188,0.00398029315041183,0.984941341156809	0.115747828472847,-0.0144412338365896,0.213656839573703,-0.00893001614457245
YPEL3_ENH	ENSG00000103485	QPRT	YPEL3_ENH|QPRT	Gasperini_ENH	YPEL3	0.00717654	0.0278717	-0.0357979	low	1	1	0	down	gRNA_1,gRNA_2,gRNA_3,gRNA_4	0.00331137310737055,0.231546289024711,0.050080288904222,0.721057421866224	-0.0357979141194362,-0.0294239597560927,-0.0210729026143454,0.000130260649420927
CD2_LCR2	ENSG00000163399	ATP1A1	CD2_LCR2|ATP1A1	LCR	CD2	0.00727255	0.0281627	-0.212809	low	1	1	0	down	gRNA_209,gRNA_210,gRNA_211,gRNA_212	0.113216387831092,0.515016343630507,0.00764548958353269,0.0632288586107895	-0.10879895350489,0.0418597714864405,-0.212808662327153,-0.135747106189325
DVL1_INTRON2	ENSG00000242485	MRPL20	DVL1_INTRON2|MRPL20	cCRE_intron	NA	0.00745325	0.0287785	0.0594761	low	1	0	1	up	gRNA_25,gRNA_26,gRNA_27,gRNA_28	0.847242485537528,0.157212799704091,0.718456091615096,0.000304447022827099	0.0200948016018057,-0.0835364869410273,0.0308103909067476,0.0594760874081983
SIRT7_TSS	ENSG00000141556	TBCD	SIRT7_TSS|TBCD	TSS	SIRT7	0.00747467	0.0287785	0.058889	medium	2	0	2	up	gRNA_265,gRNA_266,gRNA_267,gRNA_268	0.590354709982976,0.011559605039326,0.0136744170630751,0.313416385583506	0.0387110257126483,0.0682370731584326,0.049540924666063,0.0401246322617774
CD247_INTRON	ENSG00000143190	POU2F1	CD247_INTRON|POU2F1	cCRE_intron	NA	0.0076151	0.029235	0.136636	low	1	0	1	up	gRNA_29,gRNA_30,gRNA_31,gRNA_32	0.526560385223948,0.622632313166561,0.804650568562328,0.000113683701246912	-0.0446283792257743,-0.0114329212259104,0.0162818466661868,0.136636396615365
YPEL3_ENH	ENSG00000176953	NFATC2IP	YPEL3_ENH|NFATC2IP	Gasperini_ENH	YPEL3	0.00790129	0.0302468	-0.0789901	low	1	1	0	down	gRNA_1,gRNA_2,gRNA_3,gRNA_4	0.00127909494767326,0.229490190692752,0.355921172315337,0.301709763557558	-0.0789901313120336,-0.0081316618133942,0.0208161470530424,-0.0644464646194962
FTL_TSS	ENSG00000105516	DBP	FTL_TSS|DBP	TSS	FTL	0.00832247	0.031768	-0.00232444	low	2	1	1	discordant	gRNA_301,gRNA_302,gRNA_303,gRNA_304	0.0219012212707916,0.216228162693868,0.206142836944337,0.0346382952516192	0.074263099951929,-0.051734277890889,0.00623655380763727,-0.0789119769407111
TRIM26_TSS	ENSG00000206503	HLA-A	TRIM26_TSS|HLA-A	TSS	TRIM26	0.00836651	0.0318452	-0.0839022	low	1	1	0	down	gRNA_73,gRNA_74,gRNA_75,gRNA_76	0.0120640466962278,0.472328954440825,0.0858522708571278,0.0696176330862367	-0.0839021856818851,0.012946661984504,-0.0875623852231655,-0.0877152230667546
DVL1_INTRON1	ENSG00000127054	INTS11	DVL1_INTRON1|INTS11	cCRE_intron	NA	0.00878637	0.0333483	-0.205849	low	1	1	0	down	gRNA_21,gRNA_22,gRNA_23,gRNA_24	0.419193538350308,0.191799912918321,0.483210949351973,0.000936756548420348	-0.053879627612052,-0.11496001503517,-0.0213216240822818,-0.205849413683641
ADCY3_TSS	ENSG00000138101	DTNB	ADCY3_TSS|DTNB	TSS	ADCY3	0.00889156	0.0335589	-0.0297625	low	1	1	0	down	gRNA_197,gRNA_198,gRNA_199,gRNA_200	0.062462686735131,0.0806457677122178,0.00764571120707943,0.960328677303492	-0.00999617326793754,0.0414163642821979,-0.0297624843788689,0.00348639426026993
TMEM218_TSS	ENSG00000198331	HYLS1	TMEM218_TSS|HYLS1	TSS	TMEM218	0.0088921	0.0335589	0.0349554	low	1	0	1	up	gRNA_273,gRNA_274,gRNA_275,gRNA_276	0.00885079039086898,0.139097278614541,0.0727545612417015,0.412966068037241	0.0349554032470015,-0.0590050517455883,-0.0110320482930701,0.0187683224760879
SMARCE1_INTERGENIC	ENSG00000108344	PSMD3	SMARCE1_INTERGENIC|PSMD3	cCRE_intergenic	NA	0.00903825	0.0340144	0.189659	low	1	0	1	up	gRNA_189,gRNA_190,gRNA_191,gRNA_192	0.0268474750429125,0.0709369943735951,0.34014276316099,0.0583782175217318	0.189659094941344,-0.131165368116339,0.0411852118785255,-0.104427161974381
RPS26_TSS	ENSG00000135414	GDF11	RPS26_TSS|GDF11	TSS	RPS26	0.00953543	0.0357846	-0.116017	low	1	1	0	down	gRNA_49,gRNA_50,gRNA_51,gRNA_52	0.155295970900622,0.061036241565113,0.0275136412790079,0.155959898188327	-0.0611906859500305,-0.0795333812148217,-0.11601724000499,0.0728915011784024
TRIM26_TSS	ENSG00000204619	PPP1R11	TRIM26_TSS|PPP1R11	TSS	TRIM26	0.00963722	0.0360653	0.0803344	low	1	0	1	up	gRNA_73,gRNA_74,gRNA_75,gRNA_76	0.93210317890662,0.890005408843195,0.72361117451949,6.87426412886329e-05	-0.01101838128454,0.00808237679346224,-0.0355072322748784,0.0803344327156421
LSP1_INTRON2	ENSG00000183020	AP2A2	LSP1_INTRON2|AP2A2	cCRE_intron	NA	0.00980015	0.0365726	0.11173	low	1	0	1	up	gRNA_181,gRNA_182,gRNA_183,gRNA_184	0.749462065415586,0.000234724333505683,0.243220312743255,0.986732443677006	-0.014402951879697,0.111729789619828,0.103045244565259,0.000905807813481707
LDHA_TSS	ENSG00000129173	E2F8	LDHA_TSS|E2F8	TSS	LDHA	0.00986908	0.0367273	0.102534	medium	2	0	2	up	gRNA_297,gRNA_298,gRNA_299,gRNA_300	0.881421047377355,0.00570453823812259,0.719985967468915,0.0117741091663799	0.0343401632764235,0.146918330889375,0.0259403141077634,0.0581491252728961
YPEL3_ENH	ENSG00000280789	PAGR1	YPEL3_ENH|PAGR1	Gasperini_ENH	YPEL3	0.00992349	0.0368272	0.00879386	low	2	1	1	discordant	gRNA_1,gRNA_2,gRNA_3,gRNA_4	0.0301336000300132,0.0163535702810937,0.188800133022299,0.461578996668935	-0.0672478647563763,0.0848355914152914,-0.0576205394601016,-0.0130562148750291
IRF1_TSS	ENSG00000155329	ZCCHC10	IRF1_TSS|ZCCHC10	TSS	IRF1	0.0101239	0.0374667	0.0616678	low	1	0	1	up	gRNA_241,gRNA_242,gRNA_243,gRNA_244	0.0703021766660154,0.98663364306086,0.00116311366069795,0.547025837931083	0.0538906707226571,0.00291649019524676,0.061667798590812,0.0303718721554753
BBC3_ENH	ENSG00000160014	CALM3	BBC3_ENH|CALM3	Gasperini_ENH	BBC3	0.0102457	0.0378129	0.0670353	medium	2	0	2	up	gRNA_97,gRNA_98,gRNA_99,gRNA_100	0.0208269063485761,0.224268962616217,0.271494262323582,0.0353747420036805	0.0701665987567983,-0.0726397249113941,0.00506182228456753,0.0639039873263667
PABPC1L_TSS	ENSG00000132824	SERINC3	PABPC1L_TSS|SERINC3	TSS	PABPC1L	0.010374	0.038181	-0.084315	low	1	1	0	down	gRNA_61,gRNA_62,gRNA_63,gRNA_64	0.105131875051142,0.639901329917717,0.0061796353969735,0.109754030882641	-0.0638753420349184,0.00545735098576861,-0.0843150331913545,0.0615007920152384
STAT3_TSS	ENSG00000068120	COASY	STAT3_TSS|COASY	TSS	STAT3	0.0104675	0.0384192	-0.121433	low	1	1	0	down	gRNA_309,gRNA_310,gRNA_311,gRNA_312	0.00491535445783894,0.182524765118408,0.190141728320725,0.270770447308353	-0.121433436431372,-0.0662069823788289,0.0411504956811928,0.0577671268664656
YPEL3_ENH	ENSG00000177548	RABEP2	YPEL3_ENH|RABEP2	Gasperini_ENH	YPEL3	0.0112053	0.0410145	-0.0134685	low	1	1	0	down	gRNA_1,gRNA_2,gRNA_3,gRNA_4	0.00145670524428134,0.13368817466416,0.362913506117528,0.717425427977539	-0.0134685057236071,-0.0166281371447237,0.0127995734229422,0.00624419656733888
PTPRC_ENH	ENSG00000213047	DENND1B	PTPRC_ENH|DENND1B	Gasperini_ENH	PTPRC	0.0113191	0.0412054	-0.130519	low	1	1	0	down	gRNA_13,gRNA_14,gRNA_15,gRNA_16	0.505747994438608,0.000416819018560791,0.697113458327399,0.349848021781636	-0.0073955814494111,-0.130519189554435,-0.0442261276627506,-0.0580880125244448
SIRT7_TSS	ENSG00000183048	SLC25A10	SIRT7_TSS|SLC25A10	TSS	SIRT7	0.0112996	0.0412054	0.0311509	low	1	0	1	up	gRNA_265,gRNA_266,gRNA_267,gRNA_268	0.798813026282561,0.19550778916444,0.000364470739192547,0.901081643967234	0.0110101061986546,0.0214045333516418,0.0311509352133079,0.00360210274227238
GLB1_INTRON	ENSG00000183813	CCR4	GLB1_INTRON|CCR4	cCRE_intron	NA	0.0116532	0.0423063	-0.0662485	low	1	1	0	down	gRNA_69,gRNA_70,gRNA_71,gRNA_72	0.456897221439401,0.186986502158171,0.000701062285274839,0.893340432920934	-0.02398223023084,0.0331417316340671,-0.0662485030231189,0.0101801561654271
CXCR5_INTERGENIC	ENSG00000160593	JAML	CXCR5_INTERGENIC|JAML	cCRE_intergenic	NA	0.0120637	0.0434424	-0.0883089	medium	2	2	0	down	gRNA_45,gRNA_46,gRNA_47,gRNA_48	0.0288630666077792,0.00300034741429531,0.779876934563936,0.830856755976875	-0.108080202375122,-0.0685375433029118,-0.0352734468463547,0.0217177860196254
ACAP1_INTRON	ENSG00000129255	MPDU1	ACAP1_INTRON|MPDU1	cCRE_intron	NA	0.0120323	0.0434424	0.0363038	low	1	0	1	up	gRNA_57,gRNA_58,gRNA_59,gRNA_60	0.21906732510132,0.200180163855309,0.42704620548026,0.00298563004079603	-0.0787346569152262,0.151861512743387,-0.0491291886406998,0.0363038041921619
FTL_TSS	ENSG00000126453	BCL2L12	FTL_TSS|BCL2L12	TSS	FTL	0.0120376	0.0434424	0.104976	low	1	0	1	up	gRNA_301,gRNA_302,gRNA_303,gRNA_304	0.00176094384897102,0.393497445065633,0.101059121391251,0.798928907118585	0.104976236324735,-0.0293551370144789,0.124308218452496,0.0298065097821899
CD69_ENH	ENSG00000110852	CLEC2B	CD69_ENH|CLEC2B	Gasperini_ENH	CD69	0.0121281	0.0435567	0.175425	low	1	0	1	up	gRNA_129,gRNA_130,gRNA_131,gRNA_132	0.166492161250926,0.120601572660735,0.137681243299761,0.0204466676240452	0.246302434917301,0.198759705425646,0.247217363373293,0.175425156589406
KCNN4_ENH	ENSG00000073050	XRCC1	KCNN4_ENH|XRCC1	Gasperini_ENH	KCNN4	0.0123837	0.0443554	0.047805	low	1	0	1	up	gRNA_105,gRNA_106,gRNA_107,gRNA_108	0.528192477909019,0.0521598353156612,0.0683887022180844,0.0308744649967886	0.00304128443637153,0.0595870092473157,0.0323058838960119,0.0478049922741546
PTPRC_ENH	ENSG00000203724	C1orf53	PTPRC_ENH|C1orf53	Gasperini_ENH	PTPRC	0.0124506	0.0444758	-0.0295198	low	1	1	0	down	gRNA_13,gRNA_14,gRNA_15,gRNA_16	0.907381387666993,0.000464170949576275,0.748386028789168,0.185926795707645	0.0024769266532246,-0.0295197644900405,-0.008348176137724,-0.0126225539087271
RUNX3_TSS	ENSG00000183726	TMEM50A	RUNX3_TSS|TMEM50A	TSS	RUNX3	0.0125347	0.044657	0.0761125	low	1	0	1	up	gRNA_313,gRNA_314,gRNA_315,gRNA_316	0.263904377620359,0.000344928549593118,0.954615974321487,0.680709541698874	0.0944965336544681,0.0761124681191783,-0.00387954437496685,0.0281568622955186
WDR78_MIER1_TSS	ENSG00000116717	GADD45A	WDR78_MIER1_TSS|GADD45A	TSS	MIER1	0.0130812	0.04648	0.1969	low	1	0	1	up	gRNA_281,gRNA_282,gRNA_283,gRNA_284	0.583154187019976,0.765442996407344,0.93569587393972,0.000150209833075792	-0.0268698053673805,0.010896545462304,-0.0129349333311125,0.196899769891273
YPEL3_ENH	ENSG00000169951	ZNF764	YPEL3_ENH|ZNF764	Gasperini_ENH	YPEL3	0.0131206	0.0464962	0.0418849	low	1	0	1	up	gRNA_1,gRNA_2,gRNA_3,gRNA_4	0.127249249502758,0.0160780909917598,0.251486376401114,0.122440973084778	-0.0162637720832775,0.0418849276735906,-0.0116922291159854,0.0459770917384686
PHF19_ENH	ENSG00000119397	CNTRL	PHF19_ENH|CNTRL	Gasperini_ENH	PHF19	0.0134199	0.0474311	0.155282	low	1	0	1	up	gRNA_133,gRNA_134,gRNA_135,gRNA_136	0.313117749596315,0.000451467770257992,0.495349556817595,0.928153661544942	-0.0106539367907665,0.155281915749117,0.0877671383408998,0.0231892687035677
FTL_TSS	ENSG00000126464	PRR12	FTL_TSS|PRR12	TSS	FTL	0.0142012	0.0500602	0.103379	NA	1	0	1	up	gRNA_301,gRNA_302,gRNA_303,gRNA_304	0.884179696156637,0.00149730152107715,0.317364177884841,0.167293961062984	0.00724985016579471,0.103378623477875,0.0210758979592535,0.0481368977240871
TGFB1_INTERGENIC	ENSG00000269858	EGLN2	TGFB1_INTERGENIC|EGLN2	cCRE_intergenic	NA	0.0149585	0.052591	0.0124545	NA	2	1	1	discordant	gRNA_193,gRNA_194,gRNA_195,gRNA_196	0.687616697562584,0.0187243808930066,0.406261835254359,0.0144425471226543	-0.0251082221784763,-0.0328543871230293,0.0316417645569228,0.0577634682658715
PABPC1L_TSS	ENSG00000166913	YWHAB	PABPC1L_TSS|YWHAB	TSS	PABPC1L	0.0151695	0.0531928	0.0969762	NA	2	0	2	up	gRNA_61,gRNA_62,gRNA_63,gRNA_64	0.240548888281362,0.0167183584723615,0.0229881092654949,0.833222385471471	-0.048747891017801,0.127032940979404,0.0669194853507524,-0.0055562964839182
KCNN4_ENH	ENSG00000267680	ZNF224	KCNN4_ENH|ZNF224	Gasperini_ENH	KCNN4	0.0155999	0.0545588	0.0518132	NA	1	0	1	up	gRNA_105,gRNA_106,gRNA_107,gRNA_108	0.840753836527747,0.225424500692366,0.447336933003657,0.000944638022861733	-0.00275469651588767,0.0489109669086228,0.00451053683530511,0.0518132295766116
ADCY3_TSS	ENSG00000163026	WDCP	ADCY3_TSS|WDCP	TSS	ADCY3	0.0159906	0.0557792	-0.011198	NA	2	2	0	down	gRNA_197,gRNA_198,gRNA_199,gRNA_200	0.235029779400501,0.477421791455206,0.0182755857936986,0.0404243931728628	-0.0187545868703964,0.0153936382842333,-0.0111924482843732,-0.0112035102497971
CD2_LCR1	ENSG00000163399	ATP1A1	CD2_LCR1|ATP1A1	LCR	CD2	0.0160592	0.0558726	-0.148475	NA	2	2	0	down	gRNA_205,gRNA_206,gRNA_207,gRNA_208	0.168807000666379,0.704622258884177,0.0155676597214129,0.0450362281109802	-0.0224865513431879,-0.0720435572907234,-0.199234072057193,-0.0977161028073654
PTPRC_ENH	ENSG00000229989	MIR181A1HG	PTPRC_ENH|MIR181A1HG	Gasperini_ENH	PTPRC	0.0161132	0.055915	0.034249	NA	2	1	1	discordant	gRNA_13,gRNA_14,gRNA_15,gRNA_16	0.839766050748869,0.0103175417279477,0.244547925096234,0.0395429786208166	0.0124945200905766,0.0967038779179151,-0.0574134010559761,-0.0282059429233725
BBC3_ENH	ENSG00000160013	PTGIR	BBC3_ENH|PTGIR	Gasperini_ENH	BBC3	0.0163249	0.0565026	0.111683	NA	1	0	1	up	gRNA_97,gRNA_98,gRNA_99,gRNA_100	0.969296998447437,0.0902233955515046,0.829420860799466,0.00117631577597861	0.00555437240541676,0.116316241264424,-0.0180532457416187,0.111682529845257
IER3_ENH	ENSG00000204475	NCR3	IER3_ENH|NCR3	Gasperini_ENH	IER3	0.0165237	0.057043	0.120677	NA	1	0	1	up	gRNA_125,gRNA_126,gRNA_127,gRNA_128	0.102247633651034,0.13016515901329,0.0221854828319488,0.293899437383867	-0.128679584288613,-0.132804043894603,0.120676565438706,-0.447025196405524
ACAP1_INTRON	ENSG00000108961	RANGRF	ACAP1_INTRON|RANGRF	cCRE_intron	NA	0.0168913	0.0581616	0.154982	NA	1	0	1	up	gRNA_57,gRNA_58,gRNA_59,gRNA_60	0.906030474236133,0.679364509528753,0.86691989914994,0.000167704411670748	0.0295314243913077,-0.0624190701898791,0.000562529824919333,0.154981915371906
CERS2_ENH	ENSG00000159445	THEM4	CERS2_ENH|THEM4	Gasperini_ENH	CERS2	0.0170189	0.0584506	0.0308043	NA	1	0	1	up	gRNA_93,gRNA_94,gRNA_95,gRNA_96	0.000324016701064411,0.771142440504941,0.582026802270384,0.621867281356191	0.0308043389702832,-0.0142908596398107,-0.0235151100957607,-0.0419349977032341
FTL_TSS	ENSG00000213024	NUP62	FTL_TSS|NUP62	TSS	FTL	0.0170993	0.0585761	-0.105108	NA	2	2	0	down	gRNA_301,gRNA_302,gRNA_303,gRNA_304	0.176588751804361,0.652763760222911,0.0189348748309101,0.0417084485028449	-0.0187058495401986,-0.0348151364408456,-0.122058988059931,-0.0881572817006623
SIRT7_TSS	ENSG00000184009	ACTG1	SIRT7_TSS|ACTG1	TSS	SIRT7	0.0173005	0.0591138	0.100951	NA	1	0	1	up	gRNA_265,gRNA_266,gRNA_267,gRNA_268	0.203563600484327,0.00648747830610823,0.0906400874742516,0.773071949053666	0.0280112595431881,0.100950813397678,0.041772634523733,-0.0212395028323282
DVL1_INTRON2	ENSG00000189339	SLC35E2B	DVL1_INTRON2|SLC35E2B	cCRE_intron	NA	0.0185286	0.0631485	-0.0386544	NA	1	1	0	down	gRNA_25,gRNA_26,gRNA_27,gRNA_28	0.651307637299986,0.107395631582559,0.7921581050758,0.00183867714511595	0.00854771343452182,0.0361409221050649,0.014443159861736,-0.038654444737753
JUNB_TSS	ENSG00000104774	MAN2B1	JUNB_TSS|MAN2B1	TSS	JUNB	0.0191167	0.0649872	NA	NA	0	0	0	NA	gRNA_229,gRNA_230,gRNA_231,gRNA_232	0.0747131631331192,0.0606527481509165,0.0757877593287359,0.309976550556935	0.0372466331077606,0.0749757513411186,-0.0877126427290474,-0.0719714508390771
EPB41_ENH	ENSG00000116353	MECR	EPB41_ENH|MECR	Gasperini_ENH	EPB41	0.0197545	0.0669849	NA	NA	0	0	0	NA	gRNA_101,gRNA_102,gRNA_103,gRNA_104	0.134308890022894,0.0628399407173828,0.252476755815673,0.0523228762349281	-0.0385484290421007,-0.0675331921892559,-0.0187255507488119,-0.0624162599871023
IL12A_TSS	ENSG00000113810	SMC4	IL12A_TSS|SMC4	TSS	IL12A	0.0201588	0.0681828	0.0962466	NA	2	1	1	discordant	gRNA_277,gRNA_278,gRNA_279,gRNA_280	0.0254520097243829,0.0409639835407561,0.542352579574554,0.202890344766929	0.234113244608073,-0.0416199503341279,-0.126621217043543,0.244281773242836
CXCR5_INTERGENIC	ENSG00000173456	RNF26	CXCR5_INTERGENIC|RNF26	cCRE_intergenic	NA	0.0202589	0.0683481	0.0980405	NA	2	0	2	up	gRNA_45,gRNA_46,gRNA_47,gRNA_48	0.211306885497783,0.0270374464446085,0.0213068309732946,0.949083237320885	0.0248288283677927,0.0816584889174053,0.114422579126351,-0.00251487218442403
YPEL3_ENH	ENSG00000149925	ALDOA	YPEL3_ENH|ALDOA	Gasperini_ENH	YPEL3	0.0207026	0.0689877	-0.00272322	NA	1	1	0	down	gRNA_1,gRNA_2,gRNA_3,gRNA_4	0.158512849752515,0.182137206379711,0.0307014045305144,0.134392486777932	-0.0138526507368298,-0.0249662299633196,-0.00272321852542606,0.0467379307165813
ACAP1_INTRON	ENSG00000205544	TMEM256	ACAP1_INTRON|TMEM256	cCRE_intron	NA	0.0206713	0.0689877	0.0770754	NA	1	0	1	up	gRNA_57,gRNA_58,gRNA_59,gRNA_60	0.175080450514374,0.456259460923523,0.353457252754927,0.004209982153029	-0.0759425027262328,0.107370133709785,-0.0480491589172247,0.0770753554320227
PHF19_ENH	ENSG00000148175	STOM	PHF19_ENH|STOM	Gasperini_ENH	PHF19	0.0206174	0.0689877	0.101918	NA	1	0	1	up	gRNA_133,gRNA_134,gRNA_135,gRNA_136	0.942331581407268,0.00181183712886612,0.0820205660884181,0.845702397635515	-0.01483934849722,0.101917732806795,0.120233088264314,0.0234846918389859
LSP1_INTRON2	ENSG00000117984	CTSD	LSP1_INTRON2|CTSD	cCRE_intron	NA	0.0207066	0.0689877	0.169191	NA	1	0	1	up	gRNA_181,gRNA_182,gRNA_183,gRNA_184	0.279907192285204,0.559615328853505,0.501944486470363,0.00151550142730372	-0.0105860330986736,-0.0561624594526278,0.0893029914659123,0.16919050683106
TGFB1_INTERGENIC	ENSG00000105404	RABAC1	TGFB1_INTERGENIC|RABAC1	cCRE_intergenic	NA	0.0206931	0.0689877	0.0731899	NA	1	0	1	up	gRNA_193,gRNA_194,gRNA_195,gRNA_196	0.739098304365094,0.131299166019359,0.761653371082291,0.00161062066257165	-0.000429692698512563,-0.064526111092382,0.022144229449881,0.0731898825867379
STAT3_TSS	ENSG00000108771	DHX58	STAT3_TSS|DHX58	TSS	STAT3	0.0214066	0.0711423	0.0505541	NA	1	0	1	up	gRNA_309,gRNA_310,gRNA_311,gRNA_312	0.0167371005326809,0.267918215743342,0.114090726684561,0.244124997916311	0.0505541210143843,-0.0197825949955081,-0.00328101070261783,-0.0311091883664994
LCP1_TSS	ENSG00000136152	COG3	LCP1_TSS|COG3	TSS	LCP1	0.021614	0.0716532	0.171234	NA	1	0	1	up	gRNA_305,gRNA_306,gRNA_307,gRNA_308	0.058702343231547,0.12705400814405,0.0177031781533875,0.958918941958138	-0.0736009610790014,-0.0477255652702499,0.17123422588344,-0.013576086765787
BTG2_ENH	ENSG00000117139	KDM5B	BTG2_ENH|KDM5B	Gasperini_ENH	BTG2	0.0217475	0.0718704	0.131794	NA	2	0	2	up	gRNA_5,gRNA_6,gRNA_7,gRNA_8	0.665708252734753,0.0302298584198018,0.0129914504926113,0.488527686629365	0.0521208247834022,0.159562077125491,0.104026352730806,0.0214445116567893
SOCS3_ENH	ENSG00000167895	TMC8	SOCS3_ENH|TMC8	Gasperini_ENH	SOCS3	0.0217871	0.0718704	-0.301017	NA	1	1	0	down	gRNA_113,gRNA_114,gRNA_115,gRNA_116	0.9398753866897,0.791725612036177,0.0564069544195323,0.0030507722586979	0.00028489420853206,-0.0210639303167821,0.0901153826700207,-0.30101720019417
RGS19_OPRL1_TSS	ENSG00000232442	MHENCR	RGS19_OPRL1_TSS|MHENCR	TSS	RGS19	0.0218552	0.0719175	-0.0130311	NA	1	1	0	down	gRNA_201,gRNA_202,gRNA_203,gRNA_204	0.713255996995519,0.0850294091124749,0.0139536445470049,0.151987222745842	0.0135298169420823,-0.00324786408068828,-0.0130310548994803,-0.0363938108026045
TRIM26_TSS	ENSG00000204568	MRPS18B	TRIM26_TSS|MRPS18B	TSS	TRIM26	0.0222836	0.0731471	0.020876	NA	2	1	1	discordant	gRNA_73,gRNA_74,gRNA_75,gRNA_76	0.452684461197054,0.851125406359894,0.032476014761919,0.0105661936205115	-0.0317177315667556,-0.0118131274093477,0.104576706894463,-0.0628247731246895
IL2RA_INTRON	ENSG00000134453	RBM17	IL2RA_INTRON|RBM17	cCRE_intron	NA	0.022642	0.0741415	0.110031	NA	2	0	2	up	gRNA_33,gRNA_34,gRNA_35,gRNA_36	0.405454054748968,0.0175422698543032,0.400596614934693,0.0474654662825175	0.0498858577107992,0.145109319254161,0.0930193941973259,0.0749528059774776
BTG1_ENH	ENSG00000245904	AC025164.1	BTG1_ENH|AC025164.1	Gasperini_ENH	BTG1	0.0227773	0.0744021	0.153693	NA	1	0	1	up	gRNA_157,gRNA_158,gRNA_159,gRNA_160	0.112537933489191,0.00435621662238132,0.995084212481124,0.279589181053595	-0.0145660270859726,0.153692707532557,-0.00623451177040132,-0.0349025585737602
SOCS3_ENH	ENSG00000108669	CYTH1	SOCS3_ENH|CYTH1	Gasperini_ENH	SOCS3	0.0229372	0.0747417	-0.100485	NA	2	2	0	down	gRNA_113,gRNA_114,gRNA_115,gRNA_116	0.0222560458055724,0.0173317950592907,0.928152739911645,0.384766662649374	-0.105291959746969,-0.0956786006994848,0.0195139414943584,-0.116080791271378
RTKN2_TSS	ENSG00000171988	JMJD1C	RTKN2_TSS|JMJD1C	TSS	RTKN2	0.0230265	0.07485	-0.0843959	NA	2	2	0	down	gRNA_173,gRNA_174,gRNA_175,gRNA_176	0.0364402093257264,0.274243696564933,0.653323620978875,0.0212158869136248	-0.0184991238232669,0.0690203802845459,-0.00958069763227687,-0.150292749955936
KCNN4_ENH	ENSG00000069399	BCL3	KCNN4_ENH|BCL3	Gasperini_ENH	KCNN4	0.023297	0.0755457	-0.0297544	NA	1	1	0	down	gRNA_105,gRNA_106,gRNA_107,gRNA_108	0.0851895980074699,0.359364871784281,0.0970899657395452,0.0473836263230425	0.0354576553566588,-0.0426904097566921,-0.0192721742084392,-0.0297544395980134
FTL_TSS	ENSG00000169136	ATF5	FTL_TSS|ATF5	TSS	FTL	0.0237734	0.0769037	-0.058036	NA	2	2	0	down	gRNA_301,gRNA_302,gRNA_303,gRNA_304	0.390161911562131,0.0286506530368831,0.0447841537649974,0.289560226335086	-0.00122310459468097,-0.0529348889175931,-0.0631372110326517,-0.027143313442189
TMSB10_TSS	ENSG00000118640	VAMP8	TMSB10_TSS|VAMP8	TSS	TMSB10	0.0241811	0.0780336	-0.119285	NA	1	1	0	down	gRNA_293,gRNA_294,gRNA_295,gRNA_296	0.804336822814834,0.00431166564612729,0.285228556337245,0.150139225793001	-0.00300218690011356,-0.119285180383926,-0.00690702006731447,0.0825624754256118
EPB41_ENH	ENSG00000120656	TAF12	EPB41_ENH|TAF12	Gasperini_ENH	EPB41	0.0243592	0.0784191	0.313447	NA	1	0	1	up	gRNA_101,gRNA_102,gRNA_103,gRNA_104	0.173837807455369,0.00137174852913474,0.781300373919904,0.805530555800174	0.0034926827854378,0.313447065151135,-0.0252731115475582,-0.0116493519060779
LSP1_INTRON3	ENSG00000110665	C11orf21	LSP1_INTRON3|C11orf21	cCRE_intron	NA	0.0244823	0.0784492	-0.069461	NA	2	2	0	down	gRNA_177,gRNA_178,gRNA_179,gRNA_180	0.901707675650577,0.0329961856262638,0.232835847280383,0.0218204403930526	-0.011853419704474,-0.108975486984375,-0.0715313544837416,-0.0299464409042167
STAT3_TSS	ENSG00000183978	COA3	STAT3_TSS|COA3	TSS	STAT3	0.024486	0.0784492	0.000849465	NA	1	0	1	up	gRNA_309,gRNA_310,gRNA_311,gRNA_312	0.917233802482446,0.718142036491837,0.00100921433285331,0.227437701801536	0.0204652088203784,-0.0171706113012742,0.000849464664142041,-0.0751263018838138
IL2RA_INTRON	ENSG00000108021	TASOR2	IL2RA_INTRON|TASOR2	cCRE_intron	NA	0.024676	0.0788686	-0.0553598	NA	1	1	0	down	gRNA_33,gRNA_34,gRNA_35,gRNA_36	0.62962885183938,0.052246395764258,0.862066478741204,0.00539070524204757	-0.0235680466791119,-0.0984820001339484,-0.0238726046222983,-0.0553597702986913
CERS2_ENH	ENSG00000264522	OTUD7B	CERS2_ENH|OTUD7B	Gasperini_ENH	CERS2	0.0248564	0.0792556	NA	NA	0	0	0	NA	gRNA_93,gRNA_94,gRNA_95,gRNA_96	0.0792241260002704,0.0974165984977422,0.148660354917865,0.134635788590729	0.0475350507212896,0.0322675858157464,0.0538988333841421,0.0481661080364462
DVL1_INTRON2	ENSG00000188976	NOC2L	DVL1_INTRON2|NOC2L	cCRE_intron	NA	0.0253314	0.0803305	-0.0145905	NA	1	1	0	down	gRNA_25,gRNA_26,gRNA_27,gRNA_28	0.0883421217365524,0.973423341830118,0.660624700283795,0.00279366638618658	0.104197546893937,0.00757030753750049,-0.0089768356907669,-0.0145905364372608
TRIM26_TSS	ENSG00000231074	HCG18	TRIM26_TSS|HCG18	TSS	TRIM26	0.0253015	0.0803305	0.0465725	NA	1	0	1	up	gRNA_73,gRNA_74,gRNA_75,gRNA_76	0.212850262124885,0.913148270312047,0.0877591302329165,0.00928873585961702	0.0154150799667525,-0.0117288839474562,-0.0542403706600334,0.0465725419882425
STAT3_TSS	ENSG00000131462	TUBG1	STAT3_TSS|TUBG1	TSS	STAT3	0.0253739	0.0803305	-0.0725322	NA	1	1	0	down	gRNA_309,gRNA_310,gRNA_311,gRNA_312	0.258946198340128,0.379082502108215,0.00414075313544087,0.391395904637347	-0.0461242474949474,0.0153236386241701,-0.0725321644015389,-0.0497086211973531
CCND2_TSS	ENSG00000010219	DYRK4	CCND2_TSS|DYRK4	TSS	CCND2	0.0259626	0.082	-0.0373142	NA	1	1	0	down	gRNA_289,gRNA_290,gRNA_291,gRNA_292	0.0683871172945647,0.377282844355873,0.659299631676414,0.00966435682414837	-0.0518176281652636,0.0044235439428939,-0.053015421269914,-0.0373142369899782
IRF1_TSS	ENSG00000072682	P4HA2	IRF1_TSS|P4HA2	TSS	IRF1	0.0271772	0.0856339	0.0403888	NA	1	0	1	up	gRNA_241,gRNA_242,gRNA_243,gRNA_244	0.479336920074839,0.000596663628552744,0.728561322877461,0.842451157146059	-0.00309965424514082,0.0403887966194992,-0.00584425336388224,0.000404516098079427
PABPC1L_TSS	ENSG00000124145	SDC4	PABPC1L_TSS|SDC4	TSS	PABPC1L	0.027866	0.087392	0.0403557	NA	1	0	1	up	gRNA_61,gRNA_62,gRNA_63,gRNA_64	0.0211264396654304,0.169989493756703,0.223518681590417,0.226696281098223	0.0403556862430866,0.034215916167261,0.0109131979410712,0.00232834795510062
GIGYF1_ENH	ENSG00000172336	POP7	GIGYF1_ENH|POP7	Gasperini_ENH	GIGYF1	0.0278482	0.087392	0.109073	NA	1	0	1	up	gRNA_89,gRNA_90,gRNA_91,gRNA_92	0.00226479767361649,0.974614518833944,0.201877026140582,0.407997471411476	0.109072804556998,-0.00485377397704834,0.0131170057718676,-0.0706175155517593
TKT_ENH	ENSG00000213533	STIMATE	TKT_ENH|STIMATE	Gasperini_ENH	TKT	0.0279711	0.087516	-0.048145	NA	1	1	0	down	gRNA_149,gRNA_150,gRNA_151,gRNA_152	0.343926498375873,0.0227254480864826,0.0575088015632808,0.407047921030915	-0.00968953174836812,-0.0481449804118393,0.0320873357389374,-0.0472834900290034
KCNN4_ENH	ENSG00000167380	ZNF226	KCNN4_ENH|ZNF226	Gasperini_ENH	KCNN4	0.0282627	0.088222	-0.018855	NA	2	1	1	discordant	gRNA_105,gRNA_106,gRNA_107,gRNA_108	0.98358262533139,0.476740246910255,0.0133398136849965,0.0296893619613386	-0.00395837720656317,-0.0348175797082268,-0.0437945002178981,0.00608458203027212
PPP2R1B_TSS	ENSG00000150787	PTS	PPP2R1B_TSS|PTS	TSS	PPP2R1B	0.028575	0.0889887	NA	NA	0	0	0	NA	gRNA_41,gRNA_42,gRNA_43,gRNA_44	0.120948429072678,0.0822016981779341,0.086994333858484,0.218144360939684	-0.0639830111551479,0.0790850500673582,0.0689714293083858,-0.0823876413076337
TRIM26_TSS	ENSG00000137337	MDC1	TRIM26_TSS|MDC1	TSS	TRIM26	0.0287816	0.0892164	0.0615072	NA	1	0	1	up	gRNA_73,gRNA_74,gRNA_75,gRNA_76	0.149826517040556,0.233583452043448,0.500946585863409,0.010874386414674	-0.0375895745833774,0.0495026616305785,-0.0153471406398841,0.061507173558062
SIRT7_TSS	ENSG00000262814	MRPL12	SIRT7_TSS|MRPL12	TSS	SIRT7	0.0287522	0.0892164	0.0686558	NA	1	0	1	up	gRNA_265,gRNA_266,gRNA_267,gRNA_268	0.41974993913234,0.175499435210588,0.00509761562551046,0.506934917873465	-0.0135074036660366,-0.0570777510425524,0.0686558120946225,0.0113377700620456
TKT_ENH	ENSG00000163939	PBRM1	TKT_ENH|PBRM1	Gasperini_ENH	TKT	0.0288669	0.0892735	0.159292	NA	2	0	2	up	gRNA_149,gRNA_150,gRNA_151,gRNA_152	0.816447630329409,0.863522939930114,0.00841935167371859,0.0322550351857866	-0.00928378192462798,0.0318513892832902,0.250819483390689,0.0677644644705865
TMSB10_TSS	ENSG00000168906	MAT2A	TMSB10_TSS|MAT2A	TSS	TMSB10	0.0291332	0.0898891	0.117841	NA	1	0	1	up	gRNA_293,gRNA_294,gRNA_295,gRNA_296	0.678995357708165,0.000973557704007008,0.296193160679448,0.99089536415671	-0.0157600125195116,0.11784141208906,0.04775602921211,0.00400289672344345
ACAP1_INTRON	ENSG00000174282	ZBTB4	ACAP1_INTRON|ZBTB4	cCRE_intron	NA	0.0293952	0.0904884	0.10299	NA	1	0	1	up	gRNA_57,gRNA_58,gRNA_59,gRNA_60	0.0106452246301083,0.0736026711956434,0.543104876328188,0.461859048635841	0.102989630193164,-0.0945551754544286,-0.0113737623306987,-0.0241958259461667
ACAP1_INTRON	ENSG00000219200	RNASEK	ACAP1_INTRON|RNASEK	cCRE_intron	NA	0.029605	0.0907162	0.196777	NA	1	0	1	up	gRNA_57,gRNA_58,gRNA_59,gRNA_60	0.0102684243238285,0.190178841672403,0.974690127718337,0.104320261858259	0.196776804554778,-0.159478040203297,0.0112910354139881,0.0529054139056204
USP6NL_ENH	ENSG00000151461	UPF2	USP6NL_ENH|UPF2	Gasperini_ENH	USP6NL	0.0295785	0.0907162	0.102935	NA	1	0	1	up	gRNA_81,gRNA_82,gRNA_83,gRNA_84	0.864453912648377,0.147106160472634,0.00980701467933542,0.15901260255946	0.029265951524367,-0.106724084880048,0.10293547460364,-0.317223464143723
SIRT7_TSS	ENSG00000263731	AC145207.5	SIRT7_TSS|AC145207.5	TSS	SIRT7	0.0297327	0.0908991	0.0275032	NA	1	0	1	up	gRNA_265,gRNA_266,gRNA_267,gRNA_268	0.337751950678374,0.378703135776581,0.00176345246888967,0.885811286921841	-0.000981362784564371,0.0173105925287685,0.0275032381570594,-0.00432924945865354
HPCAL1_ENH	ENSG00000115758	ODC1	HPCAL1_ENH|ODC1	Gasperini_ENH	HPCAL1	0.030729	0.0936319	-0.0394829	NA	1	1	0	down	gRNA_9,gRNA_10,gRNA_11,gRNA_12	0.869551262196846,0.988728552118075,0.151506285917802,0.00160878672386143	-0.00656917041782873,-0.00133149813686767,0.012758804977711,-0.0394828891031964
SHARPIN_TSS	ENSG00000187954	CYHR1	SHARPIN_TSS|CYHR1	TSS	SHARPIN	0.0307668	0.0936319	-0.0462986	NA	2	2	0	down	gRNA_77,gRNA_78,gRNA_79,gRNA_80	0.0373634208069301,0.395911016384684,0.50100997793376,0.0283258768348025	-0.0379940144761698,-0.0551220507671025,0.0151335394712251,-0.0546032153936098
CERS2_ENH	ENSG00000143418	CERS2	CERS2_ENH|CERS2	Gasperini_ENH	CERS2	0.0309049	0.0938384	NA	NA	0	0	0	NA	gRNA_93,gRNA_94,gRNA_95,gRNA_96	0.0746397190934134,0.0513870655548394,0.301161707629386,0.182922199775601	-0.0765470750063292,-0.0578355929861781,-0.0704072217724275,-0.028613863029788
TRIM26_TSS	ENSG00000204642	HLA-F	TRIM26_TSS|HLA-F	TSS	TRIM26	0.0318448	0.096473	-0.10676	NA	1	1	0	down	gRNA_73,gRNA_74,gRNA_75,gRNA_76	0.00994912174827478,0.55004024149341,0.17591616668026,0.229227473620657	-0.106759993999435,-0.0525329424582492,-0.0998079132847058,0.0390086809158272
YPEL3_ENH	ENSG00000169221	TBC1D10B	YPEL3_ENH|TBC1D10B	Gasperini_ENH	YPEL3	0.0325093	0.0982634	0.0371218	NA	1	0	1	up	gRNA_1,gRNA_2,gRNA_3,gRNA_4	0.0160320133666004,0.102911368735608,0.423260737419445,0.325624141244092	0.037121790269555,-0.00830300038549076,-0.026491229156036,0.0387190687981228
CXCR5_INTERGENIC	ENSG00000076706	MCAM	CXCR5_INTERGENIC|MCAM	cCRE_intergenic	NA	0.0329351	0.0991021	NA	NA	1	1	0	down	gRNA_45,gRNA_46,gRNA_47,gRNA_48	0.0119640612846669,0.0825464368520206,0.889680489471946,0.263742672103508	NA,-0.00355004199861486,-0.00296463236736492,-0.00880125919039229
TMEM218_TSS	ENSG00000154144	TBRG1	TMEM218_TSS|TBRG1	TSS	TMEM218	0.0328839	0.0991021	0.044033	NA	1	0	1	up	gRNA_273,gRNA_274,gRNA_275,gRNA_276	0.107368910944886,0.0833346135209696,0.0377490304013282,0.684539207401176	-0.0478552063424083,-0.129064338186664,0.0440329778391484,0.0219067053619593
SLC2A3_ENH	ENSG00000215021	PHB2	SLC2A3_ENH|PHB2	Gasperini_ENH	SLC2A3	0.033136	0.0994826	-0.103196	NA	1	1	0	down	gRNA_137,gRNA_138,gRNA_139,gRNA_140	0.323923419932389,0.194822828208871,0.0292019905579834,0.126864153127907	0.0421021398665491,-0.0988293057077578,-0.103196222672906,-0.0914637360223558
TGFB1_INTERGENIC	ENSG00000268027	AC243960.1	TGFB1_INTERGENIC|AC243960.1	cCRE_intergenic	NA	0.0332507	0.099603	0.0747132	NA	1	0	1	up	gRNA_193,gRNA_194,gRNA_195,gRNA_196	0.0351968668506704,0.139437619843117,0.144274378949926,0.331851014981496	0.0747131659121202,-0.0653595647152063,0.0632073888034738,0.0314708116070951
HPCAL1_ENH	ENSG00000143870	PDIA6	HPCAL1_ENH|PDIA6	Gasperini_ENH	HPCAL1	0.0334349	0.0999308	-0.18494	NA	1	1	0	down	gRNA_9,gRNA_10,gRNA_11,gRNA_12	0.802155604445175,0.000703571261711839,0.95852378393473,0.437864496761396	0.0259291074669634,-0.184939615445579,0.00887783915275864,-0.0818395646294572
TGFB1_INTERGENIC	ENSG00000076928	ARHGEF1	TGFB1_INTERGENIC|ARHGEF1	cCRE_intergenic	NA	0.0340515	0.101547	0.0956835	NA	1	0	1	up	gRNA_193,gRNA_194,gRNA_195,gRNA_196	0.724210334503231,0.780509555235622,0.00828603966568888,0.051937355746073	0.0121948600016279,-0.0218669259384714,0.0956834802687703,-0.0348278166111038
IER3_ENH	ENSG00000204525	HLA-C	IER3_ENH|HLA-C	Gasperini_ENH	IER3	0.03441	0.102387	-0.186995	NA	1	1	0	down	gRNA_125,gRNA_126,gRNA_127,gRNA_128	0.118370822141896,0.0244778818586871,0.521415653189223,0.163492984710682	-0.144213823170388,-0.186994516552415,0.0319942718003947,-0.561768175056526
IER3_ENH	ENSG00000213780	GTF2H4	IER3_ENH|GTF2H4	Gasperini_ENH	IER3	0.0356007	0.105483	-0.0545895	NA	1	1	0	down	gRNA_125,gRNA_126,gRNA_127,gRNA_128	0.00332826506717678,0.170579500257944,0.536132451061192,0.852823723078676	-0.054589508898144,0.0534971889978961,0.0211899916202693,0.0638358936539337
SLC2A3_ENH	ENSG00000111684	LPCAT3	SLC2A3_ENH|LPCAT3	Gasperini_ENH	SLC2A3	0.0356085	0.105483	0.00448846	NA	1	0	1	up	gRNA_137,gRNA_138,gRNA_139,gRNA_140	0.141149672751124,0.856302069151017,0.278860006461984,0.00770410150381702	0.0407619747107747,0.00996927418854002,0.0200448872460129,0.00448846047530771
BTG1_ENH	ENSG00000133639	BTG1	BTG1_ENH|BTG1	Gasperini_ENH	BTG1	0.0359604	0.10629	0.354169	NA	1	0	1	up	gRNA_157,gRNA_158,gRNA_159,gRNA_160	0.376135871283106,0.867159304770101,0.00431319033984262,0.18724837463326	0.172174568555218,0.0260887491191091,0.354168641390465,-0.0922178700342773
SHARPIN_TSS	ENSG00000173137	ADCK5	SHARPIN_TSS|ADCK5	TSS	SHARPIN	0.0363077	0.106713	0.00142932	NA	1	0	1	up	gRNA_77,gRNA_78,gRNA_79,gRNA_80	0.0129192503675217,0.560672286999042,0.702012357838466,0.0525385817350428	0.00142932469705254,-0.0151201091390095,-0.00921240099753198,-0.0108512941493374
BBC3_ENH	ENSG00000105402	NAPA	BBC3_ENH|NAPA	Gasperini_ENH	BBC3	0.0363431	0.106713	0.0309239	NA	1	0	1	up	gRNA_97,gRNA_98,gRNA_99,gRNA_100	0.395027874380834,0.150175042047233,0.264384946234963,0.0170580137991596	-0.10643665614535,0.00294258156094185,0.0636135032537406,0.030923882985479
FTL_TSS	ENSG00000087074	PPP1R15A	FTL_TSS|PPP1R15A	TSS	FTL	0.0362973	0.106713	0.0735606	NA	1	0	1	up	gRNA_301,gRNA_302,gRNA_303,gRNA_304	0.285551163432221,0.0184061715788144,0.173689922219439,0.292527225195663	-0.0344505394727699,0.0735605898057867,0.0402487819485196,0.017480644769755
TRIM26_TSS	ENSG00000204560	DHX16	TRIM26_TSS|DHX16	TSS	TRIM26	0.037375	0.109303	0.0644989	NA	1	0	1	up	gRNA_73,gRNA_74,gRNA_75,gRNA_76	0.833928072885752,0.376432217337979,0.103044572324541,0.00861726407442942	-0.0106050428994889,0.0196619495199488,0.0792970404891414,0.0644989082527542
SLC2A3_ENH	ENSG00000111679	PTPN6	SLC2A3_ENH|PTPN6	Gasperini_ENH	SLC2A3	0.0373889	0.109303	-0.183674	NA	1	1	0	down	gRNA_137,gRNA_138,gRNA_139,gRNA_140	0.740821488507838,0.356088009372617,0.00120018978814366,0.880900354811491	-0.021340203198731,-0.0898679902623019,-0.183674076067848,-0.0260838636665243
SMAD3_INTRON	ENSG00000169032	MAP2K1	SMAD3_INTRON|MAP2K1	cCRE_intron	NA	0.0381608	0.111074	0.129841	NA	1	0	1	up	gRNA_53,gRNA_54,gRNA_55,gRNA_56	0.0257465900136657,0.22448492343697,0.062447404239216,0.796259978721407	0.12984135478711,0.165923246315063,0.0552707278913658,-0.0251927489138883
JUNB_TSS	ENSG00000105612	DNASE2	JUNB_TSS|DNASE2	TSS	JUNB	0.0380787	0.111074	0.0879037	NA	1	0	1	up	gRNA_229,gRNA_230,gRNA_231,gRNA_232	0.252272965857911,0.00706960665775886,0.810268943280267,0.198247098755622	-0.0288095248513709,0.0879036785156279,0.00995027216701955,0.0544203111037156
YPEL3_ENH	ENSG00000174943	KCTD13	YPEL3_ENH|KCTD13	Gasperini_ENH	YPEL3	0.0384366	0.111633	0.0140388	NA	1	0	1	up	gRNA_1,gRNA_2,gRNA_3,gRNA_4	0.000745520315872037,0.909755078245586,0.654363083386546,0.654440139964253	0.0140387818369617,-0.000330045991239619,-0.00469245352823508,-0.00054032639640339
SMAD3_INTRON	ENSG00000189227	C15orf61	SMAD3_INTRON|C15orf61	cCRE_intron	NA	0.0386638	0.111854	NA	NA	0	0	0	NA	gRNA_53,gRNA_54,gRNA_55,gRNA_56	0.104037298117686,0.625723773272402,0.0512954673152489,0.0877375155912446	-0.0429722271879569,0.0134461867180643,-0.0266596485351658,-0.0445170595734097
TRIM26_TSS	ENSG00000146112	PPP1R18	TRIM26_TSS|PPP1R18	TSS	TRIM26	0.0387564	0.111854	-0.12922	NA	1	1	0	down	gRNA_73,gRNA_74,gRNA_75,gRNA_76	0.000605930566299548,0.919764202896058,0.785569829897836,0.67155034451648	-0.129219628106924,-0.0122606498598763,0.0326778991173342,0.0221624925489978
RGS19_OPRL1_TSS	ENSG00000203880	PCMTD2	RGS19_OPRL1_TSS|PCMTD2	TSS	RGS19	0.0387638	0.111854	-0.0431932	NA	1	1	0	down	gRNA_201,gRNA_202,gRNA_203,gRNA_204	0.879270525790626,0.108669340037118,0.0474625394724981,0.064849126635069	-0.0125018934471606,0.0464434006828356,-0.0431932158122718,-0.041686207368828
SIRT7_TSS	ENSG00000176108	CHMP6	SIRT7_TSS|CHMP6	TSS	SIRT7	0.0390467	0.112428	0.0508256	NA	1	0	1	up	gRNA_265,gRNA_266,gRNA_267,gRNA_268	0.846087158931769,0.277003262635483,0.0703003131864225,0.0180415792830344	-0.0172138655144084,0.0393517972623987,0.0246665922773217,0.0508255665870589
FTL_TSS	ENSG00000104946	TBC1D17	FTL_TSS|TBC1D17	TSS	FTL	0.0391416	0.112458	0.0180292	NA	2	1	1	discordant	gRNA_301,gRNA_302,gRNA_303,gRNA_304	0.732162982834259,0.297849546279417,0.033669257256762,0.0406297656514113	-0.00233169626940483,-0.0392620200655862,0.0860542734771048,-0.0499959098168608
RGS19_OPRL1_TSS	ENSG00000101246	ARFRP1	RGS19_OPRL1_TSS|ARFRP1	TSS	RGS19	0.0393289	0.112754	NA	NA	0	0	0	NA	gRNA_201,gRNA_202,gRNA_203,gRNA_204	0.082357113693377,0.200442176987203,0.0669714611138353,0.271740551749297	0.0336451730259754,0.0101414490331754,0.0408959836723674,0.0285089201477472
YPEL3_ENH	ENSG00000169682	SPNS1	YPEL3_ENH|SPNS1	Gasperini_ENH	YPEL3	0.0394233	0.112783	-0.0376188	NA	1	1	0	down	gRNA_1,gRNA_2,gRNA_3,gRNA_4	0.0116898843630782,0.346627317166244,0.0995237166925743,0.74759830551294	-0.03761878416541,-0.0219612120972528,-0.021477866651918,-0.0253605008216075
BBC3_ENH	ENSG00000185453	ZSWIM9	BBC3_ENH|ZSWIM9	Gasperini_ENH	BBC3	0.0396212	0.113107	-0.0325201	NA	1	1	0	down	gRNA_97,gRNA_98,gRNA_99,gRNA_100	0.043103585519879,0.145569435736471,0.0968527427343721,0.499775841659771	-0.0325201290827834,0.0484579086865615,0.0323280692341164,0.0119261168639066
YPEL3_ENH	ENSG00000260517	AC009093.2	YPEL3_ENH|AC009093.2	Gasperini_ENH	YPEL3	0.0402968	0.114391	NA	NA	0	0	0	NA	gRNA_1,gRNA_2,gRNA_3,gRNA_4	0.0596903519256262,0.0656234222004133,0.0997137571540731,0.797216790261862	0.0134038089003853,0.0251465979407404,0.0190127300588779,0.00793724539596902
IL2RA_INTRON	ENSG00000134452	FBH1	IL2RA_INTRON|FBH1	cCRE_intron	NA	0.0403285	0.114391	0.00893453	NA	1	0	1	up	gRNA_33,gRNA_34,gRNA_35,gRNA_36	0.0379311588180683,0.377942521147423,0.145390457670043,0.149568988890297	0.00893453036608777,0.0235916666457051,-0.0418220467134188,-0.0367453157050282
ACAP1_INTRON	ENSG00000161956	SENP3	ACAP1_INTRON|SENP3	cCRE_intron	NA	0.0402688	0.114391	-0.0336552	NA	1	1	0	down	gRNA_57,gRNA_58,gRNA_59,gRNA_60	0.644007014321191,0.290261389289892,0.00583266168035481,0.285300511786849	-0.0145290394324524,-0.0400341541954161,-0.0336552497887071,0.0160303387659314
STAT5A_TSS	ENSG00000141698	NT5C3B	STAT5A_TSS|NT5C3B	TSS	STAT5A	0.0404136	0.114391	0.109177	NA	1	0	1	up	gRNA_225,gRNA_226,gRNA_227,gRNA_228	0.230533256439976,0.213325243132493,0.0187506447770153,0.339122864596133	-0.0371388612574338,-0.00306006431806888,0.109176819505713,-0.0465927392193533
EPB41_ENH	ENSG00000130770	ATP5IF1	EPB41_ENH|ATP5IF1	Gasperini_ENH	EPB41	0.0412542	0.116524	0.0912033	NA	1	0	1	up	gRNA_101,gRNA_102,gRNA_103,gRNA_104	0.353450154964063,0.796406478738632,0.0118260850114601,0.0968378868680555	0.0619683926161372,-0.032168530298148,0.0912033052105965,0.081091151507326
DVL1_INTRON2	ENSG00000248333	CDK11B	DVL1_INTRON2|CDK11B	cCRE_intron	NA	0.0414047	0.11656	-0.025817	NA	1	1	0	down	gRNA_25,gRNA_26,gRNA_27,gRNA_28	0.570679567150117,0.637220925389235,0.787869931006887,0.00113122514703481	0.0107351821357438,-0.0247411747443462,0.00116384308142115,-0.0258170166123335
BBC3_ENH	ENSG00000142230	SAE1	BBC3_ENH|SAE1	Gasperini_ENH	BBC3	0.0414417	0.11656	0.0671349	NA	1	0	1	up	gRNA_97,gRNA_98,gRNA_99,gRNA_100	0.612052018999474,0.220428785619783,0.0240068355781773,0.100200032673558	-0.0796489921744371,0.0599411456218127,0.0671348620838278,0.0693129795120563
SLC2A3_ENH	ENSG00000139182	CLSTN3	SLC2A3_ENH|CLSTN3	Gasperini_ENH	SLC2A3	0.0420888	0.118132	0.111773	NA	1	0	1	up	gRNA_137,gRNA_138,gRNA_139,gRNA_140	0.00452069196698218,0.830983985850828,0.433654688809437,0.203830427151139	0.111772887169066,-0.0266318426489502,0.0362608953597935,0.0412786916820291
EPB41_ENH	ENSG00000158161	EYA3	EPB41_ENH|EYA3	Gasperini_ENH	EPB41	0.0422771	0.118411	0.0481231	NA	1	0	1	up	gRNA_101,gRNA_102,gRNA_103,gRNA_104	0.0857743826193808,0.265855804708559,0.0304374467499051,0.481579810275534	-0.0067401942061851,-0.0832833092490889,0.0481231437668142,-0.032108264858858
FTL_TSS	ENSG00000104852	SNRNP70	FTL_TSS|SNRNP70	TSS	FTL	0.0423906	0.118481	0.0165052	NA	1	0	1	up	gRNA_301,gRNA_302,gRNA_303,gRNA_304	0.0208226407138801,0.052625302343972,0.579749216716656,0.528242396666919	0.0165051984080016,-0.0920502050933827,0.0542390139288749,-0.0450533366335659
RUNX3_TSS	ENSG00000001461	NIPAL3	RUNX3_TSS|NIPAL3	TSS	RUNX3	0.0429028	0.119662	0.0321299	NA	1	0	1	up	gRNA_313,gRNA_314,gRNA_315,gRNA_316	0.18363113287473,0.0425208323415278,0.107888938303027,0.405513042674337	0.0571378737591833,0.0321299373200177,-0.00908957470092908,0.0194708180051593
STAT5A_TSS	ENSG00000131462	TUBG1	STAT5A_TSS|TUBG1	TSS	STAT5A	0.0430632	0.119859	NA	NA	0	0	0	NA	gRNA_225,gRNA_226,gRNA_227,gRNA_228	0.10038700513813,0.359000127168812,0.158203562297498,0.0602480381371472	0.0577896930575296,-0.00877351155546546,-0.0102725284312468,-0.0741590464143833
CD2_LCR2	ENSG00000116830	TTF2	CD2_LCR2|TTF2	LCR	CD2	0.0439017	0.121939	0.121149	NA	1	0	1	up	gRNA_209,gRNA_210,gRNA_211,gRNA_212	0.144582800045026,0.0255346794640081,0.132774758281781,0.721093978578483	0.102451662739066,0.121149245420358,0.160448821465453,0.0284364480373938
JUNB_TSS	ENSG00000105607	GCDH	JUNB_TSS|GCDH	TSS	JUNB	0.0441667	0.122421	0.0694257	NA	1	0	1	up	gRNA_229,gRNA_230,gRNA_231,gRNA_232	0.354314574647287,0.0154007079959658,0.4138171635727,0.157941459826708	0.0320573398473075,0.0694257227159774,-0.030550524321325,0.0549898524551771
TMSB4X_ENH3	ENSG00000101911	PRPS2	TMSB4X_ENH3|PRPS2	Gasperini_ENH	TMSB4X	0.0444831	0.123042	0.176793	NA	1	0	1	up	gRNA_169,gRNA_170,gRNA_171,gRNA_172	0.130403253685469,0.0219824268977303,0.126767016450309,0.991903265257722	0.0745301412504353,0.176792667326166,0.00168894736894931,-0.00221042859119902
CD69_ENH	ENSG00000184293	CLECL1	CD69_ENH|CLECL1	Gasperini_ENH	CD69	0.0452974	0.125036	0.310224	NA	1	0	1	up	gRNA_129,gRNA_130,gRNA_131,gRNA_132	0.00519693767455227,0.70935139316072,0.140403660951954,0.715429042025819	0.310223626940352,-0.0419616344626131,0.0902597248848999,-0.0111955089520945
FAM199X_TSS	ENSG00000269743	SLC25A53	FAM199X_TSS|SLC25A53	TSS	FAM199X	0.0457865	0.126125	-0.049623	NA	2	2	0	down	gRNA_257,gRNA_258,gRNA_259,gRNA_260	0.0332718748211359,0.0315399968947253,0.87601477143967,0.409304306728263	-0.0471446089810883,-0.052101432169638,-0.00325934419512111,-0.0179790322103868
SHARPIN_TSS	ENSG00000160957	RECQL4	SHARPIN_TSS|RECQL4	TSS	SHARPIN	0.0459385	0.126283	0.0345904	NA	1	0	1	up	gRNA_77,gRNA_78,gRNA_79,gRNA_80	0.0832672541029272,0.258577031857094,0.0379071077477882,0.463292461964671	-0.00896408229446238,0.037438316539346,0.0345903795592458,0.0161220353685091
SIRT7_TSS	ENSG00000169660	HEXD	SIRT7_TSS|HEXD	TSS	SIRT7	0.0460919	0.126445	NA	NA	0	0	0	NA	gRNA_265,gRNA_266,gRNA_267,gRNA_268	0.121948157671817,0.0834462274701883,0.0878381759956629,0.425140910747951	-0.0527822858502042,0.0296720962637221,0.0187170585676237,-0.0057256912271248
FTL_TSS	ENSG00000268001	CARD8-AS1	FTL_TSS|CARD8-AS1	TSS	FTL	0.0467929	0.128105	NA	NA	0	0	0	NA	gRNA_301,gRNA_302,gRNA_303,gRNA_304	0.301890827513556,0.0567259191243959,0.103233618857328,0.219845498676749	0.0190395614535664,-0.0652545474932726,-0.0393501675054012,0.0593010587073609
DVL1_INTRON1	ENSG00000131591	C1orf159	DVL1_INTRON1|C1orf159	cCRE_intron	NA	0.0471966	0.128421	0.0401171	NA	1	0	1	up	gRNA_21,gRNA_22,gRNA_23,gRNA_24	0.255230733303591,0.149796109206102,0.448137782422186,0.0229769418036941	0.00543137430521176,-0.0444104336858809,-0.0192082428883741,0.0401170590269563
RPS26_TSS	ENSG00000111602	TIMELESS	RPS26_TSS|TIMELESS	TSS	RPS26	0.0470091	0.128421	0.131426	NA	1	0	1	up	gRNA_49,gRNA_50,gRNA_51,gRNA_52	0.00681910966799508,0.796861052885768,0.295815525368876,0.243459601275238	0.131425596436855,-0.0270131537293365,0.0789029274180605,-0.0459552692078692
TMSB10_TSS	ENSG00000168887	C2orf68	TMSB10_TSS|C2orf68	TSS	TMSB10	0.0471719	0.128421	-0.0688261	NA	1	1	0	down	gRNA_293,gRNA_294,gRNA_295,gRNA_296	0.0246547245839218,0.264069398150081,0.163995973011797,0.368422830742009	-0.0688260501954892,0.0538405689700417,-0.0327272939298709,0.0122563834523884
RPS26_TSS	ENSG00000198056	PRIM1	RPS26_TSS|PRIM1	TSS	RPS26	0.0486807	0.131922	0.166284	NA	1	0	1	up	gRNA_49,gRNA_50,gRNA_51,gRNA_52	0.0045847855935255,0.289589050247962,0.71500736248258,0.434331302137897	0.166284136987564,-0.0580004411525266,-0.00370017220668584,0.0495394173726629
CD2_TSS	ENSG00000198162	MAN1A2	CD2_TSS|MAN1A2	TSS	CD2	0.0486208	0.131922	NA	NA	0	0	0	NA	gRNA_233,gRNA_234,gRNA_235,gRNA_236	0.090915402110062,0.0887888511225902,0.921068467657434,0.0553535101656602	-0.2095213458638,0.083506200716977,0.000868175315904773,0.14345489460231
PPP2R1B_TSS	ENSG00000137720	C11orf1	PPP2R1B_TSS|C11orf1	TSS	PPP2R1B	0.0492348	0.133153	-0.100659	NA	1	1	0	down	gRNA_41,gRNA_42,gRNA_43,gRNA_44	0.178739998709229,0.502771193178041,0.0958225426543102,0.0487003751737114	-0.0540192174330331,0.0612167210756165,-0.082281156829759,-0.100659085117699
NFKB1_TSS	ENSG00000164039	BDH2	NFKB1_TSS|BDH2	TSS	NFKB1	0.0494742	0.13353	-0.0394389	NA	1	1	0	down	gRNA_285,gRNA_286,gRNA_287,gRNA_288	0.671955718860311,0.131364397687619,0.243020386898675,0.0196918619032347	0.0382172344764112,-0.000867586091294337,0.0393529829206835,-0.0394388508400393
DVL1_INTRON1	ENSG00000224870	MRPL20-AS1	DVL1_INTRON1|MRPL20-AS1	cCRE_intron	NA	0.0502488	0.135263	-0.0201499	NA	1	1	0	down	gRNA_21,gRNA_22,gRNA_23,gRNA_24	0.0227400279718882,0.202739998649239,0.952643636861812,0.0984470599344189	-0.0201498784475529,-0.0256341156387543,0.00449157149337748,-0.145709856147877
IRF1_TSS	ENSG00000164398	ACSL6	IRF1_TSS|ACSL6	TSS	IRF1	0.0503188	0.135263	-0.0565109	NA	1	1	0	down	gRNA_241,gRNA_242,gRNA_243,gRNA_244	0.144181049003841,0.417220980991055,0.372903458102167,0.0193151845585453	0.0359981943731391,-0.0145900824024967,-0.0153659011402845,-0.0565108594250777
ACAP1_INTRON	ENSG00000129226	CD68	ACAP1_INTRON|CD68	cCRE_intron	NA	0.0504669	0.135389	NA	NA	1	1	0	down	gRNA_57,gRNA_58,gRNA_59,gRNA_60	0.0397562905357621,0.206701820147852,0.617076161938565,0.0858214840496383	NA,0.0521264784616896,-0.0117110461013747,0.019843679163581
STAT3_TSS	ENSG00000173757	STAT5B	STAT3_TSS|STAT5B	TSS	STAT3	0.0506554	0.135623	-0.0294279	NA	1	1	0	down	gRNA_309,gRNA_310,gRNA_311,gRNA_312	0.174032087085604,0.079210944740216,0.040264582553568,0.788457404536501	-0.0675655315459882,0.0622278665634582,-0.0294278781641115,-0.0345695616596632
JUNB_TSS	ENSG00000179115	FARSA	JUNB_TSS|FARSA	TSS	JUNB	0.0514604	0.137502	-0.0720024	NA	1	1	0	down	gRNA_229,gRNA_230,gRNA_231,gRNA_232	0.0556904888376637,0.0210098325805232,0.579836870125141,0.660529700374811	-0.0550684912647501,-0.0720023655842533,-0.0384883623595965,0.0216683276131014
CERS2_ENH	ENSG00000163156	SCNM1	CERS2_ENH|SCNM1	Gasperini_ENH	CERS2	0.0516343	0.137691	0.112155	NA	1	0	1	up	gRNA_93,gRNA_94,gRNA_95,gRNA_96	0.0143456814131059,0.145594024666909,0.473083289556338,0.455828109209545	0.112155132649358,-0.0606723240064607,0.0246860035826649,-0.0581616766877749
SMAD3_INTRON	ENSG00000174446	SNAPC5	SMAD3_INTRON|SNAPC5	cCRE_intron	NA	0.0517466	0.137716	NA	NA	0	0	0	NA	gRNA_53,gRNA_54,gRNA_55,gRNA_56	0.0710188096221505,0.110408939377646,0.597103286367138,0.0965150217284518	-0.0831012376842464,-0.192054864014347,-0.018141913713645,-0.0753071267266833
BBC3_ENH	ENSG00000063169	BICRA	BBC3_ENH|BICRA	Gasperini_ENH	BBC3	0.053025	0.140838	0.049972	NA	1	0	1	up	gRNA_97,gRNA_98,gRNA_99,gRNA_100	0.0402659429519846,0.666419247291248,0.176178798633866,0.0991603598752822	0.0499720312439273,0.0219132901276877,0.0380936223078769,-0.0321965860771328
JUNB_TSS	ENSG00000179271	GADD45GIP1	JUNB_TSS|GADD45GIP1	TSS	JUNB	0.0536057	0.142098	-0.100762	NA	1	1	0	down	gRNA_229,gRNA_230,gRNA_231,gRNA_232	0.00932903166075423,0.144072358871756,0.461593295110384,0.768123554928333	-0.100762455535077,0.0580589883288993,-0.00292638030094072,0.012093919567592
SIK2_TSS	ENSG00000137720	C11orf1	SIK2_TSS|C11orf1	TSS	SIK2	0.0538626	0.142214	-0.193095	NA	1	1	0	down	gRNA_185,gRNA_186,gRNA_187,gRNA_188	0.168594236518658,0.445088432299486,0.623192115017612,0.0102643001727468	-0.0458632684081313,-0.0636962288412394,-0.0222767515938644,-0.193094826337685
MTX3_TSS	ENSG00000039319	ZFYVE16	MTX3_TSS|ZFYVE16	TSS	MTX3	0.0538614	0.142214	NA	NA	0	0	0	NA	gRNA_261,gRNA_262,gRNA_263,gRNA_264	0.0633273739980895,0.564669174093117,0.201710758062879,0.0665443246896758	0.0273823128351454,-0.0263188645622368,0.0211460423914852,0.096830554822629
CD2_LCR3	ENSG00000163399	ATP1A1	CD2_LCR3|ATP1A1	LCR	CD2	0.0540223	0.142355	-0.161483	NA	1	1	0	down	gRNA_213,gRNA_214,gRNA_215,gRNA_216	0.344628154681447,0.439422541466624,0.427547705232473,0.00744667724177024	-0.0209290844190344,-0.0463326161785957,0.0785453747609217,-0.161483251542762
DVL1_INTRON2	ENSG00000187583	PLEKHN1	DVL1_INTRON2|PLEKHN1	cCRE_intron	NA	0.0547283	0.143086	0.0255328	NA	1	0	1	up	gRNA_25,gRNA_26,gRNA_27,gRNA_28	0.516272574215801,0.192740487852061,0.00850592225480744,0.580925880285453	0.00538943692414107,0.0194097016745425,0.0255327862394636,0.00233366009555571
RPS26_TSS	ENSG00000135469	COQ10A	RPS26_TSS|COQ10A	TSS	RPS26	0.0546985	0.143086	-0.05946	NA	2	2	0	down	gRNA_49,gRNA_50,gRNA_51,gRNA_52	0.0324737767151791,0.411863043470531,0.738768372686461,0.0497214497419854	-0.0504515767964095,-0.0430154328087857,-0.00774160728530629,-0.0684684132163048
RNF213_ENH	ENSG00000157637	SLC38A10	RNF213_ENH|SLC38A10	Gasperini_ENH	RNF213	0.0546198	0.143086	0.14021	NA	1	0	1	up	gRNA_153,gRNA_154,gRNA_155,gRNA_156	0.126680930469667,0.722821061528891,0.142567209288145,0.0375517843796733	-0.069298709076148,0.0158532518369995,-0.0762762857878365,0.140209774729024
TMEM218_TSS	ENSG00000149548	CCDC15	TMEM218_TSS|CCDC15	TSS	TMEM218	0.0544779	0.143086	NA	NA	0	0	0	NA	gRNA_273,gRNA_274,gRNA_275,gRNA_276	0.134632761097853,0.306145347027107,0.177954104427865,0.0665731633501375	0.0321384770866196,-0.0291883879406984,0.0324263842052213,0.060370478963643
GLB1_INTRON	ENSG00000144635	DYNC1LI1	GLB1_INTRON|DYNC1LI1	cCRE_intron	NA	0.0572127	0.149289	NA	NA	0	0	0	NA	gRNA_69,gRNA_70,gRNA_71,gRNA_72	0.081667300974198,0.218589339436748,0.14576933561684,0.202085427449603	0.028007715361741,0.0510021011513551,0.0474521547733934,0.0154992821240466
IER3_ENH	ENSG00000137312	FLOT1	IER3_ENH|FLOT1	Gasperini_ENH	IER3	0.0574607	0.149644	0.205102	NA	1	0	1	up	gRNA_125,gRNA_126,gRNA_127,gRNA_128	0.612190318454781,0.00201442242584104,0.761797364442992,0.563444982129255	-0.018744103509507,0.205102413752561,-0.00373511391537795,-0.166373585539354
DVL1_INTRON2	ENSG00000160075	SSU72	DVL1_INTRON2|SSU72	cCRE_intron	NA	0.0577725	0.150164	-0.0567309	NA	1	1	0	down	gRNA_25,gRNA_26,gRNA_27,gRNA_28	0.599453015838094,0.958060101929176,0.0878974180292578,0.0105723199609472	-0.0490104511380338,0.00541777673743882,-0.0219822456679877,-0.0567308672768403
TGFB1_INTERGENIC	ENSG00000105223	PLD3	TGFB1_INTERGENIC|PLD3	cCRE_intergenic	NA	0.058404	0.15151	-0.0760644	NA	1	1	0	down	gRNA_193,gRNA_194,gRNA_195,gRNA_196	0.0102593389958836,0.543367168225883,0.849481789919975,0.114576770660223	-0.0760644047922457,0.0330899197631774,-0.0124874615246587,-0.0323326822572056
STAT3_TSS	ENSG00000108828	VAT1	STAT3_TSS|VAT1	TSS	STAT3	0.0597506	0.154703	NA	NA	0	0	0	NA	gRNA_309,gRNA_310,gRNA_311,gRNA_312	0.290368663691916,0.0718364439211745,0.114546029530867,0.235094884771013	-0.0274594625611247,0.00384280521057902,0.020871180806298,-0.0100521747222846
CD69_ENH	ENSG00000003056	M6PR	CD69_ENH|M6PR	Gasperini_ENH	CD69	0.0598765	0.154729	NA	NA	0	0	0	NA	gRNA_129,gRNA_130,gRNA_131,gRNA_132	0.0768411914218923,0.0583281830487762,0.440905273159787,0.2851619445475	0.171787165866133,-0.0413917070106247,-0.0199698430445554,-0.055909347924388
IRF1_TSS	ENSG00000217128	FNIP1	IRF1_TSS|FNIP1	TSS	IRF1	0.0600868	0.154973	NA	NA	0	0	0	NA	gRNA_241,gRNA_242,gRNA_243,gRNA_244	0.0727303701973178,0.128884710164097,0.071911737743742,0.84044938670943	0.0345370794805323,0.0342447762157291,-0.00298822899244844,-0.002340260244998
TMSB4X_ENH1	ENSG00000123595	RAB9A	TMSB4X_ENH1|RAB9A	Gasperini_ENH	TMSB4X	0.0612618	0.157699	-0.0229694	NA	1	1	0	down	gRNA_17,gRNA_18,gRNA_19,gRNA_20	0.479867788442243,0.0099997154843958,0.640738430256434,0.189783536100352	0.032822656578822,-0.022969365480772,0.0237203717101223,-0.038578036450641
SIRT7_TSS	ENSG00000169738	DCXR	SIRT7_TSS|DCXR	TSS	SIRT7	0.0621584	0.159699	0.114925	NA	1	0	1	up	gRNA_265,gRNA_266,gRNA_267,gRNA_268	0.345137725099821,0.532756638640265,0.157504969055556,0.0205999268003124	0.0777311621699887,0.045654206036851,0.0486969057085039,0.114924880118933
CD2_LCR3	ENSG00000183508	TENT5C	CD2_LCR3|TENT5C	LCR	CD2	0.0627059	0.160797	0.100798	NA	1	0	1	up	gRNA_213,gRNA_214,gRNA_215,gRNA_216	0.562075129701262,0.00440302871081047,0.493333293947259,0.495239819683432	0.043135924328633,0.10079789554753,-0.0493786993168761,0.0280161012803222
CD2_TSS	ENSG00000116815	CD58	CD2_TSS|CD58	TSS	CD2	0.063103	0.161505	0.100036	NA	1	0	1	up	gRNA_233,gRNA_234,gRNA_235,gRNA_236	0.181291829270486,0.0124376485062421,0.892863162038722,0.303244632266891	-0.114356120820956,0.100036102912563,0.0327281294106007,0.0682408984731233
CYSTM1_UBE2D2D_ENH	ENSG00000185129	PURA	CYSTM1_UBE2D2D_ENH|PURA	Gasperini_ENH	CYSTM1	0.0637839	0.162625	-0.12483	NA	1	1	0	down	gRNA_109,gRNA_110,gRNA_111,gRNA_112	0.410693554806472,0.101872957648101,0.325415752474258,0.045584066485622	0.120148646704212,0.16000053389449,-0.0790280183357366,-0.124830089340201
TMEM218_TSS	ENSG00000134910	STT3A	TMEM218_TSS|STT3A	TSS	TMEM218	0.0637825	0.162625	-0.0665813	NA	1	1	0	down	gRNA_273,gRNA_274,gRNA_275,gRNA_276	0.781847451093015,0.267095913532434,0.026114277273874,0.113801116412842	0.0010116499663485,-0.0169116537733186,-0.0665812572831676,-0.0395357086821048
TKT_ENH	ENSG00000163938	GNL3	TKT_ENH|GNL3	Gasperini_ENH	TKT	0.0643441	0.163741	-0.0683414	NA	1	1	0	down	gRNA_149,gRNA_150,gRNA_151,gRNA_152	0.0246515698702479,0.749960556589555,0.138746910390345,0.245210573499375	-0.0683413710831162,0.00474451102399687,-0.0417306655726767,0.123978207783924
YPEL3_ENH	ENSG00000178952	TUFM	YPEL3_ENH|TUFM	Gasperini_ENH	YPEL3	0.064581	0.163807	-0.0590523	NA	1	1	0	down	gRNA_1,gRNA_2,gRNA_3,gRNA_4	0.0458950141990863,0.0774248534817517,0.189133249610732,0.941190873936065	-0.0590522904708615,-0.0643882555688657,-0.0503957189360074,-0.0135762044726935
TRIM26_TSS	ENSG00000272501	AL662844.4	TRIM26_TSS|AL662844.4	TSS	TRIM26	0.0646154	0.163807	-0.0935979	NA	1	1	0	down	gRNA_73,gRNA_74,gRNA_75,gRNA_76	0.298757768795193,0.755446946255969,0.00513524307368977,0.546212483455864	0.0130272876447904,0.00253920160267934,-0.0935979181464458,0.00524411473770872
SIRT7_TSS	ENSG00000169727	GPS1	SIRT7_TSS|GPS1	TSS	SIRT7	0.0655616	0.165891	0.042216	NA	1	0	1	up	gRNA_265,gRNA_266,gRNA_267,gRNA_268	0.325165540507835,0.036215521079895,0.0813827319657368,0.675458916698011	-0.0579840634378496,0.042215974222363,0.0224635420851665,0.0262921608009128
TUBB2A_ENH	ENSG00000112699	GMDS	TUBB2A_ENH|GMDS	Gasperini_ENH	TUBB2A	0.0660899	0.166596	0.019415	NA	1	0	1	up	gRNA_85,gRNA_86,gRNA_87,gRNA_88	0.396606077139697,0.0426390503458959,0.12805302980693,0.302639844749059	-0.0509756903930648,0.0194149722790142,-0.0560644969938116,-0.0989730788099893
SMARCE1_INTERGENIC	ENSG00000094804	CDC6	SMARCE1_INTERGENIC|CDC6	cCRE_intergenic	NA	0.0659774	0.166596	0.164177	NA	1	0	1	up	gRNA_189,gRNA_190,gRNA_191,gRNA_192	0.00160434805606367,0.571718319134197,0.73793026564811,0.965718932700902	0.164176945702245,0.216513390811358,0.0188490617223144,0.00968188782962168
TBX1_TSS	ENSG00000185608	MRPL40	TBX1_TSS|MRPL40	TSS	TBX1	0.0663466	0.166615	NA	NA	0	0	0	NA	gRNA_217,gRNA_218,gRNA_219,gRNA_220	0.723575094470378,0.0615286071535474,0.170776372457983,0.0867123341651798	-0.00689279045030589,-0.0799129129317401,-0.100597348822805,-0.0498171438270953
STAT5A_TSS	ENSG00000183978	COA3	STAT5A_TSS|COA3	TSS	STAT5A	0.0662668	0.166615	0.110786	NA	1	0	1	up	gRNA_225,gRNA_226,gRNA_227,gRNA_228	0.00589003400318994,0.72219035755156,0.902790683062322,0.171360245741373	0.11078642151429,-0.0130612031501744,0.00728146508862282,-0.0750172519945992
CXCR5_INTERGENIC	ENSG00000188486	H2AFX	CXCR5_INTERGENIC|H2AFX	cCRE_intergenic	NA	0.0665339	0.166772	NA	NA	0	0	0	NA	gRNA_45,gRNA_46,gRNA_47,gRNA_48	0.273688777848679,0.059442504749807,0.349053734718987,0.1166017468461	0.135020608686916,0.22719560191102,0.128416367309452,0.123861213855949
RUNX3_TSS	ENSG00000188529	SRSF10	RUNX3_TSS|SRSF10	TSS	RUNX3	0.0670903	0.167851	0.0678286	NA	1	0	1	up	gRNA_313,gRNA_314,gRNA_315,gRNA_316	0.836629236376337,0.116522111163982,0.0171388651096476,0.401411323356462	0.0171667746154263,0.00342288998714868,0.0678286480062538,-0.00945062802221952
FTL_TSS	ENSG00000010361	FUZ	FTL_TSS|FUZ	TSS	FTL	0.06723	0.167886	-0.022249	NA	2	2	0	down	gRNA_301,gRNA_302,gRNA_303,gRNA_304	0.040591409183636,0.54375543379714,0.872511688481563,0.0349376084976331	-0.00405442206427345,0.0153152563856302,0.0037545769715695,-0.0404435943182783
LSP1_INTRON1	ENSG00000110651	CD81	LSP1_INTRON1|CD81	cCRE_intron	NA	0.0677593	0.168893	-0.0773873	NA	1	1	0	down	gRNA_37,gRNA_38,gRNA_39,gRNA_40	0.00112594470490136,0.874588695200945,0.707872013843487,0.97694321468007	-0.0773872653666718,0.00195279371466373,-0.0318963367672147,-0.00778454868715772
TRIM26_TSS	ENSG00000204536	CCHCR1	TRIM26_TSS|CCHCR1	TSS	TRIM26	0.0680353	0.169265	-0.0190825	NA	1	1	0	down	gRNA_73,gRNA_74,gRNA_75,gRNA_76	0.314964282480601,0.403367934896475,0.759641554575662,0.00710055358231827	-0.00617363611508009,0.0362507673617528,-0.00633087978738275,-0.0190825150880024
YPEL3_ENH	ENSG00000169955	ZNF747	YPEL3_ENH|ZNF747	Gasperini_ENH	YPEL3	0.0685899	0.170011	-0.00572726	NA	1	1	0	down	gRNA_1,gRNA_2,gRNA_3,gRNA_4	0.0018685847553215,0.789267496265795,0.654991337991089,0.718330432268504	-0.00572726437853012,-0.00315587837881681,0.00157801588745078,0.000900333692538696
DVL1_INTRON1	ENSG00000187583	PLEKHN1	DVL1_INTRON1|PLEKHN1	cCRE_intron	NA	0.0685552	0.170011	-0.0319593	NA	1	1	0	down	gRNA_21,gRNA_22,gRNA_23,gRNA_24	0.00861150680409997,0.998733545814794,0.106683021722871,0.755672797970131	-0.031959268455845,-0.000877875543677943,0.0269083937894479,0.0114698168147693
IER3_ENH	ENSG00000204438	GPANK1	IER3_ENH|GPANK1	Gasperini_ENH	IER3	0.0692837	0.171413	-0.216455	NA	1	1	0	down	gRNA_125,gRNA_126,gRNA_127,gRNA_128	0.0233772697025373,0.410429360478421,0.715457690053206,0.102664670910513	-0.216455444559724,0.053555894044618,0.000187664992432723,-0.582395930730368
IER3_ENH	ENSG00000213719	CLIC1	IER3_ENH|CLIC1	Gasperini_ENH	IER3	0.0694473	0.1715	0.0327128	NA	2	1	1	discordant	gRNA_125,gRNA_126,gRNA_127,gRNA_128	0.797521834720709,0.0439697239932638,0.0354409458768346,0.569136679250073	-0.0294693980160106,0.14145537319183,-0.0760297333011763,0.243861945860079
GIGYF1_ENH	ENSG00000106333	PCOLCE	GIGYF1_ENH|PCOLCE	Gasperini_ENH	GIGYF1	0.0704469	0.173648	-0.0302889	NA	1	1	0	down	gRNA_89,gRNA_90,gRNA_91,gRNA_92	0.0454328726272233,0.321192340038574,0.3914132362601,0.12659957656567	-0.0302889243373008,0.012928778294251,-0.0169127610046408,0.0599670996963321
TBX1_TSS	ENSG00000099917	MED15	TBX1_TSS|MED15	TSS	TBX1	0.0707992	0.173874	0.069537	NA	1	0	1	up	gRNA_217,gRNA_218,gRNA_219,gRNA_220	0.00242218608638025,0.649079717894052,0.550645414321146,0.841732639874049	0.0695370485039004,-0.0350046020046146,-0.00994385973812784,0.00342228085285551
FTL_TSS	ENSG00000105443	CYTH2	FTL_TSS|CYTH2	TSS	FTL	0.0706967	0.173874	0.070106	NA	1	0	1	up	gRNA_301,gRNA_302,gRNA_303,gRNA_304	0.461820857385742,0.00215346651114268,0.73200549469785,0.99874126518189	-0.0174084531255234,0.070105971952772,0.00719569466285352,0.00126368179877384
ACAP1_INTRON	ENSG00000170004	CHD3	ACAP1_INTRON|CHD3	cCRE_intron	NA	0.0725088	0.177746	0.12384	NA	1	0	1	up	gRNA_57,gRNA_58,gRNA_59,gRNA_60	0.421563239398973,0.297621126958656,0.744812429831031,0.00809130790562393	-0.106912469838072,-0.186144803185832,-0.00196874823627513,0.12384036002377
FTL_TSS	ENSG00000185453	ZSWIM9	FTL_TSS|ZSWIM9	TSS	FTL	0.0729269	0.178444	0.0526413	NA	1	0	1	up	gRNA_301,gRNA_302,gRNA_303,gRNA_304	0.520081812477012,0.00748051206133551,0.450060795749847,0.43570119916821	-0.0145904023479451,0.0526412620555046,0.0249334096214836,-0.00531666565135616
CXCR5_INTERGENIC	ENSG00000196655	TRAPPC4	CXCR5_INTERGENIC|TRAPPC4	cCRE_intergenic	NA	0.0735692	0.178753	NA	NA	0	0	0	NA	gRNA_45,gRNA_46,gRNA_47,gRNA_48	0.079513693538072,0.160339739549278,0.258134372430789,0.234985659470952	-0.0769173912060637,-0.0878655588141264,0.0838632276938945,-0.0738317741648156
CERS2_ENH	ENSG00000159352	PSMD4	CERS2_ENH|PSMD4	Gasperini_ENH	CERS2	0.0733361	0.178753	-0.0645636	NA	1	1	0	down	gRNA_93,gRNA_94,gRNA_95,gRNA_96	0.0411958248024369,0.38413534883951,0.178923427014121,0.27178596012906	-0.0645636113944683,-0.0340338023538986,-0.0683310395391075,-0.0605446499233049
KCNN4_ENH	ENSG00000167378	IRGQ	KCNN4_ENH|IRGQ	Gasperini_ENH	KCNN4	0.0732016	0.178753	NA	NA	0	0	0	NA	gRNA_105,gRNA_106,gRNA_107,gRNA_108	0.0951417857666194,0.143856046116372,0.0856704549419351,0.654431663701512	0.0231843493214576,-0.0344622017812541,-0.0161660385814295,0.0100584116451923
XBP1_TSS	ENSG00000185340	GAS2L1	XBP1_TSS|GAS2L1	TSS	XBP1	0.0735882	0.178753	-0.0475779	NA	1	1	0	down	gRNA_249,gRNA_250,gRNA_251,gRNA_252	0.487754309161166,0.29698060732673,0.712515082347526,0.00749586212762232	-0.0355212255670393,0.0276502606600596,0.0198402157552241,-0.0475779388574023
IER3_ENH	ENSG00000232810	TNF	IER3_ENH|TNF	Gasperini_ENH	IER3	0.0739794	0.179377	NA	NA	0	0	0	NA	gRNA_125,gRNA_126,gRNA_127,gRNA_128	0.068835437345344,0.0731844105447796,0.306743482694009,0.504792555287527	0.121441728986976,0.157164630912975,0.0462560102442413,0.286596937837014
DVL1_INTRON1	ENSG00000197530	MIB2	DVL1_INTRON1|MIB2	cCRE_intron	NA	0.0742119	0.179614	0.0956829	NA	1	0	1	up	gRNA_21,gRNA_22,gRNA_23,gRNA_24	0.825730050696008,0.323105009937687,0.0607759869669651,0.0483416684996883	0.015312752587248,0.0221540296992075,0.0580068357023499,0.0956828582609421
RPS26_TSS	ENSG00000110955	ATP5F1B	RPS26_TSS|ATP5F1B	TSS	RPS26	0.076106	0.183534	-0.118578	NA	1	1	0	down	gRNA_49,gRNA_50,gRNA_51,gRNA_52	0.657882259361963,0.213213857316522,0.0258177093376565,0.225100327622225	-0.0135462573766736,-0.0649574478663451,-0.11857833542181,-0.0322887328220025
PABPC1L_TSS	ENSG00000101457	DNTTIP1	PABPC1L_TSS|DNTTIP1	TSS	PABPC1L	0.0760185	0.183534	-0.0212791	NA	1	1	0	down	gRNA_61,gRNA_62,gRNA_63,gRNA_64	0.0221263528196402,0.573132588468633,0.378126214138163,0.16969840424467	-0.0212790788238157,-0.0482111756490334,0.0217169352824792,0.0492311358293105
CD69_ENH	ENSG00000111796	KLRB1	CD69_ENH|KLRB1	Gasperini_ENH	CD69	0.0768561	0.185009	0.368656	NA	1	0	1	up	gRNA_129,gRNA_130,gRNA_131,gRNA_132	0.401850443338071,0.00277152983204895,0.7574077750199,0.981249539992864	0.192479875722555,0.368655984637373,-0.084685245443504,-0.0132791238331052
IER3_ENH	ENSG00000231074	HCG18	IER3_ENH|HCG18	Gasperini_ENH	IER3	0.0779217	0.186565	NA	NA	0	0	0	NA	gRNA_125,gRNA_126,gRNA_127,gRNA_128	0.638442852172061,0.0834077092284921,0.0512709416776338,0.309756931126621	0.0492634652498375,-0.0865264348933878,-0.088757202628761,-0.281092088755137
IER3_ENH	ENSG00000206337	HCP5	IER3_ENH|HCP5	Gasperini_ENH	IER3	0.077664	0.186565	-0.0923616	NA	1	1	0	down	gRNA_125,gRNA_126,gRNA_127,gRNA_128	0.296412531429877,0.0497976450084594,0.274713069755425,0.207486585847859	0.0482153770568811,-0.0923615809559174,-0.0165936668602343,NA
LDHA_TSS	ENSG00000129158	SERGEF	LDHA_TSS|SERGEF	TSS	LDHA	0.0778525	0.186565	0.0473965	NA	1	0	1	up	gRNA_297,gRNA_298,gRNA_299,gRNA_300	0.0806589844990998,0.774395142682889,0.0280354214567894,0.482275704050403	-0.102575589997969,0.00199182408449067,0.0473965443259481,0.0007238784884811
DVL1_INTRON2	ENSG00000160072	ATAD3B	DVL1_INTRON2|ATAD3B	cCRE_intron	NA	0.0789089	0.188591	-0.0496222	NA	1	1	0	down	gRNA_25,gRNA_26,gRNA_27,gRNA_28	0.917788784624174,0.00745936682145039,0.464893286632519,0.270995106573817	-0.00780799523150894,-0.0496221564952914,-0.0153238883714159,0.00514093466135915
CD69_ENH	ENSG00000069493	CLEC2D	CD69_ENH|CLEC2D	Gasperini_ENH	CD69	0.0794456	0.189197	0.195801	NA	1	0	1	up	gRNA_129,gRNA_130,gRNA_131,gRNA_132	0.522637338640758,0.708616023874371,0.2107200688598,0.0111697647744598	0.136101955499057,-0.0179234134003403,-0.210533954131677,0.195801462292642
CD2_LCR1	ENSG00000183508	TENT5C	CD2_LCR1|TENT5C	LCR	CD2	0.0794162	0.189197	-0.138227	NA	1	1	0	down	gRNA_205,gRNA_206,gRNA_207,gRNA_208	0.0309526607890371,0.429075782183813,0.224945943841189,0.291608447658371	-0.138226787771855,-0.0598113943799378,0.0585055875257684,0.000349606375678879
HPCAL1_ENH	ENSG00000134318	ROCK2	HPCAL1_ENH|ROCK2	Gasperini_ENH	HPCAL1	0.0804476	0.191242	0.044161	NA	1	0	1	up	gRNA_9,gRNA_10,gRNA_11,gRNA_12	0.706924284973991,0.0593469195044079,0.553510917047804,0.0382809000752018	-0.0359296547464196,0.103672954064411,0.0337799873855504,0.0441610376355681
BTG2_ENH	ENSG00000058668	ATP2B4	BTG2_ENH|ATP2B4	Gasperini_ENH	BTG2	0.0818805	0.194029	0.151488	NA	1	0	1	up	gRNA_5,gRNA_6,gRNA_7,gRNA_8	0.0164289829875121,0.125361102495159,0.885969151673812,0.500846390526607	0.151487793531303,0.0993299920007293,0.0231839646509922,0.0297955334660314
CXCR5_INTERGENIC	ENSG00000149428	HYOU1	CXCR5_INTERGENIC|HYOU1	cCRE_intergenic	NA	0.0819104	0.194029	-0.0735492	NA	1	1	0	down	gRNA_45,gRNA_46,gRNA_47,gRNA_48	0.0334725844530365,0.133152243158567,0.271595981592324,0.755413239934911	-0.0735491903298376,-0.0700621461946933,-0.0864052037853339,0.0278300773310022
TRIM26_TSS	ENSG00000066379	ZNRD1	TRIM26_TSS|ZNRD1	TSS	TRIM26	0.0829869	0.196231	0.0604274	NA	1	0	1	up	gRNA_73,gRNA_74,gRNA_75,gRNA_76	0.616315738407171,0.350119043776269,0.93267787506313,0.0046376402776329	-0.0172573302150663,0.0543810181414579,-0.00980470227261865,0.0604274093880413
YPEL3_ENH	ENSG00000169217	CD2BP2	YPEL3_ENH|CD2BP2	Gasperini_ENH	YPEL3	0.0840113	0.197952	-0.020099	NA	1	1	0	down	gRNA_1,gRNA_2,gRNA_3,gRNA_4	0.00290737192278692,0.683333177347992,0.811913427444385,0.58990198896805	-0.0200989795689293,-0.0185306530993458,-0.0122570266827747,-0.00473747227869603
LSP1_INTRON3	ENSG00000130592	LSP1	LSP1_INTRON3|LSP1	cCRE_intron	NA	0.0839589	0.197952	-0.0936422	NA	1	1	0	down	gRNA_177,gRNA_178,gRNA_179,gRNA_180	0.0125705133718555,0.126361377998209,0.983963052513289,0.608205967955248	-0.093642247772324,0.091133377010046,-0.00300708023896146,-0.0381443268589714
RPS26_TSS	ENSG00000065357	DGKA	RPS26_TSS|DGKA	TSS	RPS26	0.0855266	0.200975	0.103013	NA	1	0	1	up	gRNA_49,gRNA_50,gRNA_51,gRNA_52	0.0470306134623506,0.108005297519717,0.298586476870416,0.645283544398726	0.103013207741789,-0.0351411432909879,-0.0900698804847151,0.064873655688966
CYSTM1_UBE2D2D_ENH	ENSG00000131508	UBE2D2	CYSTM1_UBE2D2D_ENH|UBE2D2	Gasperini_ENH	CYSTM1	0.0856926	0.200975	-0.161207	NA	1	1	0	down	gRNA_109,gRNA_110,gRNA_111,gRNA_112	0.140308015478571,0.375500693280573,0.0293496731088217,0.634858125232485	0.114857513153825,-0.103411417943787,-0.161206998549198,-0.0321654554598378
ADCY3_TSS	ENSG00000115137	DNAJC27	ADCY3_TSS|DNAJC27	TSS	ADCY3	0.0857451	0.200975	-0.0211958	NA	1	1	0	down	gRNA_197,gRNA_198,gRNA_199,gRNA_200	0.562447869595452,0.083956642204312,0.0235878535017291,0.882200441242499	-0.00721183043377727,-0.0341729815285848,-0.0211957856661519,-0.00483937841563503
SHARPIN_TSS	ENSG00000170619	COMMD5	SHARPIN_TSS|COMMD5	TSS	SHARPIN	0.0860313	0.201292	-0.0467436	NA	1	1	0	down	gRNA_77,gRNA_78,gRNA_79,gRNA_80	0.244440254918464,0.284682206654046,0.611622532505265,0.023209098259466	0.0280592937572096,0.068712158220454,0.0261399421020443,-0.0467436057535081
STAT1_TSS	ENSG00000189362	NEMP2	STAT1_TSS|NEMP2	TSS	STAT1	0.0874429	0.204237	0.0629217	NA	1	0	1	up	gRNA_237,gRNA_238,gRNA_239,gRNA_240	0.758249232518077,0.771036972044518,0.909448118419295,0.00190618536105661	-0.0089162233847995,0.0103242063997191,-0.000584626204442218,0.0629217478084897
CYSTM1_UBE2D2D_ENH	ENSG00000131503	ANKHD1	CYSTM1_UBE2D2D_ENH|ANKHD1	Gasperini_ENH	CYSTM1	0.0876536	0.204372	0.195122	NA	1	0	1	up	gRNA_109,gRNA_110,gRNA_111,gRNA_112	0.82826280970507,0.532996127420431,0.00598810871183364,0.384857047817269	0.0180042414487285,-0.0294011306735217,0.195122143838947,0.0528317880096084
DVL1_INTRON2	ENSG00000107404	DVL1	DVL1_INTRON2|DVL1	cCRE_intron	NA	0.0886012	0.205863	-0.0335104	NA	1	1	0	down	gRNA_25,gRNA_26,gRNA_27,gRNA_28	0.0411411172347339,0.828682195489693,0.19179481113121,0.158257172366761	-0.0335103683341111,0.00735895488199982,-0.0154685970944196,-0.00329053037767529
FTL_TSS	ENSG00000039650	PNKP	FTL_TSS|PNKP	TSS	FTL	0.088523	0.205863	NA	NA	0	0	0	NA	gRNA_301,gRNA_302,gRNA_303,gRNA_304	0.10087703901833,0.600166968456421,0.055602347248426,0.306972922866485	0.0692032910898862,0.0344720595874477,0.0704086731622758,0.0581344999274135
TGFB1_INTERGENIC	ENSG00000123815	COQ8B	TGFB1_INTERGENIC|COQ8B	cCRE_intergenic	NA	0.0896884	0.208027	0.0502019	NA	1	0	1	up	gRNA_193,gRNA_194,gRNA_195,gRNA_196	0.114888453735623,0.0335504268943007,0.848811543179205,0.322450717026653	0.0326908794287638,0.0502019122488282,-0.011314636962747,0.0035710444497378
DVL1_INTRON1	ENSG00000188976	NOC2L	DVL1_INTRON1|NOC2L	cCRE_intron	NA	0.0939452	0.217147	-0.294268	NA	1	1	0	down	gRNA_21,gRNA_22,gRNA_23,gRNA_24	0.333598863741943,0.252190825519746,0.801929936766519,0.0168321576924322	-0.0524782118237415,0.0937806953878422,-0.00775204826607201,-0.294268287797857
EPB41_ENH	ENSG00000130775	THEMIS2	EPB41_ENH|THEMIS2	Gasperini_ENH	EPB41	0.0939416	0.217147	-0.0625621	NA	1	1	0	down	gRNA_101,gRNA_102,gRNA_103,gRNA_104	0.183092810028838,0.53303696730274,0.0475881547624323,0.244498771013132	0.0594080484743585,0.077908169157283,-0.0625621345867386,0.0655766482391331
STAT3_TSS	ENSG00000141698	NT5C3B	STAT3_TSS|NT5C3B	TSS	STAT3	0.0942018	0.217364	0.0287264	NA	1	0	1	up	gRNA_309,gRNA_310,gRNA_311,gRNA_312	0.598331212912323,0.0248916323390378,0.142430929535422,0.537671731170289	0.0366287453320623,0.0287264131787908,0.0409178016053702,0.000530885998453079
RNF213_ENH	ENSG00000173818	ENDOV	RNF213_ENH|ENDOV	Gasperini_ENH	RNF213	0.0947205	0.218184	NA	NA	0	0	0	NA	gRNA_153,gRNA_154,gRNA_155,gRNA_156	0.194630451155333,0.449018419085002,0.0933288994229581,0.141066913664661	-0.00927294742106552,-0.0209091490928064,0.0583345957330222,0.0605453859545392
TMSB4X_ENH2	ENSG00000101911	PRPS2	TMSB4X_ENH2|PRPS2	Gasperini_ENH	TMSB4X	0.0955851	0.21964	0.0927683	NA	1	0	1	up	gRNA_165,gRNA_166,gRNA_167,gRNA_168	0.0231503055735323,0.13687312145519,0.437759625624963,0.841584812032041	0.0927682980157405,0.0557605719974436,0.0444971866928099,-0.0159189071141596
FTL_TSS	ENSG00000104805	NUCB1	FTL_TSS|NUCB1	TSS	FTL	0.0956814	0.21964	-0.045771	NA	1	1	0	down	gRNA_301,gRNA_302,gRNA_303,gRNA_304	0.273671087596531,0.0244951907175554,0.442194719559725,0.394441750714338	-0.0071748085136869,-0.0457710217874585,0.0329585834151964,-0.0467352741986997
CD247_INTRON	ENSG00000152382	TADA1	CD247_INTRON|TADA1	cCRE_intron	NA	0.0961729	0.220389	NA	NA	0	0	0	NA	gRNA_29,gRNA_30,gRNA_31,gRNA_32	0.250989068115724,0.100188245516781,0.117359273919277,0.399455274684168	-0.0325056450721846,0.023337220794213,-0.0400374188179394,-0.026343251793845
IER3_ENH	ENSG00000213722	DDAH2	IER3_ENH|DDAH2	Gasperini_ENH	IER3	0.0973882	0.222792	0.136081	NA	1	0	1	up	gRNA_125,gRNA_126,gRNA_127,gRNA_128	0.883467002966546,0.00288703836427133,0.601544887025326,0.783896698141233	-0.0234227394259124,0.136080543570831,-0.0104947493806536,0.031335649000073
CXCR5_INTERGENIC	ENSG00000172273	HINFP	CXCR5_INTERGENIC|HINFP	cCRE_intergenic	NA	0.0998588	0.225609	NA	NA	0	0	0	NA	gRNA_45,gRNA_46,gRNA_47,gRNA_48	0.0639878655427752,0.618597114980171,0.366584811184123,0.0862796838182693	-0.0109807247944147,0.00461086239657013,0.0525074337627024,-0.0247146894723625
RPS26_TSS	ENSG00000196465	MYL6B	RPS26_TSS|MYL6B	TSS	RPS26	0.0989795	0.225609	-0.0105685	NA	1	1	0	down	gRNA_49,gRNA_50,gRNA_51,gRNA_52	0.719403267590633,0.877969556597397,0.177201784381094,0.0110284324732081	-0.0387494003158849,-0.0215972570427895,-0.0555095492802361,-0.0105685372186999
BBC3_ENH	ENSG00000160007	ARHGAP35	BBC3_ENH|ARHGAP35	Gasperini_ENH	BBC3	0.0993948	0.225609	0.0719588	NA	1	0	1	up	gRNA_97,gRNA_98,gRNA_99,gRNA_100	0.241138961284498,0.734009673245438,0.221054001134918,0.0317598759706408	0.0849254059902885,-0.014156461212497,0.0593457061931228,0.0719588239317484
BBC3_ENH	ENSG00000257704	INAFM1	BBC3_ENH|INAFM1	Gasperini_ENH	BBC3	0.0996149	0.225609	0.0426687	NA	1	0	1	up	gRNA_97,gRNA_98,gRNA_99,gRNA_100	0.776523990302337,0.580903479648739,0.0940929518612879,0.0293812558691583	0.0198988620064464,-0.0181389487328764,0.043266048181391,0.0426686732791433
BBC3_ENH	ENSG00000268061	NAPA-AS1	BBC3_ENH|NAPA-AS1	Gasperini_ENH	BBC3	0.100044	0.225609	NA	NA	0	0	0	NA	gRNA_97,gRNA_98,gRNA_99,gRNA_100	0.0803005319244059,0.1018831797381,0.180244292067727,0.851516921444329	-0.0772110611990097,0.0625386471700374,-0.0166054674653722,-0.00879402877589941
SLC2A3_ENH	ENSG00000171860	C3AR1	SLC2A3_ENH|C3AR1	Gasperini_ENH	SLC2A3	0.0999383	0.225609	0.0717608	NA	1	0	1	up	gRNA_137,gRNA_138,gRNA_139,gRNA_140	0.496718363869,0.77804808850389,0.0135387755860947,0.239578079217265	0.0228141276561855,-0.00499980888420604,0.0717608122296869,0.0446623214117581
RGS19_OPRL1_TSS	ENSG00000101152	DNAJC5	RGS19_OPRL1_TSS|DNAJC5	TSS	RGS19	0.100077	0.225609	NA	NA	0	0	0	NA	gRNA_201,gRNA_202,gRNA_203,gRNA_204	0.18587813906546,0.366753721271765,0.0559661345070107,0.329289155977978	0.00246142553845313,0.030588586029498,0.04774660915581,0.0240842851179845
FOXP3_TSS	ENSG00000012211	PRICKLE3	FOXP3_TSS|PRICKLE3	TSS	FOXP3	0.10014	0.225609	0.0768033	NA	1	0	1	up	gRNA_253,gRNA_254,gRNA_255,gRNA_256	0.179719265894379,0.0352040950736855,0.201022913841842,0.988804872725737	-0.0362100899456292,0.0768032946614023,-0.0334363879693336,0.0021210930938645
TMSB10_TSS	ENSG00000163541	SUCLG1	TMSB10_TSS|SUCLG1	TSS	TMSB10	0.100025	0.225609	0.0524015	NA	2	0	2	up	gRNA_293,gRNA_294,gRNA_295,gRNA_296	0.0413617710999156,0.0472556816648437,0.727937123707479,0.88226659753188	0.0881231944686232,0.0166797519691315,0.00913710614136676,0.000788307333490668
SHARPIN_TSS	ENSG00000160972	PPP1R16A	SHARPIN_TSS|PPP1R16A	TSS	SHARPIN	0.101093	0.22661	NA	NA	0	0	0	NA	gRNA_77,gRNA_78,gRNA_79,gRNA_80	0.0579758139118046,0.107397769440535,0.357002374145387,0.57442432967093	-0.0050931951326925,0.0267920712254067,-0.0101556354606745,-0.00506204393647314
PHF19_ENH	ENSG00000095261	PSMD5	PHF19_ENH|PSMD5	Gasperini_ENH	PHF19	0.100842	0.22661	NA	NA	0	0	0	NA	gRNA_133,gRNA_134,gRNA_135,gRNA_136	0.37057096396111,0.609790033131973,0.0556283346190976,0.101173397042068	0.0585743575788952,0.0023704470069672,0.0774757630041037,-0.03669825574946
TMSB10_TSS	ENSG00000152291	TGOLN2	TMSB10_TSS|TGOLN2	TSS	TMSB10	0.100999	0.22661	-0.0627732	NA	1	1	0	down	gRNA_293,gRNA_294,gRNA_295,gRNA_296	0.584208944659112,0.00925575464237826,0.851677906489626,0.276850298062914	-0.0395311207889559,-0.0627731721746561,-0.0178564862405135,0.0568212598566231
FOXP3_TSS	ENSG00000102312	PORCN	FOXP3_TSS|PORCN	TSS	FOXP3	0.10134	0.226785	0.0490357	NA	1	0	1	up	gRNA_253,gRNA_254,gRNA_255,gRNA_256	0.0452114450467864,0.5609387731723,0.738457116122983,0.0684484716956006	0.0490357324514303,-0.0268587180782312,0.00367651494705099,0.0327928700200606
SHARPIN_TSS	ENSG00000170631	ZNF16	SHARPIN_TSS|ZNF16	TSS	SHARPIN	0.103319	0.230827	NA	NA	0	0	0	NA	gRNA_77,gRNA_78,gRNA_79,gRNA_80	0.286116756790565,0.206031874025529,0.0579982399741212,0.386781498445964	-0.000608739150223844,0.0355394976643972,0.0182747867692758,0.00645484359427329
STAT3_TSS	ENSG00000131473	ACLY	STAT3_TSS|ACLY	TSS	STAT3	0.103914	0.231768	NA	NA	0	0	0	NA	gRNA_309,gRNA_310,gRNA_311,gRNA_312	0.206336677330069,0.129412894494421,0.280113094323025,0.178436782654595	0.0316434730960095,-0.0905514230429786,-0.0273460071055605,-0.0751820978933891
STAT5A_TSS	ENSG00000131473	ACLY	STAT5A_TSS|ACLY	TSS	STAT5A	0.10409	0.231773	-0.128225	NA	1	1	0	down	gRNA_225,gRNA_226,gRNA_227,gRNA_228	0.348717652415297,0.618136363112908,0.220295016435486,0.0281832443069413	0.00187509366476102,0.00191133368830188,0.0181529023357633,-0.128224542989906
CXCR5_INTERGENIC	ENSG00000160654	CD3G	CXCR5_INTERGENIC|CD3G	cCRE_intergenic	NA	0.105075	0.233577	-0.0847098	NA	1	1	0	down	gRNA_45,gRNA_46,gRNA_47,gRNA_48	0.0469664021684808,0.48314898937143,0.833896368729125,0.0718070132489441	-0.0847098487129472,0.0123609472811212,0.00559492509057291,-0.0747403787216383
ACAP1_INTRON	ENSG00000161955	TNFSF13	ACAP1_INTRON|TNFSF13	cCRE_intron	NA	0.105285	0.233656	0.0226614	NA	1	0	1	up	gRNA_57,gRNA_58,gRNA_59,gRNA_60	0.287019336056167,0.37589315560283,0.42385142056752,0.0298099663010921	-0.0238215720732933,0.0124858328081729,-0.012917575628183,0.0226613721352781
DVL1_INTRON2	ENSG00000160087	UBE2J2	DVL1_INTRON2|UBE2J2	cCRE_intron	NA	0.105643	0.234061	0.0077375	NA	1	0	1	up	gRNA_25,gRNA_26,gRNA_27,gRNA_28	0.563935135104807,0.429624732113091,0.193558558296402,0.0292276610564416	0.0463730194465526,0.0409510287938636,-0.0214288507788509,0.00773749613211439
IER3_ENH	ENSG00000204569	PPP1R10	IER3_ENH|PPP1R10	Gasperini_ENH	IER3	0.106052	0.234579	NA	NA	0	0	0	NA	gRNA_125,gRNA_126,gRNA_127,gRNA_128	0.225907593499781,0.104538286126754,0.44457094698619,0.131367968237701	0.0140571550546927,0.063201687811435,0.0441223138881365,0.551751493470601
BTG2_ENH	ENSG00000163444	TMEM183A	BTG2_ENH|TMEM183A	Gasperini_ENH	BTG2	0.106873	0.236003	0.0205861	NA	1	0	1	up	gRNA_5,gRNA_6,gRNA_7,gRNA_8	0.388641397512934,0.35159950296064,0.607874363336981,0.0168125692271571	-0.0723290227107281,-0.066519867512418,-0.047234796912098,0.0205860505572283
SHARPIN_TSS	ENSG00000184428	TOP1MT	SHARPIN_TSS|TOP1MT	TSS	SHARPIN	0.107181	0.236294	-0.00402821	NA	1	1	0	down	gRNA_77,gRNA_78,gRNA_79,gRNA_80	0.0389742632621302,0.904805354621336,0.642617155617697,0.0619133279496383	-0.00402820653005526,0.00420217178543192,0.00697186917707476,0.020857661965342
RUNX3_TSS	ENSG00000117614	SYF2	RUNX3_TSS|SYF2	TSS	RUNX3	0.107563	0.236744	NA	NA	0	0	0	NA	gRNA_313,gRNA_314,gRNA_315,gRNA_316	0.081427790603622,0.277626679993853,0.208850493427028,0.298878701080146	0.0522224500183261,0.00950431307028765,0.0311742837785089,-0.0549254117398557
LSP1_INTRON1	ENSG00000177830	CHID1	LSP1_INTRON1|CHID1	cCRE_intron	NA	0.10783	0.236943	-0.0324485	NA	1	1	0	down	gRNA_37,gRNA_38,gRNA_39,gRNA_40	0.00768584484204068,0.662374660299775,0.808435959895189,0.344246437786403	-0.0324485029114779,0.016979221046988,0.0197170429319802,0.0206534376815491
STAT1_TSS	ENSG00000138378	STAT4	STAT1_TSS|STAT4	TSS	STAT1	0.108611	0.238266	-0.0668014	NA	1	1	0	down	gRNA_237,gRNA_238,gRNA_239,gRNA_240	0.18296084305084,0.434320912739571,0.666233643222831,0.0270759727469809	-0.0536607803798431,-0.0194525105773666,-0.0155616418179002,-0.066801386224402
JUNB_TSS	ENSG00000219665	ZNF433-AS1	JUNB_TSS|ZNF433-AS1	TSS	JUNB	0.108942	0.2386	NA	NA	0	0	0	NA	gRNA_229,gRNA_230,gRNA_231,gRNA_232	0.128438592665741,0.412799805445812,0.133732438995058,0.203165548354326	-0.015212834502828,0.0251502252759085,-0.0314334884950613,-0.0386622740236293
GIGYF1_ENH	ENSG00000106351	AGFG2	GIGYF1_ENH|AGFG2	Gasperini_ENH	GIGYF1	0.109408	0.238837	0.0408745	NA	1	0	1	up	gRNA_89,gRNA_90,gRNA_91,gRNA_92	0.626199732102342,0.587474540039505,0.0464562653579294,0.0848745875143925	0.00365946463455274,0.014278980782047,0.0408745076759835,0.00538702713533404
TKT_ENH	ENSG00000010322	NISCH	TKT_ENH|NISCH	Gasperini_ENH	TKT	0.109286	0.238837	-0.0316051	NA	1	1	0	down	gRNA_149,gRNA_150,gRNA_151,gRNA_152	0.0105222568019164,0.875063334537568,0.316585933022319,0.496709051616549	-0.0316050642804874,-0.00287654289559167,-0.0131333782999665,-0.0311214621357858
RPS26_TSS	ENSG00000139579	NABP2	RPS26_TSS|NABP2	TSS	RPS26	0.11109	0.24172	NA	NA	0	0	0	NA	gRNA_49,gRNA_50,gRNA_51,gRNA_52	0.116677657067532,0.0502917103412554,0.820600006772595,0.308788535287812	0.0578998487100436,-0.0949270759138675,0.00352097786946604,0.105311143307617
EPB41_ENH	ENSG00000198492	YTHDF2	EPB41_ENH|YTHDF2	Gasperini_ENH	EPB41	0.110956	0.24172	0.0353457	NA	1	0	1	up	gRNA_101,gRNA_102,gRNA_103,gRNA_104	0.444595222763226,0.0388475902164682,0.425743833593295,0.201813921401521	-0.0296252200395366,0.0353456603778474,-0.0296463368883354,0.0935004535692184
SIRT7_TSS	ENSG00000224877	NDUFAF8	SIRT7_TSS|NDUFAF8	TSS	SIRT7	0.112533	0.244463	-0.163758	NA	1	1	0	down	gRNA_265,gRNA_266,gRNA_267,gRNA_268	0.0107713163285476,0.580329235754421,0.524019910815504,0.463551547321942	-0.163757572961008,-0.0358606022884371,0.0192283937764455,-0.0110900604943334
GIGYF1_ENH	ENSG00000166925	TSC22D4	GIGYF1_ENH|TSC22D4	Gasperini_ENH	GIGYF1	0.113557	0.246286	0.0208348	NA	1	0	1	up	gRNA_89,gRNA_90,gRNA_91,gRNA_92	0.0492223104072812,0.113435926657865,0.779169949764379,0.354197820049465	0.0208347667407485,-0.0681893997058279,-0.00702417402266819,0.0147408453783289
LDHA_TSS	ENSG00000166788	SAAL1	LDHA_TSS|SAAL1	TSS	LDHA	0.114694	0.248349	0.121521	NA	1	0	1	up	gRNA_297,gRNA_298,gRNA_299,gRNA_300	0.665782335155296,0.0146555580284796,0.783224956938052,0.204936589632173	-0.0258727238007009,0.121521086627518,0.0181957211342231,0.030153298482739
DVL1_INTRON1	ENSG00000248333	CDK11B	DVL1_INTRON1|CDK11B	cCRE_intron	NA	0.115013	0.248636	NA	NA	0	0	0	NA	gRNA_21,gRNA_22,gRNA_23,gRNA_24	0.0639909091928621,0.332212261905514,0.0874082952429084,0.84667835210392	-0.0800363094418979,0.0850235186451179,0.0777283442741902,-0.0509753884225863
TGFB1_INTERGENIC	ENSG00000160570	DEDD2	TGFB1_INTERGENIC|DEDD2	cCRE_intergenic	NA	0.116269	0.250947	-0.0486277	NA	1	1	0	down	gRNA_193,gRNA_194,gRNA_195,gRNA_196	0.497741602105054,0.0495681520190227,0.312630941029531,0.207620818114798	-0.00245344201233061,-0.0486277318748743,-0.0378451009390494,-0.00964922674923174
FTL_TSS	ENSG00000104960	PTOV1	FTL_TSS|PTOV1	TSS	FTL	0.116541	0.251128	NA	NA	0	0	0	NA	gRNA_301,gRNA_302,gRNA_303,gRNA_304	0.120575628312144,0.0871553798249161,0.351634531706433,0.43503240750938	-0.0433881187250105,-0.0267421788832364,0.044404716320097,-0.0339480749060133
STAT5A_TSS	ENSG00000126581	BECN1	STAT5A_TSS|BECN1	TSS	STAT5A	0.116783	0.251243	-0.111873	NA	1	1	0	down	gRNA_225,gRNA_226,gRNA_227,gRNA_228	0.593297455421016,0.226611185422731,0.249013107491199,0.0481792969567179	-0.0279031187910004,-0.0598654126376701,-0.0566693987565279,-0.111873324079968
ACAP1_INTRON	ENSG00000215067	ALOX12-AS1	ACAP1_INTRON|ALOX12-AS1	cCRE_intron	NA	0.117146	0.251619	NA	NA	0	0	0	NA	gRNA_57,gRNA_58,gRNA_59,gRNA_60	0.0974593381886636,0.235809349976136,0.303826655604385,0.232182439105228	0.0919676371192874,0.0593810855594403,-0.0404207205075161,0.0461779353327997
XBP1_TSS	ENSG00000183765	CHEK2	XBP1_TSS|CHEK2	TSS	XBP1	0.119951	0.257231	NA	NA	0	0	0	NA	gRNA_249,gRNA_250,gRNA_251,gRNA_252	0.500268111254403,0.616025600331669,0.0576311002841289,0.0948880796763858	-0.0576082637461612,-0.0271709867200094,-0.106015611440876,0.0702075380302576
DVL1_INTRON2	ENSG00000228794	LINC01128	DVL1_INTRON2|LINC01128	cCRE_intron	NA	0.121191	0.259472	-0.00560594	NA	1	1	0	down	gRNA_25,gRNA_26,gRNA_27,gRNA_28	0.558331687101416,0.253280837332336,0.26746446337763,0.0453142332846726	0.0120590413789134,0.0151982358043095,-0.00905636197476825,-0.00560594460174697
RNF213_ENH	ENSG00000141543	EIF4A3	RNF213_ENH|EIF4A3	Gasperini_ENH	RNF213	0.12145	0.259611	NA	NA	0	0	0	NA	gRNA_153,gRNA_154,gRNA_155,gRNA_156	0.125237442933877,0.299842149574348,0.325628293766063,0.140660087915752	0.031224687789462,-0.0262851863978444,-0.0140591267937755,-0.200237136403479
CERS2_ENH	ENSG00000143457	GOLPH3L	CERS2_ENH|GOLPH3L	Gasperini_ENH	CERS2	0.121822	0.259991	NA	NA	0	0	0	NA	gRNA_93,gRNA_94,gRNA_95,gRNA_96	0.218503957795625,0.176954100497656,0.0933155779126578,0.479102243984403	-0.041184273289007,-0.0209550669336314,-0.0629575586083463,0.0347177202794496
TUBB2A_ENH	ENSG00000137275	RIPK1	TUBB2A_ENH|RIPK1	Gasperini_ENH	TUBB2A	0.122727	0.261089	0.052609	NA	1	0	1	up	gRNA_85,gRNA_86,gRNA_87,gRNA_88	0.875306932327611,0.0354568058918525,0.112577655105343,0.500813719500668	0.0352035764872225,0.0526089679348177,0.0480785105808429,0.0853550573343553
STAT3_TSS	ENSG00000108784	NAGLU	STAT3_TSS|NAGLU	TSS	STAT3	0.122546	0.261089	NA	NA	0	0	0	NA	gRNA_309,gRNA_310,gRNA_311,gRNA_312	0.102975902682715,0.515551915454203,0.187471875769028,0.175383060192195	-0.0451673747777635,0.0207254194261688,0.0241553879279592,-0.0426475894062406
STAT3_TSS	ENSG00000198496	NBR2	STAT3_TSS|NBR2	TSS	STAT3	0.124096	0.263581	-0.0158419	NA	1	1	0	down	gRNA_309,gRNA_310,gRNA_311,gRNA_312	0.692443483372231,0.00815639731537055,0.364212956880064,0.866325779113613	0.0196209377239999,-0.015841906638838,0.0278268821166421,-0.0173625637539651
TGFB1_INTERGENIC	ENSG00000079432	CIC	TGFB1_INTERGENIC|CIC	cCRE_intergenic	NA	0.124349	0.2637	0.040716	NA	1	0	1	up	gRNA_193,gRNA_194,gRNA_195,gRNA_196	0.286686263549209,0.859854732694858,0.966948632043431,0.00750138910268115	0.032338813763949,-0.00714846995677618,0.00222289863339478,0.040716030654386
FTL_TSS	ENSG00000161618	ALDH16A1	FTL_TSS|ALDH16A1	TSS	FTL	0.127045	0.26899	-0.0414673	NA	1	1	0	down	gRNA_301,gRNA_302,gRNA_303,gRNA_304	0.631742705201584,0.0185975087117636,0.487301189807519,0.323560575223528	0.0235807906758285,-0.0414672953394546,-0.0417353015255026,0.0344759394505322
LSP1_INTRON3	ENSG00000078902	TOLLIP	LSP1_INTRON3|TOLLIP	cCRE_intron	NA	0.129557	0.273873	0.0868812	NA	1	0	1	up	gRNA_177,gRNA_178,gRNA_179,gRNA_180	0.957956296490656,0.407474283809794,0.552236810193047,0.00887656905087943	-0.00690418793501485,-0.0487009719077124,0.0396478114208664,0.0868812356548631
TMSB4X_ENH2	ENSG00000196459	TRAPPC2	TMSB4X_ENH2|TRAPPC2	Gasperini_ENH	TMSB4X	0.133424	0.281206	-0.0601615	NA	1	1	0	down	gRNA_165,gRNA_166,gRNA_167,gRNA_168	0.418113639173023,0.0424473320994009,0.282124384795682,0.401274338442941	-0.0504141205918473,-0.0601615425968773,-0.0507513574524364,-0.0462096552202395
IL12A_TSS	ENSG00000068885	IFT80	IL12A_TSS|IFT80	TSS	IL12A	0.133447	0.281206	-0.0450383	NA	1	1	0	down	gRNA_277,gRNA_278,gRNA_279,gRNA_280	0.263088745102126,0.247769241586387,0.035989978111101,0.856676303495234	-0.0688769862350478,-0.0303190748936054,-0.0450382854999271,-0.0334209850039174
TUBB2A_ENH	ENSG00000124535	WRNIP1	TUBB2A_ENH|WRNIP1	Gasperini_ENH	TUBB2A	0.13383	0.28157	0.0627238	NA	1	0	1	up	gRNA_85,gRNA_86,gRNA_87,gRNA_88	0.666150125377911,0.44172733122121,0.0262667657762573,0.261268184765848	-0.0502750076172189,-0.00263564603743952,0.0627238134807833,0.0799938226167153
TMSB4X_ENH1	ENSG00000101911	PRPS2	TMSB4X_ENH1|PRPS2	Gasperini_ENH	TMSB4X	0.135869	0.285411	0.102909	NA	1	0	1	up	gRNA_17,gRNA_18,gRNA_19,gRNA_20	0.540129814831418,0.465112119693893,0.0138673152522423,0.594450838424265	-0.00550837511745836,0.0212636640182996,0.102908589054448,0.0231681335657788
RPS26_TSS	ENSG00000139531	SUOX	RPS26_TSS|SUOX	TSS	RPS26	0.136577	0.286447	-0.0515563	NA	1	1	0	down	gRNA_49,gRNA_50,gRNA_51,gRNA_52	0.0287964615673269,0.726501927819464,0.553471523453874,0.180408587500127	-0.0515562684146222,0.0251597266114125,-0.00270751815157366,-0.00567462374203304
FTL_TSS	ENSG00000105447	GRWD1	FTL_TSS|GRWD1	TSS	FTL	0.138217	0.289432	NA	NA	0	0	0	NA	gRNA_301,gRNA_302,gRNA_303,gRNA_304	0.764660078634423,0.230429849799518,0.106283667420881,0.113792852696108	-0.00329260679953175,-0.0399916120217086,-0.0694830139569543,-0.0405935735491904
CCND2_TSS	ENSG00000139180	NDUFA9	CCND2_TSS|NDUFA9	TSS	CCND2	0.138646	0.289876	NA	NA	0	0	0	NA	gRNA_289,gRNA_290,gRNA_291,gRNA_292	0.0783682700204859,0.140196006911729,0.800112877447561,0.243675928640377	0.0667365599818078,-0.0612851898049694,0.0189271061367459,0.0294784095111175
RNF213_ENH	ENSG00000171298	GAA	RNF213_ENH|GAA	Gasperini_ENH	RNF213	0.139955	0.292155	-0.0354669	NA	1	1	0	down	gRNA_153,gRNA_154,gRNA_155,gRNA_156	0.897534066282319,0.0126800189164823,0.675396634106631,0.283099594004443	-0.00645146700504132,-0.035466893131023,0.016758921837997,0.029306550159525
IER3_ENH	ENSG00000272501	AL662844.4	IER3_ENH|AL662844.4	Gasperini_ENH	IER3	0.141188	0.29427	-0.109744	NA	1	1	0	down	gRNA_125,gRNA_126,gRNA_127,gRNA_128	0.0444151192239521,0.0846170696368984,0.636623298793415,0.922964157971683	-0.109743799031976,-0.113124889869159,0.021544920358932,-0.0417464421914014
SMAD3_INTRON	ENSG00000174442	ZWILCH	SMAD3_INTRON|ZWILCH	cCRE_intron	NA	0.142445	0.296427	NA	NA	0	0	0	NA	gRNA_53,gRNA_54,gRNA_55,gRNA_56	0.616730190375786,0.365307055325272,0.196887989014786,0.0505293914781461	0.012533616435777,0.118103455990416,0.00725368470947207,0.0788843648168959
ACAP1_INTRON	ENSG00000220205	VAMP2	ACAP1_INTRON|VAMP2	cCRE_intron	NA	0.142738	0.296478	NA	NA	0	0	0	NA	gRNA_57,gRNA_58,gRNA_59,gRNA_60	0.332660097328699,0.199349446536416,0.0854367240037865,0.396970343624365	0.0600096973450504,-0.0698586056208823,0.0629862883767538,0.0358361572033714
SIRT7_TSS	ENSG00000185624	P4HB	SIRT7_TSS|P4HB	TSS	SIRT7	0.142913	0.296478	NA	NA	0	0	0	NA	gRNA_265,gRNA_266,gRNA_267,gRNA_268	0.677962545692557,0.147965074738434,0.0592274937327107,0.379334520265859	-0.00252189279813009,-0.00201296127949546,-0.0350204890582595,0.0263123428735448
FOXP3_TSS	ENSG00000068394	GPKOW	FOXP3_TSS|GPKOW	TSS	FOXP3	0.143737	0.297725	-0.154378	NA	1	1	0	down	gRNA_253,gRNA_254,gRNA_255,gRNA_256	0.964383597009311,0.0161566468037081,0.245614586112098,0.594638060355892	-0.000525930623522575,-0.154377770239846,0.0559988428322037,-0.014110215742218
SHARPIN_TSS	ENSG00000185803	SLC52A2	SHARPIN_TSS|SLC52A2	TSS	SHARPIN	0.144885	0.299639	0.0415509	NA	1	0	1	up	gRNA_77,gRNA_78,gRNA_79,gRNA_80	0.00680834268627745,0.862219928630965,0.430907530554208,0.911753778443843	0.0415509069813762,-0.00845005246459363,0.0251512761303486,-0.000329064267180046
STAT5A_TSS	ENSG00000173757	STAT5B	STAT5A_TSS|STAT5B	TSS	STAT5A	0.146144	0.301497	-0.0950107	NA	1	1	0	down	gRNA_225,gRNA_226,gRNA_227,gRNA_228	0.681799793992248,0.0251528484903676,0.709462759021669,0.192342440962293	0.002108172755246,-0.0950107306081541,-0.0323331369015696,-0.0756875155624857
RORA_TSS	ENSG00000140299	BNIP2	RORA_TSS|BNIP2	TSS	RORA	0.146235	0.301497	0.091953	NA	1	0	1	up	gRNA_317,gRNA_318,gRNA_319,gRNA_320	0.00579398210531514,0.726935569007428,0.660151172728586,0.842537064273972	0.0919530020462811,0.104492382668638,0.00235955088289697,-0.0241592012224091
ADCY3_TSS	ENSG00000115128	SF3B6	ADCY3_TSS|SF3B6	TSS	ADCY3	0.148138	0.304949	NA	NA	0	0	0	NA	gRNA_197,gRNA_198,gRNA_199,gRNA_200	0.105714392426388,0.394357260037608,0.10647661426058,0.539389115275628	0.0443735460429362,0.0207467556365017,0.0564968747361012,0.0127343535739324
EPB41_ENH	ENSG00000270605	AL353622.1	EPB41_ENH|AL353622.1	Gasperini_ENH	EPB41	0.151619	0.3109	NA	NA	0	0	0	NA	gRNA_101,gRNA_102,gRNA_103,gRNA_104	0.242002808686358,0.600319018227121,0.235853387834882,0.0726787323202402	0.0645724853445273,-0.052187857919209,0.0514638951884911,0.068823329986977
TMEM218_TSS	ENSG00000110060	PUS3	TMEM218_TSS|PUS3	TSS	TMEM218	0.151595	0.3109	NA	NA	0	0	0	NA	gRNA_273,gRNA_274,gRNA_275,gRNA_276	0.562457709220477,0.0540118183471842,0.271219042514252,0.302159779867169	-0.0157627091630132,-0.0776085883975275,0.00879303427351474,-0.0218911264063199
LCP1_TSS	ENSG00000174032	SLC25A30	LCP1_TSS|SLC25A30	TSS	LCP1	0.151727	0.3109	0.0185704	NA	1	0	1	up	gRNA_305,gRNA_306,gRNA_307,gRNA_308	0.425062086626506,0.491153932791389,0.663401833713658,0.0180022924938665	-0.0275296465650928,-0.00753433330132865,0.0553727901389801,0.0185704322655697
SIRT7_TSS	ENSG00000204237	OXLD1	SIRT7_TSS|OXLD1	TSS	SIRT7	0.152106	0.3112	NA	NA	0	0	0	NA	gRNA_265,gRNA_266,gRNA_267,gRNA_268	0.0847282405850771,0.911862228525039,0.372716882321344,0.0869512450077712	-0.0654861296602595,0.014002122657053,-0.0286325102547301,-0.0676540580747628
GLB1_INTRON	ENSG00000163539	CLASP2	GLB1_INTRON|CLASP2	cCRE_intron	NA	0.153157	0.312101	-0.00444336	NA	1	1	0	down	gRNA_69,gRNA_70,gRNA_71,gRNA_72	0.0391237803384209,0.341810471365456,0.631460466221905,0.299996226191559	-0.00444335917083694,0.0238949208096275,-0.00239284383448676,0.0229748795575315
CD69_ENH	ENSG00000060138	YBX3	CD69_ENH|YBX3	Gasperini_ENH	CD69	0.152831	0.312101	NA	NA	0	0	0	NA	gRNA_129,gRNA_130,gRNA_131,gRNA_132	0.565687590583228,0.312344762205137,0.228410980516658,0.0625442141477484	-0.00964458927426826,-0.11943517922988,-0.0868951902882946,-0.0830200881823522
SIK2_TSS	ENSG00000086848	ALG9	SIK2_TSS|ALG9	TSS	SIK2	0.153247	0.312101	NA	NA	0	0	0	NA	gRNA_185,gRNA_186,gRNA_187,gRNA_188	0.118183444911983,0.49079879146953,0.155056025088113,0.281949539930472	0.0265125479977876,-0.0117496002015006,0.0187437416407643,-0.00100676923297806
FOXP3_TSS	ENSG00000243279	PRAF2	FOXP3_TSS|PRAF2	TSS	FOXP3	0.159577	0.324498	-0.0730892	NA	1	1	0	down	gRNA_253,gRNA_254,gRNA_255,gRNA_256	0.886304074824329,0.0385461285987951,0.298015432529744,0.266845941291612	-0.0127810765609309,-0.0730892080911857,-0.0385020929701808,-0.00360945136289115
USP6NL_ENH	ENSG00000048740	CELF2	USP6NL_ENH|CELF2	Gasperini_ENH	USP6NL	0.160052	0.324969	-0.0541653	NA	1	1	0	down	gRNA_81,gRNA_82,gRNA_83,gRNA_84	0.0342978577056912,0.226883564182719,0.46401388840976,0.756254220924279	-0.0541652775053936,-0.105214416235712,0.0547526383390504,0.069002777286159
TMSB4X_ENH2	ENSG00000205542	TMSB4X	TMSB4X_ENH2|TMSB4X	Gasperini_ENH	TMSB4X	0.161026	0.32645	-0.0742684	NA	1	1	0	down	gRNA_165,gRNA_166,gRNA_167,gRNA_168	0.798662733428836,0.654592963596038,0.690274019314448,0.00764569450791117	0.0176788579567599,-0.0292030984359499,0.0256282996728077,-0.0742684118191637
RGS19_OPRL1_TSS	ENSG00000101161	PRPF6	RGS19_OPRL1_TSS|PRPF6	TSS	RGS19	0.161869	0.327662	-0.028738	NA	1	1	0	down	gRNA_201,gRNA_202,gRNA_203,gRNA_204	0.163253824880976,0.827100469664574,0.0212811793597215,0.968810554428727	-0.0218096248691518,0.0155385945616751,-0.0287380459263139,-0.00208115734743852
ACAP1_INTRON	ENSG00000132530	XAF1	ACAP1_INTRON|XAF1	cCRE_intron	NA	0.163717	0.330901	0.0620087	NA	1	0	1	up	gRNA_57,gRNA_58,gRNA_59,gRNA_60	0.525005022101413,0.984154135545307,0.289870173305994,0.0189529694812284	0.024693501093999,0.018283670760729,0.0739660242240501,0.0620086584329994
RPS26_TSS	ENSG00000135437	RDH5	RPS26_TSS|RDH5	TSS	RPS26	0.164019	0.330985	NA	NA	0	0	0	NA	gRNA_49,gRNA_50,gRNA_51,gRNA_52	0.775400245444128,0.216184354473272,0.289844491978423,0.0586094474949927	-0.000955131397435569,0.0609165407146543,0.00463285639874515,0.00011192951182834
GLB1_INTRON	ENSG00000170275	CRTAP	GLB1_INTRON|CRTAP	cCRE_intron	NA	0.164254	0.330985	0.0521857	NA	1	0	1	up	gRNA_69,gRNA_70,gRNA_71,gRNA_72	0.863140628746753,0.332978733722254,0.0404229290547259,0.245709187221412	0.0119325624666464,0.031907103174442,0.0521856529747263,-0.0466588365252113
SHARPIN_TSS	ENSG00000167702	KIFC2	SHARPIN_TSS|KIFC2	TSS	SHARPIN	0.168969	0.339973	NA	NA	0	0	0	NA	gRNA_77,gRNA_78,gRNA_79,gRNA_80	0.235079766929995,0.196135400981315,0.30507695057509,0.21306628344191	-0.00729862327841595,0.0138284240137482,-0.0117868077720626,0.006338302982716
FTL_TSS	ENSG00000126457	PRMT1	FTL_TSS|PRMT1	TSS	FTL	0.169727	0.340985	NA	NA	0	0	0	NA	gRNA_301,gRNA_302,gRNA_303,gRNA_304	0.190211554410673,0.069622053271657,0.278436125426857,0.819108817654491	-0.00102849181631914,-0.0940139848447741,0.00280652216204968,0.0262432203137074
IER3_ENH	ENSG00000204536	CCHCR1	IER3_ENH|CCHCR1	Gasperini_ENH	IER3	0.171617	0.34393	NA	NA	0	0	0	NA	gRNA_125,gRNA_126,gRNA_127,gRNA_128	0.155922765716449,0.274110495406539,0.248975571147582,0.289313235944067	-0.0358456685026834,-0.0527417080688739,0.0326566056668238,NA
JUNB_TSS	ENSG00000104915	STX10	JUNB_TSS|STX10	TSS	JUNB	0.171708	0.34393	-0.112036	NA	1	1	0	down	gRNA_229,gRNA_230,gRNA_231,gRNA_232	0.446542627118256,0.537018957381456,0.667127989245877,0.0192616784300447	0.0421272291303013,0.00605881029559485,0.0401579661494943,-0.112035736901649
YPEL3_ENH	ENSG00000103502	CDIPT	YPEL3_ENH|CDIPT	Gasperini_ENH	YPEL3	0.172151	0.344301	NA	NA	0	0	0	NA	gRNA_1,gRNA_2,gRNA_3,gRNA_4	0.268620501688854,0.38162493042026,0.11187575993923,0.269885674392007	-0.0129678189920636,0.036669795450977,-0.0546850147847386,0.0608588418912221
SHARPIN_TSS	ENSG00000160959	LRRC14	SHARPIN_TSS|LRRC14	TSS	SHARPIN	0.1734	0.346281	-0.0172665	NA	1	1	0	down	gRNA_77,gRNA_78,gRNA_79,gRNA_80	0.0278746206536321,0.872087872397891,0.255196481779653,0.505223628567881	-0.0172665216739149,-0.00108593499170331,-0.0273625293145612,0.00755969264356568
ACAP1_INTRON	ENSG00000170296	GABARAP	ACAP1_INTRON|GABARAP	cCRE_intron	NA	0.17481	0.348056	0.169042	NA	1	0	1	up	gRNA_57,gRNA_58,gRNA_59,gRNA_60	0.0462832952911579,0.404452565177129,0.905520490898339,0.187513700975557	0.169041723166919,-0.0129291785387053,0.00528368546095104,0.0611946241499846
JUNB_TSS	ENSG00000104979	C19orf53	JUNB_TSS|C19orf53	TSS	JUNB	0.17468	0.348056	-0.0729424	NA	1	1	0	down	gRNA_229,gRNA_230,gRNA_231,gRNA_232	0.475347995700961,0.0217132306916074,0.360835676188909,0.852352019287504	-0.0189252825948425,-0.0729424219757862,-0.028045360407948,0.0217941939587858
GLB1_INTRON	ENSG00000152642	GPD1L	GLB1_INTRON|GPD1L	cCRE_intron	NA	0.17604	0.349258	NA	NA	0	0	0	NA	gRNA_69,gRNA_70,gRNA_71,gRNA_72	0.282428046940495,0.0555766952547263,0.941189457628238,0.217787262828953	-0.0161225204272094,-0.0162395467914558,0.00339549939838878,-0.0224462871989071
TBX1_TSS	ENSG00000099910	KLHL22	TBX1_TSS|KLHL22	TSS	TBX1	0.175971	0.349258	-0.00417263	NA	1	1	0	down	gRNA_217,gRNA_218,gRNA_219,gRNA_220	0.0217403162815255,0.692571883338143,0.95189546452846,0.224332839820191	-0.00417262964642362,-0.0238886475717531,0.0107872673486924,-0.0245772576947148
TMSB10_TSS	ENSG00000168883	USP39	TMSB10_TSS|USP39	TSS	TMSB10	0.176197	0.349258	0.0948312	NA	1	0	1	up	gRNA_293,gRNA_294,gRNA_295,gRNA_296	0.946760553922401,0.0262338985531982,0.322944743073753,0.401746526767421	-0.00215925985906695,0.0948311891923535,0.0428532009147701,-0.050732568752665
RGS19_OPRL1_TSS	ENSG00000197457	STMN3	RGS19_OPRL1_TSS|STMN3	TSS	RGS19	0.178102	0.35251	NA	NA	0	0	0	NA	gRNA_201,gRNA_202,gRNA_203,gRNA_204	0.121481107355438,0.350087106324183,0.0854847186953936,0.903082685062803	0.0637148999451591,0.00169733776665693,-0.0448484098816305,0.00828507419670932
LDHA_TSS	ENSG00000177054	ZDHHC13	LDHA_TSS|ZDHHC13	TSS	LDHA	0.17862	0.353013	0.041264	NA	1	0	1	up	gRNA_297,gRNA_298,gRNA_299,gRNA_300	0.618333051936691,0.94094748459233,0.00597863340053039,0.948654824173454	0.0249054909513549,0.0113551915826647,0.0412639686450348,0.00335544608171098
SIK2_TSS	ENSG00000150764	DIXDC1	SIK2_TSS|DIXDC1	TSS	SIK2	0.180492	0.355659	0.042104	NA	1	0	1	up	gRNA_185,gRNA_186,gRNA_187,gRNA_188	0.0272183323994174,0.951031340884225,0.194101989692567,0.66880440137739	0.0421039591013217,0.00868798291703003,0.0359217342071768,0.00287543409683857
PTS_TSS	ENSG00000086848	ALG9	PTS_TSS|ALG9	TSS	PTS	0.180461	0.355659	NA	NA	0	0	0	NA	gRNA_269,gRNA_270,gRNA_271,gRNA_272	0.445337597932471,0.101866502970712,0.220697389476694,0.335536299095638	0.0276979031275431,-0.00669668056319825,-0.00837214744182595,0.0259979994674817
IL2RA_INTRON	ENSG00000196139	AKR1C3	IL2RA_INTRON|AKR1C3	cCRE_intron	NA	0.181466	0.357052	NA	NA	0	0	0	NA	gRNA_33,gRNA_34,gRNA_35,gRNA_36	0.272862798367677,0.515270398612977,0.376446934223272,0.0640884800156206	-0.0085495915498617,-0.0127407460668536,0.0258204622631958,-0.0155962679535708
CD2_LCR2	ENSG00000183508	TENT5C	CD2_LCR2|TENT5C	LCR	CD2	0.184897	0.363267	-0.0902433	NA	1	1	0	down	gRNA_209,gRNA_210,gRNA_211,gRNA_212	0.018927667344932,0.915045822777741,0.881877699549869,0.22947706589382	-0.0902433325114228,0.015503091126907,-0.0193755708314514,-0.0713063551955733
LSP1_INTRON1	ENSG00000269821	KCNQ1OT1	LSP1_INTRON1|KCNQ1OT1	cCRE_intron	NA	0.187479	0.36726	NA	NA	0	0	0	NA	gRNA_37,gRNA_38,gRNA_39,gRNA_40	0.0879937224901646,0.943278367933482,0.152763682690979,0.283229331796339	-0.0252387022942252,-0.00931285183444197,0.030189574954136,0.0341608740731179
CXCR5_INTERGENIC	ENSG00000198851	CD3E	CXCR5_INTERGENIC|CD3E	cCRE_intergenic	NA	0.187374	0.36726	-0.118489	NA	1	1	0	down	gRNA_45,gRNA_46,gRNA_47,gRNA_48	0.588659110595535,0.0128208423438243,0.505479978525496,0.940459860133574	-0.0308536288972987,-0.118488546111355,0.0291978499272583,-0.0116002283067251
ACAP1_INTRON	ENSG00000196544	BORCS6	ACAP1_INTRON|BORCS6	cCRE_intron	NA	0.187912	0.367569	0.0354691	NA	1	0	1	up	gRNA_57,gRNA_58,gRNA_59,gRNA_60	0.145338056817042,0.644823872605635,0.986337214536328,0.0390089112457577	0.0934722332896346,0.0796480108233186,0.000671145895167091,0.035469123043172
YPEL3_ENH	ENSG00000183336	BOLA2	YPEL3_ENH|BOLA2	Gasperini_ENH	YPEL3	0.189665	0.367855	-0.0502816	NA	1	1	0	down	gRNA_1,gRNA_2,gRNA_3,gRNA_4	0.0283205916927649,0.507244705540887,0.701005258968551,0.363964396955231	-0.0502816439985323,-0.0276455929399245,-0.0201725103443643,-0.0433397760482093
TUBB2A_ENH	ENSG00000145945	FAM50B	TUBB2A_ENH|FAM50B	Gasperini_ENH	TUBB2A	0.190054	0.367855	NA	NA	0	0	0	NA	gRNA_85,gRNA_86,gRNA_87,gRNA_88	0.268622972955179,0.371374314728266,0.446295817146868,0.0826210784498871	0.129752238509492,-0.0199826259106359,0.0290045684880923,-0.100820752681068
GIGYF1_ENH	ENSG00000106261	ZKSCAN1	GIGYF1_ENH|ZKSCAN1	Gasperini_ENH	GIGYF1	0.190218	0.367855	-0.0887998	NA	1	1	0	down	gRNA_89,gRNA_90,gRNA_91,gRNA_92	0.611104520771953,0.0202001036266247,0.559821300360467,0.533101331696416	-0.033689087655891,-0.0887997718421882,-0.00458910278024527,-0.0709292944764133
EPB41_ENH	ENSG00000116350	SRSF4	EPB41_ENH|SRSF4	Gasperini_ENH	EPB41	0.189429	0.367855	0.0497949	NA	1	0	1	up	gRNA_101,gRNA_102,gRNA_103,gRNA_104	0.763828517026337,0.21011740987729,0.844547870732411,0.0269816539347901	-0.00964079475183222,0.0545676441817822,0.0198943707360806,0.0497949482379836
LSP1_INTRON3	ENSG00000117984	CTSD	LSP1_INTRON3|CTSD	cCRE_intron	NA	0.19026	0.367855	NA	NA	0	0	0	NA	gRNA_177,gRNA_178,gRNA_179,gRNA_180	0.137208874560871,0.435448086901321,0.921398017070824,0.066946934758589	-0.0979007082836258,-0.0111638679923105,-0.0250676101206766,0.141230298515868
ADCY3_TSS	ENSG00000119772	DNMT3A	ADCY3_TSS|DNMT3A	TSS	ADCY3	0.190006	0.367855	0.0769436	NA	1	0	1	up	gRNA_197,gRNA_198,gRNA_199,gRNA_200	0.544939325314264,0.00902492912292106,0.784031429677744,0.953560830624666	0.00643375446533384,0.0769435644374646,0.0138012888910053,-0.0106722233637609
ADCY3_TSS	ENSG00000219626	FAM228B	ADCY3_TSS|FAM228B	TSS	ADCY3	0.188689	0.367855	0.0490781	NA	1	0	1	up	gRNA_197,gRNA_198,gRNA_199,gRNA_200	0.490698414490229,0.0180849413249979,0.430939932714314,0.949760033752123	-0.0190419126689367,0.0490781120192111,0.0051462044839807,0.00464084894281866
STAT5A_TSS	ENSG00000267002	AC060780.1	STAT5A_TSS|AC060780.1	TSS	STAT5A	0.18952	0.367855	NA	NA	0	0	0	NA	gRNA_225,gRNA_226,gRNA_227,gRNA_228	0.0810893125646256,0.498882587209025,0.18537744226201,0.488087889950609	-0.0382604587979495,-0.0248953562752453,0.000717598804146014,0.00914292745083653
YPEL3_ENH	ENSG00000180096	SEPTIN1	YPEL3_ENH|SEPTIN1	Gasperini_ENH	YPEL3	0.191093	0.368399	-0.0466961	NA	1	1	0	down	gRNA_1,gRNA_2,gRNA_3,gRNA_4	0.403975348899646,0.887884894838509,0.0177104783571853,0.584650381661559	0.0319686637472558,0.0138079786072856,-0.0466961286726841,0.0204731945528596
HPCAL1_ENH	ENSG00000162976	SLC66A3	HPCAL1_ENH|SLC66A3	Gasperini_ENH	HPCAL1	0.190945	0.368399	NA	NA	0	0	0	NA	gRNA_9,gRNA_10,gRNA_11,gRNA_12	0.309966208052538,0.101783879939002,0.122319524818399,0.961074383267652	0.0256800080368941,-0.0429407785228674,0.0627753737791631,-0.00531347995166837
CYSTM1_UBE2D2D_ENH	ENSG00000228672	PROB1	CYSTM1_UBE2D2D_ENH|PROB1	Gasperini_ENH	CYSTM1	0.191492	0.368636	-0.0299703	NA	1	1	0	down	gRNA_109,gRNA_110,gRNA_111,gRNA_112	0.767509663084537,0.0123977792307833,0.809024847711763,0.48422152427575	-0.0124197230471535,-0.0299703462048278,-0.00215785213015377,0.00779523320206819
BTG2_ENH	ENSG00000182004	SNRPE	BTG2_ENH|SNRPE	Gasperini_ENH	BTG2	0.19262	0.370273	NA	NA	0	0	0	NA	gRNA_5,gRNA_6,gRNA_7,gRNA_8	0.0755281574475183,0.165200812911788,0.319251222017905,0.945533817876656	-0.0310605158016666,-0.0984055362853227,-0.0682733996073941,-0.0116194429850216
YPEL3_ENH	ENSG00000180035	ZNF48	YPEL3_ENH|ZNF48	Gasperini_ENH	YPEL3	0.193786	0.371048	0.0153883	NA	1	0	1	up	gRNA_1,gRNA_2,gRNA_3,gRNA_4	0.0281905930101648,0.383586495260756,0.475426861571776,0.740471130161423	0.0153882715721739,-0.0141113741845604,-0.0093362781993017,-0.0108668596042831
EPB41_ENH	ENSG00000117748	RPA2	EPB41_ENH|RPA2	Gasperini_ENH	EPB41	0.193851	0.371048	0.107092	NA	1	0	1	up	gRNA_101,gRNA_102,gRNA_103,gRNA_104	0.693816971141156,0.536522220537386,0.0321052985182875,0.318719250395077	0.0478082728949459,0.0382102462703359,0.107091748085548,-0.065271357541655
SMARCE1_INTERGENIC	ENSG00000188895	MSL1	SMARCE1_INTERGENIC|MSL1	cCRE_intergenic	NA	0.193926	0.371048	-0.137915	NA	1	1	0	down	gRNA_189,gRNA_190,gRNA_191,gRNA_192	0.028558126982691,0.619511677809557,0.75559228715007,0.285131600936062	-0.13791543876984,0.0713155695503638,-0.0181257427307242,-0.0405216433257286
SIRT7_TSS	ENSG00000167302	TEPSIN	SIRT7_TSS|TEPSIN	TSS	SIRT7	0.194134	0.371048	0.0305006	NA	1	0	1	up	gRNA_265,gRNA_266,gRNA_267,gRNA_268	0.830298143016596,0.973355213314657,0.279149841216249,0.016927504092636	-0.0012271592666834,-0.00228648841091339,0.00212245691978398,0.0305005938270233
TUBB2A_ENH	ENSG00000021355	SERPINB1	TUBB2A_ENH|SERPINB1	Gasperini_ENH	TUBB2A	0.195308	0.372759	-0.250455	NA	1	1	0	down	gRNA_85,gRNA_86,gRNA_87,gRNA_88	0.926186344359025,0.835870194246347,0.270823278189245,0.0184095589680009	-0.0732425560626058,-0.0141795836943412,0.0624712849872373,-0.250454983939312
CD69_ENH	ENSG00000110848	CD69	CD69_ENH|CD69	Gasperini_ENH	CD69	0.197392	0.376199	-0.363284	NA	1	1	0	down	gRNA_129,gRNA_130,gRNA_131,gRNA_132	0.91373514247127,0.435268125512903,0.0226456208268574,0.436683216312811	-0.0351393787373978,-0.125589180748066,-0.363284311809541,-0.0998673762029255
JUNB_TSS	ENSG00000188033	ZNF490	JUNB_TSS|ZNF490	TSS	JUNB	0.199313	0.379319	NA	NA	0	0	0	NA	gRNA_229,gRNA_230,gRNA_231,gRNA_232	0.229837017432203,0.708068817583631,0.0778642439837038,0.315760574524066	0.0208671367263549,0.0123367478116763,-0.00608485259289675,0.0248571398009898
STAT3_TSS	ENSG00000126581	BECN1	STAT3_TSS|BECN1	TSS	STAT3	0.199823	0.37975	NA	NA	0	0	0	NA	gRNA_309,gRNA_310,gRNA_311,gRNA_312	0.614245888377533,0.25672764517662,0.228702922558823,0.111449442743696	0.0447818742209646,-0.0602444686265649,0.0553921137679357,0.107693812002683
CXCR5_INTERGENIC	ENSG00000110344	UBE4A	CXCR5_INTERGENIC|UBE4A	cCRE_intergenic	NA	0.200121	0.379774	NA	NA	0	0	0	NA	gRNA_45,gRNA_46,gRNA_47,gRNA_48	0.119203372533544,0.871114346785899,0.0544265212716451,0.71307805727958	0.0448539102189391,-0.0111748190827894,-0.134175616140379,-0.00844907168593645
JUNB_TSS	ENSG00000104907	TRMT1	JUNB_TSS|TRMT1	TSS	JUNB	0.200789	0.380501	NA	NA	0	0	0	NA	gRNA_229,gRNA_230,gRNA_231,gRNA_232	0.308886007666531,0.20386800890475,0.0655089039274964,0.982734967454665	-0.0284285878951034,-0.0336342045176937,0.0413106204325298,-0.00529288153877011
TMEM218_TSS	ENSG00000120458	MSANTD2	TMEM218_TSS|MSANTD2	TSS	TMEM218	0.201305	0.38094	0.0258652	NA	1	0	1	up	gRNA_273,gRNA_274,gRNA_275,gRNA_276	0.0167116361149982,0.290552817495553,0.957925886832523,0.875573171037167	0.0258652313635124,0.0243829083762982,0.0018157780732501,-0.00224774702222785
STAT5A_TSS	ENSG00000108799	EZH1	STAT5A_TSS|EZH1	TSS	STAT5A	0.201834	0.3814	NA	NA	0	0	0	NA	gRNA_225,gRNA_226,gRNA_227,gRNA_228	0.129653873589018,0.750627690259567,0.639411349593431,0.0657515402644865	-0.0560939006200774,-0.0258701532838232,-0.0365756062203595,0.0111483845829572
NFKB1_TSS	ENSG00000109332	UBE2D3	NFKB1_TSS|UBE2D3	TSS	NFKB1	0.202172	0.381499	0.0574598	NA	1	0	1	up	gRNA_285,gRNA_286,gRNA_287,gRNA_288	0.645687027061933,0.950389583527389,0.61360108855852,0.0108988114864427	0.0255097897780265,0.000775845564078725,-0.045403860389543,0.0574598428553434
TUBB2A_ENH	ENSG00000112739	PRPF4B	TUBB2A_ENH|PRPF4B	Gasperini_ENH	TUBB2A	0.20366	0.383765	NA	NA	0	0	0	NA	gRNA_85,gRNA_86,gRNA_87,gRNA_88	0.167815021557867,0.883677424691078,0.26005293929868,0.107814580172384	0.162577187141022,0.0081095819730328,-0.0201514349339063,0.105584240835181
YPEL3_ENH	ENSG00000156853	ZNF689	YPEL3_ENH|ZNF689	Gasperini_ENH	YPEL3	0.206024	0.387303	0.0225546	NA	1	0	1	up	gRNA_1,gRNA_2,gRNA_3,gRNA_4	0.0358842126032108,0.743250122281913,0.482379430044422,0.329902105092818	0.0225545525223924,-0.0114206612040317,0.00494320344922125,0.0165809920846327
SHARPIN_TSS	ENSG00000014164	ZC3H3	SHARPIN_TSS|ZC3H3	TSS	SHARPIN	0.206117	0.387303	NA	NA	0	0	0	NA	gRNA_77,gRNA_78,gRNA_79,gRNA_80	0.0809101934384584,0.856291536643184,0.511117233514853,0.119954768685387	0.00344951581338598,0.0148414100866071,-0.0165814395265693,-0.007268573565686
IER3_ENH	ENSG00000204435	CSNK2B	IER3_ENH|CSNK2B	Gasperini_ENH	IER3	0.207902	0.390108	NA	NA	0	0	0	NA	gRNA_125,gRNA_126,gRNA_127,gRNA_128	0.253309611511266,0.483499025988124,0.223670089006702,0.157473254444869	0.00976057718990186,0.046165851086021,-0.0642637159076735,0.406009777363851
SHARPIN_TSS	ENSG00000179832	MROH1	SHARPIN_TSS|MROH1	TSS	SHARPIN	0.208453	0.390593	NA	NA	0	0	0	NA	gRNA_77,gRNA_78,gRNA_79,gRNA_80	0.422573909989452,0.260368859611445,0.18096119827371,0.217692092557876	-0.00483892207470624,0.00808768445138403,0.0198732772067287,-0.0285293254529206
TRIM26_TSS	ENSG00000137404	NRM	TRIM26_TSS|NRM	TSS	TRIM26	0.209101	0.391258	NA	NA	0	0	0	NA	gRNA_73,gRNA_74,gRNA_75,gRNA_76	0.379952521991722,0.509685038353632,0.330213519106383,0.0681566426995141	-0.0448331219055238,0.0503295317393792,0.0517237557562298,0.0100165189715489
RUNX3_TSS	ENSG00000189266	PNRC2	RUNX3_TSS|PNRC2	TSS	RUNX3	0.209595	0.391634	0.000231733	NA	1	0	1	up	gRNA_313,gRNA_314,gRNA_315,gRNA_316	0.593960868144215,0.315646415379296,0.0312441197158089,0.747213309179286	0.0612139309271336,-0.0345288485927775,0.00023173312271263,0.00415220717635001
SHARPIN_TSS	ENSG00000235173	HGH1	SHARPIN_TSS|HGH1	TSS	SHARPIN	0.211025	0.393757	0.0162886	NA	1	0	1	up	gRNA_77,gRNA_78,gRNA_79,gRNA_80	0.521041600619679,0.31119886495855,0.992854728333555,0.027521812151611	-0.00233783773506263,0.0213662863324039,-0.000357083233431948,0.016288619170907
STAT5A_TSS	ENSG00000012048	BRCA1	STAT5A_TSS|BRCA1	TSS	STAT5A	0.211321	0.393758	NA	NA	0	0	0	NA	gRNA_225,gRNA_226,gRNA_227,gRNA_228	0.0715288793876121,0.643990638833911,0.262713772228716,0.367046374718044	0.148703452545416,0.0167750355824947,0.0120754788821538,-0.113017781500556
TRIM26_TSS	ENSG00000137343	ATAT1	TRIM26_TSS|ATAT1	TSS	TRIM26	0.212713	0.395801	-0.0243571	NA	1	1	0	down	gRNA_73,gRNA_74,gRNA_75,gRNA_76	0.0497463928843538,0.964963913935913,0.711890106182938,0.131523921498447	-0.0243571387196934,0.003605649341704,0.00328811171486069,-0.00257632736683431
ACAP1_INTRON	ENSG00000178977	LINC00324	ACAP1_INTRON|LINC00324	cCRE_intron	NA	0.213126	0.395848	-0.0588391	NA	1	1	0	down	gRNA_57,gRNA_58,gRNA_59,gRNA_60	0.936016247967329,0.212716162323629,0.0361198786379904,0.627156136532715	-0.0193425851221696,-0.123120078678178,-0.0588391145469487,-0.0305764746181699
SMARCE1_INTERGENIC	ENSG00000172057	ORMDL3	SMARCE1_INTERGENIC|ORMDL3	cCRE_intergenic	NA	0.213331	0.395848	NA	NA	0	0	0	NA	gRNA_189,gRNA_190,gRNA_191,gRNA_192	0.241965155762469,0.249795782521375,0.789545118555852,0.0946765775423622	-0.0843264867506354,0.306476861364429,0.0151839198214313,0.0224567702784098
TRIM26_TSS	ENSG00000204576	PRR3	TRIM26_TSS|PRR3	TSS	TRIM26	0.213674	0.395933	0.0460475	NA	1	0	1	up	gRNA_73,gRNA_74,gRNA_75,gRNA_76	0.742128979708799,0.951745982747916,0.312518770390944,0.0205274098413891	-0.00666775067572342,0.00131552572113283,0.0452720188110128,0.0460475293011546
DVL1_INTRON1	ENSG00000228594	FNDC10	DVL1_INTRON1|FNDC10	cCRE_intron	NA	0.214201	0.39595	-0.0334782	NA	1	1	0	down	gRNA_21,gRNA_22,gRNA_23,gRNA_24	0.980529714401018,0.462614035561095,0.0203238471956573,0.493686892051928	-0.00223175667103084,-0.00372744143233447,-0.0334782254787924,-0.0414619777762037
EPB41_ENH	ENSG00000180098	TRNAU1AP	EPB41_ENH|TRNAU1AP	Gasperini_ENH	EPB41	0.214572	0.39595	0.0519587	NA	1	0	1	up	gRNA_101,gRNA_102,gRNA_103,gRNA_104	0.219278755789197,0.613321402684357,0.036055350684196,0.941537000662481	-0.0782348050820778,-0.0992359838538351,0.0519586808033531,0.00991598702470442
SOCS3_ENH	ENSG00000204282	TNRC6C-AS1	SOCS3_ENH|TNRC6C-AS1	Gasperini_ENH	SOCS3	0.214318	0.39595	0.0464304	NA	1	0	1	up	gRNA_113,gRNA_114,gRNA_115,gRNA_116	0.535083063879776,0.357041012574021,0.0252032417732122,0.946174226275288	0.0258044525531348,-0.0158177210697579,0.0464303926109714,-0.0187093178361338
PTS_TSS	ENSG00000170145	SIK2	PTS_TSS|SIK2	TSS	PTS	0.215693	0.397471	0.0116881	NA	1	0	1	up	gRNA_269,gRNA_270,gRNA_271,gRNA_272	0.481790590033365,0.669578298066437,0.0414605724803326,0.344570270029485	0.00177910743138444,0.00335172837050155,0.0116881395386332,0.0105313464767535
TKT_ENH	ENSG00000168273	SMIM4	TKT_ENH|SMIM4	Gasperini_ENH	TKT	0.216401	0.398226	NA	NA	0	0	0	NA	gRNA_149,gRNA_150,gRNA_151,gRNA_152	0.693012742516406,0.136047944088191,0.0923741577678915,0.532298306693376	0.0164953354607968,-0.0995635412474978,0.0573825891434864,-0.00637073430712426
DVL1_INTRON1	ENSG00000224051	CPTP	DVL1_INTRON1|CPTP	cCRE_intron	NA	0.21824	0.401058	NA	NA	0	0	0	NA	gRNA_21,gRNA_22,gRNA_23,gRNA_24	0.980599713163024,0.211295807895873,0.353817999933055,0.0642118284529004	0.00123211221764391,-0.0526336604835766,-0.0320036054142097,-0.0168963003002945
FTL_TSS	ENSG00000104812	GYS1	FTL_TSS|GYS1	TSS	FTL	0.219969	0.403679	NA	NA	0	0	0	NA	gRNA_301,gRNA_302,gRNA_303,gRNA_304	0.291410572749004,0.297567656499013,0.0866934665339305,0.635183230440566	0.0112451634042849,0.0259908139171074,0.0177301626753082,-0.017158534869113
SHARPIN_TSS	ENSG00000185730	ZNF696	SHARPIN_TSS|ZNF696	TSS	SHARPIN	0.220639	0.404353	NA	NA	0	0	0	NA	gRNA_77,gRNA_78,gRNA_79,gRNA_80	0.0534908406007663,0.597794230882302,0.379077354899945,0.396104701942353	5.70890058351758e-07,-0.00662655684881723,-0.0083177309805695,-0.0124911026486984
BBC3_ENH	ENSG00000178980	SELENOW	BBC3_ENH|SELENOW	Gasperini_ENH	BBC3	0.221398	0.405189	-0.0979832	NA	1	1	0	down	gRNA_97,gRNA_98,gRNA_99,gRNA_100	0.600694550732811,0.0367630401057975,0.375921252327333,0.581985284680434	0.0549494923255707,-0.0979831821227926,0.0475164204107552,-0.0188285010909479
GATA3_TSS	ENSG00000107485	GATA3	GATA3_TSS|GATA3	TSS	GATA3	0.222518	0.406681	-0.269255	NA	1	1	0	down	gRNA_221,gRNA_222,gRNA_223,gRNA_224	0.688567716743468,0.593039163551339,0.0145450967152635,0.820921518359741	0.0732805680233628,-0.00133204873382309,-0.269254980908628,-0.0263699166944806
IL2RA_INTRON	ENSG00000057608	GDI2	IL2RA_INTRON|GDI2	cCRE_intron	NA	0.223349	0.407643	0.069037	NA	1	0	1	up	gRNA_33,gRNA_34,gRNA_35,gRNA_36	0.794270248144556,0.401671832459851,0.823907401969344,0.0186754145720056	0.0162970402188827,0.0619681996790156,0.0198529522660817,0.0690369724988056
LSP1_INTRON2	ENSG00000064201	TSPAN32	LSP1_INTRON2|TSPAN32	cCRE_intron	NA	0.22469	0.409111	NA	NA	0	0	0	NA	gRNA_181,gRNA_182,gRNA_183,gRNA_184	0.0882868635098595,0.238677665678681,0.290158762704316,0.81165429696175	0.0635291358761915,-0.0889178337438907,0.134852735532595,-0.00632479148426862
FTL_TSS	ENSG00000104863	LIN7B	FTL_TSS|LIN7B	TSS	FTL	0.224766	0.409111	NA	NA	0	0	0	NA	gRNA_301,gRNA_302,gRNA_303,gRNA_304	0.0603090605226189,0.954414198487029,0.14386581594311,0.599656845047597	-0.0135585280907273,0.00131712446674341,0.001360213264205,0.00823980314332411
CXCR5_INTERGENIC	ENSG00000160588	MPZL3	CXCR5_INTERGENIC|MPZL3	cCRE_intergenic	NA	0.225727	0.4103	-0.08314	NA	1	1	0	down	gRNA_45,gRNA_46,gRNA_47,gRNA_48	0.0487273095616892,0.996165543228728,0.143835577090908,0.716769849547038	-0.083139996694345,0.00410021736559257,-0.10729793811436,0.0325364618847895
TGFB1_INTERGENIC	ENSG00000123810	B9D2	TGFB1_INTERGENIC|B9D2	cCRE_intergenic	NA	0.226614	0.410796	NA	NA	0	0	0	NA	gRNA_193,gRNA_194,gRNA_195,gRNA_196	0.405578925361938,0.199619877339517,0.332111155377531,0.187452843153243	-0.0209544756553403,-0.040277217207093,0.00038225346440468,-0.0229160639346451
CD2_LCR2	ENSG00000116815	CD58	CD2_LCR2|CD58	LCR	CD2	0.226462	0.410796	NA	NA	0	0	0	NA	gRNA_209,gRNA_210,gRNA_211,gRNA_212	0.615322540550856,0.0501737853119388,0.722446203500227,0.225703135960606	-0.0305605750744241,0.118980628537973,0.050918112717756,0.0448367018435677
STAT5A_TSS	ENSG00000184988	TMEM106A	STAT5A_TSS|TMEM106A	TSS	STAT5A	0.228083	0.412619	NA	NA	0	0	0	NA	gRNA_225,gRNA_226,gRNA_227,gRNA_228	0.26731893431318,0.485080418174928,0.229731721494182,0.171200199831346	0.0107570899885017,-0.0254777210483214,0.0131294719519422,-0.0297477840776002
XBP1_TSS	ENSG00000182944	EWSR1	XBP1_TSS|EWSR1	TSS	XBP1	0.228237	0.412619	-0.212408	NA	1	1	0	down	gRNA_249,gRNA_250,gRNA_251,gRNA_252	0.0248503112489647,0.857304384263736,0.802553221551182,0.298652241945491	-0.212408272747672,0.0243164318293019,0.0087128608123801,0.0103608445218966
IER3_ENH	ENSG00000206344	HCG27	IER3_ENH|HCG27	Gasperini_ENH	IER3	0.228859	0.413183	-0.0494167	NA	1	1	0	down	gRNA_125,gRNA_126,gRNA_127,gRNA_128	0.984612337856988,0.0187994302541836,0.647465071873305,0.428188195505009	0.00727348974743686,-0.0494166915022096,0.0103950622608975,NA
DVL1_INTRON1	ENSG00000008128	CDK11A	DVL1_INTRON1|CDK11A	cCRE_intron	NA	0.230873	0.415695	-0.122543	NA	1	1	0	down	gRNA_21,gRNA_22,gRNA_23,gRNA_24	0.0407316267846014,0.719960603249058,0.52630507596539,0.337859830362788	-0.122542674841656,0.0611559358191476,-0.034636713742655,-0.2047804194034
IL2RA_INTRON	ENSG00000134470	IL15RA	IL2RA_INTRON|IL15RA	cCRE_intron	NA	0.230692	0.415695	0.0751936	NA	1	0	1	up	gRNA_33,gRNA_34,gRNA_35,gRNA_36	0.0398798848955104,0.333049059565426,0.811889286962133,0.482875954443563	0.0751936335425574,0.0303410246433902,0.0130719462558932,0.00670769189253706
HPCAL1_ENH	ENSG00000172059	KLF11	HPCAL1_ENH|KLF11	Gasperini_ENH	HPCAL1	0.231479	0.416225	NA	NA	0	0	0	NA	gRNA_9,gRNA_10,gRNA_11,gRNA_12	0.369400005569205,0.689187525214103,0.0533394927911164,0.385846562456255	-0.015828878361475,-0.0109081357157908,0.0315746021936984,-0.0162412993236552
SLC2A3_ENH	ENSG00000205885	C1RL-AS1	SLC2A3_ENH|C1RL-AS1	Gasperini_ENH	SLC2A3	0.233151	0.41867	-0.0379412	NA	1	1	0	down	gRNA_137,gRNA_138,gRNA_139,gRNA_140	0.33712137714267,0.929281326853351,0.883323108012346,0.0191854668147203	-0.0383953970473164,0.00950624314915161,0.00298174306049814,-0.0379412019127707
NFKB1_TSS	ENSG00000164038	SLC9B2	NFKB1_TSS|SLC9B2	TSS	NFKB1	0.233467	0.418673	NA	NA	0	0	0	NA	gRNA_285,gRNA_286,gRNA_287,gRNA_288	0.926783284426699,0.172442588035963,0.410147004102708,0.0811968879598405	-0.0142771389711416,-0.0382417285564321,-0.032818040795543,-0.0206258721643611
TUBB2A_ENH	ENSG00000180822	PSMG4	TUBB2A_ENH|PSMG4	Gasperini_ENH	TUBB2A	0.23442	0.419612	NA	NA	0	0	0	NA	gRNA_85,gRNA_86,gRNA_87,gRNA_88	0.880473195167669,0.20571910382821,0.327765847577331,0.0903218184673312	-0.00292162908958676,0.0469508070454637,0.028741847313512,-0.0691629109459885
FTL_TSS	ENSG00000105438	KDELR1	FTL_TSS|KDELR1	TSS	FTL	0.234619	0.419612	-0.0927023	NA	1	1	0	down	gRNA_301,gRNA_302,gRNA_303,gRNA_304	0.989965238292595,0.0311795612906425,0.184762613235166,0.94171402127502	-0.00512057908160823,-0.092702306193271,-0.0379229483346752,0.01149870947874
YPEL3_ENH	ENSG00000260853	AC109460.2	YPEL3_ENH|AC109460.2	Gasperini_ENH	YPEL3	0.236058	0.421219	NA	NA	0	0	0	NA	gRNA_1,gRNA_2,gRNA_3,gRNA_4	0.0841730612045665,0.457396255593318,0.252554094059154,0.558574354784074	0.00126357586525289,-0.0146418563172086,0.00467341558021528,-0.0131151278606951
STAT5A_TSS	ENSG00000108774	RAB5C	STAT5A_TSS|RAB5C	TSS	STAT5A	0.236148	0.421219	NA	NA	0	0	0	NA	gRNA_225,gRNA_226,gRNA_227,gRNA_228	0.143815679423974,0.27419696549926,0.390540150679388,0.352915609731379	-0.0827025495710366,-0.0589752153318972,-0.0183059427676463,-0.0394438206098665
TMSB4X_ENH3	ENSG00000196459	TRAPPC2	TMSB4X_ENH3|TRAPPC2	Gasperini_ENH	TMSB4X	0.236479	0.421247	NA	NA	0	0	0	NA	gRNA_169,gRNA_170,gRNA_171,gRNA_172	0.812314194499136,0.0633131756314064,0.441142975986872,0.240174021755138	-0.0295661973237861,-0.192649017008132,-0.0437588519353443,-0.0488826707821255
STAT3_TSS	ENSG00000108773	KAT2A	STAT3_TSS|KAT2A	TSS	STAT3	0.237549	0.422591	-0.0349222	NA	1	1	0	down	gRNA_309,gRNA_310,gRNA_311,gRNA_312	0.500477517207529,0.881289090037992,0.736935634252186,0.0169044506572025	-0.0152320731499104,-0.00525679095181307,0.00372316982602994,-0.0349221644302071
BTG2_ENH	ENSG00000159348	CYB5R1	BTG2_ENH|CYB5R1	Gasperini_ENH	BTG2	0.238918	0.424461	-0.037027	NA	1	1	0	down	gRNA_5,gRNA_6,gRNA_7,gRNA_8	0.608631463561897,0.747824103922922,0.840742384307909,0.0145115054955611	-0.0172783163087306,-0.000555105705702039,-0.00907993015073608,-0.037027040428142
SMARCE1_INTERGENIC	ENSG00000108349	CASC3	SMARCE1_INTERGENIC|CASC3	cCRE_intergenic	NA	0.239452	0.424845	NA	NA	0	0	0	NA	gRNA_189,gRNA_190,gRNA_191,gRNA_192	0.0885156357276057,0.369054799035582,0.326050210313199,0.523506221042967	-0.0319653852009686,-0.238701486198604,0.0204641378158046,-0.00941074168669775
TRIM26_TSS	ENSG00000213780	GTF2H4	TRIM26_TSS|GTF2H4	TSS	TRIM26	0.240106	0.42544	-0.0222552	NA	1	1	0	down	gRNA_73,gRNA_74,gRNA_75,gRNA_76	0.749830171782669,0.869012153033471,0.433322406903812,0.0198472684472143	0.00827655133859209,0.0101650808562746,-0.0215290506259407,-0.0222552099993453
RPS26_TSS	ENSG00000257303	AC073896.2	RPS26_TSS|AC073896.2	TSS	RPS26	0.241846	0.427761	NA	NA	0	0	0	NA	gRNA_49,gRNA_50,gRNA_51,gRNA_52	0.264567955657677,0.540078260524129,0.471963559137056,0.0842147309627237	0.0332082941017218,-0.0363891367073031,-0.0162899319400166,0.0646721863078785
TMSB4X_ENH2	ENSG00000046653	GPM6B	TMSB4X_ENH2|GPM6B	Gasperini_ENH	TMSB4X	0.242056	0.427761	0.0755814	NA	1	0	1	up	gRNA_165,gRNA_166,gRNA_167,gRNA_168	0.672164395654387,0.0400371339192647,0.453616224806894,0.465974230019329	0.00666630461813478,0.0755814424933955,0.0136082948269303,-0.0167253864218607
STAT3_TSS	ENSG00000266967	AARSD1	STAT3_TSS|AARSD1	TSS	STAT3	0.242467	0.42792	NA	NA	0	0	0	NA	gRNA_309,gRNA_310,gRNA_311,gRNA_312	0.608616574689661,0.431606584115138,0.361901259619402,0.0600241928945484	0.0283289129383644,0.0234021052037046,0.0183885647998098,0.0518336776505237
IL2RA_INTRON	ENSG00000173848	NET1	IL2RA_INTRON|NET1	cCRE_intron	NA	0.247436	0.436114	NA	NA	0	0	0	NA	gRNA_33,gRNA_34,gRNA_35,gRNA_36	0.649464607172629,0.343558053665578,0.136450938526303,0.194601008707369	0.0215690145915298,0.0445812850914287,0.0122781689081901,0.0318586227042638
IER3_ENH	ENSG00000241370	RPP21	IER3_ENH|RPP21	Gasperini_ENH	IER3	0.248245	0.436963	NA	NA	0	0	0	NA	gRNA_125,gRNA_126,gRNA_127,gRNA_128	0.102883203039051,0.30152154692581,0.204127927755285,0.941339126453557	0.0734412813820318,-0.100337376144564,0.0519364022682304,0.077910618098198
GIGYF1_ENH	ENSG00000166508	MCM7	GIGYF1_ENH|MCM7	Gasperini_ENH	GIGYF1	0.251304	0.441766	0.105624	NA	1	0	1	up	gRNA_89,gRNA_90,gRNA_91,gRNA_92	0.228026082707304,0.0364542334256755,0.756846672075434,0.969334113389861	0.0732868070164724,0.105624371275292,-0.010580811135666,0.0203956034217165
GIGYF1_ENH	ENSG00000106327	TFR2	GIGYF1_ENH|TFR2	Gasperini_ENH	GIGYF1	0.252622	0.443499	-0.0224955	NA	1	1	0	down	gRNA_89,gRNA_90,gRNA_91,gRNA_92	0.482112242602719,0.592428925777706,0.508457243239495,0.0424044908012723	-0.0107894484471936,-0.0043598908173054,-0.0133094791537156,-0.022495494122483
RPS26_TSS	ENSG00000170473	PYM1	RPS26_TSS|PYM1	TSS	RPS26	0.256134	0.447738	0.104909	NA	1	0	1	up	gRNA_49,gRNA_50,gRNA_51,gRNA_52	0.279532777113058,0.689080266281894,0.860666944666849,0.038117277326935	0.0151369288887537,-0.0408967641333805,0.00771300210772252,0.104908810956435
EPB41_ENH	ENSG00000130772	MED18	EPB41_ENH|MED18	Gasperini_ENH	EPB41	0.256157	0.447738	0.0854201	NA	1	0	1	up	gRNA_101,gRNA_102,gRNA_103,gRNA_104	0.681342756756066,0.908006702551907,0.642992305119306,0.0158881757800855	0.0265547161706594,0.0134289562098383,-0.0192666656214905,0.0854200875790328
LSP1_INTRON3	ENSG00000183020	AP2A2	LSP1_INTRON3|AP2A2	cCRE_intron	NA	0.256249	0.447738	NA	NA	0	0	0	NA	gRNA_177,gRNA_178,gRNA_179,gRNA_180	0.221189021293984,0.181509537747228,0.50731624299807,0.310516028400062	0.0542498893862386,-0.0566986759043191,-0.0108935320967796,0.0427706405096285
XBP1_TSS	ENSG00000100280	AP1B1	XBP1_TSS|AP1B1	TSS	XBP1	0.256377	0.447738	NA	NA	0	0	0	NA	gRNA_249,gRNA_250,gRNA_251,gRNA_252	0.737552238905831,0.606032229771508,0.249396550331382,0.0567874646289057	-0.0500879360821596,-0.0591584641281258,-0.0860095939259956,0.0824058370450919
FOXP3_TSS	ENSG00000068354	TBC1D25	FOXP3_TSS|TBC1D25	TSS	FOXP3	0.257495	0.449104	NA	NA	0	0	0	NA	gRNA_253,gRNA_254,gRNA_255,gRNA_256	0.910815649979164,0.984459376989972,0.120905273919659,0.0588707511659395	0.00486306881763529,0.00519546117169384,0.0143798617761428,0.0347066918877615
GIGYF1_ENH	ENSG00000166529	ZSCAN21	GIGYF1_ENH|ZSCAN21	Gasperini_ENH	GIGYF1	0.25925	0.451452	NA	NA	0	0	0	NA	gRNA_89,gRNA_90,gRNA_91,gRNA_92	0.477542739580626,0.319629314124237,0.154447223262466,0.274200932939525	-0.00462240049851691,-0.013769760091314,-0.0247094717346143,0.0383499192212566
STAT5A_TSS	ENSG00000168610	STAT3	STAT5A_TSS|STAT3	TSS	STAT5A	0.259517	0.451452	NA	NA	0	0	0	NA	gRNA_225,gRNA_226,gRNA_227,gRNA_228	0.964063772744915,0.057342126203131,0.595372414853774,0.196780163315372	-0.00953132342779772,0.102442878359863,0.0438934942319795,0.0882506571620264
CERS2_ENH	ENSG00000143374	TARS2	CERS2_ENH|TARS2	Gasperini_ENH	CERS2	0.260768	0.452516	0.0182242	NA	1	0	1	up	gRNA_93,gRNA_94,gRNA_95,gRNA_96	0.758602482107329,0.515272396272544,0.0392955545493325,0.425478927482715	-0.0113203206384189,0.0161384202703084,0.0182241879347102,-0.0166516946227901
TKT_ENH	ENSG00000114902	SPCS1	TKT_ENH|SPCS1	Gasperini_ENH	TKT	0.260806	0.452516	NA	NA	0	0	0	NA	gRNA_149,gRNA_150,gRNA_151,gRNA_152	0.0797579070227802,0.16420754843364,0.587903284287254,0.849026509405287	-0.0569819720338103,-0.0755571772775285,-0.0246359507089271,-0.00265620411465672
SHARPIN_TSS	ENSG00000104524	PYCR3	SHARPIN_TSS|PYCR3	TSS	SHARPIN	0.261918	0.453855	-0.0040341	NA	1	1	0	down	gRNA_77,gRNA_78,gRNA_79,gRNA_80	0.0137373551684135,0.994239699919408,0.826035184968598,0.584085111116017	-0.00403410090610563,-5.26914303642517e-05,-0.00343976771964803,-0.00631749720923087
SLC2A3_ENH	ENSG00000111752	PHC1	SLC2A3_ENH|PHC1	Gasperini_ENH	SLC2A3	0.263251	0.455574	NA	NA	0	0	0	NA	gRNA_137,gRNA_138,gRNA_139,gRNA_140	0.0869683503272949,0.315141898377765,0.250398903071454,0.969441724515293	-0.0216668849955693,-0.0223197356353721,-0.0210503989818562,-0.00229844190428412
DVL1_INTRON2	ENSG00000215014	AL645728.1	DVL1_INTRON2|AL645728.1	cCRE_intron	NA	0.264876	0.457794	NA	NA	0	0	0	NA	gRNA_25,gRNA_26,gRNA_27,gRNA_28	0.195622531149842,0.329517480821172,0.769933339713349,0.135616855098422	-0.022877282521673,-0.0125961910766576,0.000715563842017611,-0.00461160230016846
TMEM218_TSS	ENSG00000149547	EI24	TMEM218_TSS|EI24	TSS	TMEM218	0.266978	0.460831	NA	NA	0	0	0	NA	gRNA_273,gRNA_274,gRNA_275,gRNA_276	0.153302760720338,0.212778738863319,0.790745957251528,0.264872029810925	-0.025816707200273,-0.0898694747399827,-0.0109028966231013,0.0153897124123747
SHARPIN_TSS	ENSG00000198169	ZNF251	SHARPIN_TSS|ZNF251	TSS	SHARPIN	0.267582	0.461276	0.00368513	NA	1	0	1	up	gRNA_77,gRNA_78,gRNA_79,gRNA_80	0.0218003816785942,0.887836544113376,0.899674229728576,0.394024660474073	0.0036851325207094,-0.00909526613907417,-0.00563990369785024,-0.0143590228846913
RPS26_TSS	ENSG00000076108	BAZ2A	RPS26_TSS|BAZ2A	TSS	RPS26	0.270589	0.46586	0.0644819	NA	1	0	1	up	gRNA_49,gRNA_50,gRNA_51,gRNA_52	0.0235687198766445,0.872977441549255,0.533773187145719,0.638130241551372	0.0644819227830608,0.0351365165209744,-0.0505101083898157,0.0615765344060516
CYSTM1_UBE2D2D_ENH	ENSG00000120727	PAIP2	CYSTM1_UBE2D2D_ENH|PAIP2	Gasperini_ENH	CYSTM1	0.271709	0.466738	NA	NA	0	0	0	NA	gRNA_109,gRNA_110,gRNA_111,gRNA_112	0.107778166930651,0.455785100158225,0.364398301430397,0.394588619585172	0.0356250331463654,-0.102010901800696,0.013963066021961,-0.0563384202122106
RGS19_OPRL1_TSS	ENSG00000196700	ZNF512B	RGS19_OPRL1_TSS|ZNF512B	TSS	RGS19	0.271798	0.466738	NA	NA	0	0	0	NA	gRNA_201,gRNA_202,gRNA_203,gRNA_204	0.56332185515265,0.628444673851417,0.338872110486528,0.0589143673884585	0.0154876518458812,-0.00165178806362604,-0.0155807261946351,-0.0241111721696157
ACAP1_INTRON	ENSG00000178971	CTC1	ACAP1_INTRON|CTC1	cCRE_intron	NA	0.272585	0.467488	NA	NA	0	0	0	NA	gRNA_57,gRNA_58,gRNA_59,gRNA_60	0.0833673589675996,0.660366037096754,0.238652053778467,0.540904841242714	0.0457411759210388,0.0412646824823809,0.0524554437304716,0.00881634502121303
BTG2_ENH	ENSG00000183155	RABIF	BTG2_ENH|RABIF	Gasperini_ENH	BTG2	0.277658	0.475579	NA	NA	0	0	0	NA	gRNA_5,gRNA_6,gRNA_7,gRNA_8	0.125319443304933,0.192068734066573,0.35864833669508,0.852678154458152	0.09080459083979,0.072349971970966,0.0439746289077377,0.0119877441887624
RUNX3_TSS	ENSG00000133226	SRRM1	RUNX3_TSS|SRRM1	TSS	RUNX3	0.279061	0.477369	NA	NA	0	0	0	NA	gRNA_313,gRNA_314,gRNA_315,gRNA_316	0.465884005001805,0.317073736895337,0.150455454006571,0.334399100920733	0.0123721666890804,-0.00212543052169156,0.0400838489351671,0.05296016256165
DVL1_INTRON1	ENSG00000160072	ATAD3B	DVL1_INTRON1|ATAD3B	cCRE_intron	NA	0.281313	0.480595	NA	NA	0	0	0	NA	gRNA_21,gRNA_22,gRNA_23,gRNA_24	0.236432846952486,0.279974207388267,0.148596441365875,0.767293355404427	-0.0370026042595144,-0.0351475789202719,-0.0361954737053029,0.00350298773206861
TBX1_TSS	ENSG00000093010	COMT	TBX1_TSS|COMT	TSS	TBX1	0.281666	0.480595	NA	NA	0	0	0	NA	gRNA_217,gRNA_218,gRNA_219,gRNA_220	0.278965592819003,0.0923203901585303,0.544500922488181,0.53950153589291	0.043435676847156,0.0925569085789095,0.0453505770344016,-0.0218992670734632
SHARPIN_TSS	ENSG00000182307	C8orf33	SHARPIN_TSS|C8orf33	TSS	SHARPIN	0.282703	0.481748	-0.0164778	NA	1	1	0	down	gRNA_77,gRNA_78,gRNA_79,gRNA_80	0.0448942059050064,0.660819158285478,0.364262455489979,0.705038098403329	-0.0164777839920031,-0.0363446467465295,-0.0321564256410909,0.0108719147491095
RGS19_OPRL1_TSS	ENSG00000149658	YTHDF1	RGS19_OPRL1_TSS|YTHDF1	TSS	RGS19	0.283141	0.48188	NA	NA	0	0	0	NA	gRNA_201,gRNA_202,gRNA_203,gRNA_204	0.353108873034858,0.0855816594261521,0.669003888000436,0.377983626658181	-0.0255908470225902,0.0281683814306307,0.0140907058333564,0.00118362841465308
GLB1_INTRON	ENSG00000182973	CNOT10	GLB1_INTRON|CNOT10	cCRE_intron	NA	0.285609	0.485463	0.0126339	NA	1	0	1	up	gRNA_69,gRNA_70,gRNA_71,gRNA_72	0.551954403321639,0.520008679552481,0.0459426156404193,0.589261153579949	-0.0250335848064553,-0.0220573323218776,0.0126338840528943,0.0296299852680413
BTG1_ENH	ENSG00000173598	NUDT4	BTG1_ENH|NUDT4	Gasperini_ENH	BTG1	0.286763	0.486806	NA	NA	0	0	0	NA	gRNA_157,gRNA_158,gRNA_159,gRNA_160	0.22313613499968,0.0744281143213066,0.544831747741372,0.865445355877777	0.157788529180706,0.198664086074052,0.0319836612780258,-0.0360503350874967
IRF1_TSS	ENSG00000170606	HSPA4	IRF1_TSS|HSPA4	TSS	IRF1	0.289428	0.490704	0.0490603	NA	1	0	1	up	gRNA_241,gRNA_242,gRNA_243,gRNA_244	0.763012516291691,0.827577051627272,0.0425431793968678,0.296745695433469	-0.0144538835330061,-0.00976789029954983,0.0490602834724977,-0.0453643459003779
STAT5A_TSS	ENSG00000068079	IFI35	STAT5A_TSS|IFI35	TSS	STAT5A	0.290004	0.491058	NA	NA	0	0	0	NA	gRNA_225,gRNA_226,gRNA_227,gRNA_228	0.165604670278884,0.490051585872231,0.254453050038934,0.387525700551946	-0.0657598125985283,0.0204907311331615,0.0434545782129711,-0.0201145271900424
CERS2_ENH	ENSG00000117362	APH1A	CERS2_ENH|APH1A	Gasperini_ENH	CERS2	0.291215	0.492108	-0.0717061	NA	1	1	0	down	gRNA_93,gRNA_94,gRNA_95,gRNA_96	0.937562074961585,0.348259310274678,0.677536522476588,0.0364659598186872	0.00896283125724218,0.0489692998005076,-0.0407196698326803,-0.071706138318825
FOXP3_TSS	ENSG00000094631	HDAC6	FOXP3_TSS|HDAC6	TSS	FOXP3	0.29136	0.492108	NA	NA	0	0	0	NA	gRNA_253,gRNA_254,gRNA_255,gRNA_256	0.367503754391044,0.988135686478733,0.400831717384307,0.0554754912044175	0.0184358160096109,0.00577378389016431,0.0351082673105699,0.0469884669025708
LSP1_INTRON1	ENSG00000183020	AP2A2	LSP1_INTRON1|AP2A2	cCRE_intron	NA	0.293602	0.494869	NA	NA	0	0	0	NA	gRNA_37,gRNA_38,gRNA_39,gRNA_40	0.297329366450417,0.0793073255642829,0.669773610544054,0.518929886177789	-0.00193432169671121,-0.0648799579247807,0.0311909946985353,-0.0212094807037405
TRIM26_TSS	ENSG00000137411	VARS2	TRIM26_TSS|VARS2	TSS	TRIM26	0.293736	0.494869	0.00556064	NA	1	0	1	up	gRNA_73,gRNA_74,gRNA_75,gRNA_76	0.592548823362241,0.931098442320425,0.310155676051303,0.0479370766311437	-0.00122431810595863,-0.00178290882138391,-0.0093504284855974,0.00556063907493461
PPP2R1B_TSS	ENSG00000204370	SDHD	PPP2R1B_TSS|SDHD	TSS	PPP2R1B	0.294657	0.495796	NA	NA	0	0	0	NA	gRNA_41,gRNA_42,gRNA_43,gRNA_44	0.283205656707586,0.811412935400177,0.126980176505848,0.282832993538635	-0.0588248754520307,-0.0188341774978926,-0.00531236142949099,-0.0219717186619623
GLB1_INTRON	ENSG00000170266	GLB1	GLB1_INTRON|GLB1	cCRE_intron	NA	0.296765	0.498714	-0.0543606	NA	1	1	0	down	gRNA_69,gRNA_70,gRNA_71,gRNA_72	0.699890545303408,0.0248927389507587,0.884058076437044,0.543296880830764	-0.0134943249878615,-0.0543605605531768,0.0119102828792893,-0.0240907364716797
HPCAL1_ENH	ENSG00000119203	CPSF3	HPCAL1_ENH|CPSF3	Gasperini_ENH	HPCAL1	0.298195	0.49986	NA	NA	0	0	0	NA	gRNA_9,gRNA_10,gRNA_11,gRNA_12	0.204970140593884,0.956912574544191,0.100472650287906,0.428620166409589	-0.0645564709842721,0.0126329547438481,0.0756901237587083,-0.0666235935958691
CD2_LCR3	ENSG00000198162	MAN1A2	CD2_LCR3|MAN1A2	LCR	CD2	0.298043	0.49986	NA	NA	0	0	0	NA	gRNA_213,gRNA_214,gRNA_215,gRNA_216	0.389127487980177,0.169979150015366,0.479893291594003,0.265840634379884	-0.0479271426172505,0.025251487952062,-0.0690277274663498,0.00725197999425076
CYSTM1_UBE2D2D_ENH	ENSG00000113068	PFDN1	CYSTM1_UBE2D2D_ENH|PFDN1	Gasperini_ENH	CYSTM1	0.299178	0.499907	NA	NA	0	0	0	NA	gRNA_109,gRNA_110,gRNA_111,gRNA_112	0.706676171163054,0.243317172175962,0.563923147620311,0.0876705503994082	0.0784178537961652,-0.0950519473586497,-0.0208943602112507,0.0538968402904461
IRF1_TSS	ENSG00000164406	LEAP2	IRF1_TSS|LEAP2	TSS	IRF1	0.299211	0.499907	NA	NA	0	0	0	NA	gRNA_241,gRNA_242,gRNA_243,gRNA_244	0.147357263368619,0.952828138371348,0.246347952695902,0.24582540131745	0.0175215196521669,-0.00234555492293993,0.00305929737009604,0.0174912259637394
FTL_TSS	ENSG00000105552	BCAT2	FTL_TSS|BCAT2	TSS	FTL	0.299345	0.499907	-0.0773559	NA	1	1	0	down	gRNA_301,gRNA_302,gRNA_303,gRNA_304	0.382878244799232,0.988764948106912,0.0317116370008683,0.708873082995112	0.00616806166570824,-0.00357229492361083,-0.0773559198106757,-0.0177670781073715
PPP2R1B_TSS	ENSG00000150768	DLAT	PPP2R1B_TSS|DLAT	TSS	PPP2R1B	0.301947	0.503622	NA	NA	0	0	0	NA	gRNA_41,gRNA_42,gRNA_43,gRNA_44	0.0723696186966691,0.870097737765563,0.252781878358087,0.543755720738736	-0.0302733462338083,0.00943476402082591,0.0386490244187338,0.0203271214954253
TKT_ENH	ENSG00000163935	SFMBT1	TKT_ENH|SFMBT1	Gasperini_ENH	TKT	0.302991	0.504104	NA	NA	0	0	0	NA	gRNA_149,gRNA_150,gRNA_151,gRNA_152	0.746626958192837,0.287796391189774,0.0611054253116931,0.663642933376803	0.00521454314097314,-0.00394122505631739,-0.113727304075038,-0.0264979394563135
XBP1_TSS	ENSG00000184117	NIPSNAP1	XBP1_TSS|NIPSNAP1	TSS	XBP1	0.302751	0.504104	0.14688	NA	1	0	1	up	gRNA_249,gRNA_250,gRNA_251,gRNA_252	0.0311438876118713,0.366519350026096,0.967107360951421,0.788106700378538	0.146879813486022,-0.0661306269854471,0.00230624700308291,-0.00857966916761044
PTPRC_ENH	ENSG00000151414	NEK7	PTPRC_ENH|NEK7	Gasperini_ENH	PTPRC	0.304095	0.505312	NA	NA	0	0	0	NA	gRNA_13,gRNA_14,gRNA_15,gRNA_16	0.0959501880666888,0.142306496783601,0.719982562158042,0.892689938026027	0.0852085653074146,-0.0590070844012177,-0.0382773054861735,0.00317575828987932
CERS2_ENH	ENSG00000143401	ANP32E	CERS2_ENH|ANP32E	Gasperini_ENH	CERS2	0.30451	0.505372	NA	NA	0	0	0	NA	gRNA_93,gRNA_94,gRNA_95,gRNA_96	0.109316725928048,0.333848718668055,0.603669332751053,0.39940809438888	-0.107958738280277,-0.0654087510849228,-0.0815210090941565,0.00971937561928593
SMAD3_INTRON	ENSG00000166938	DIS3L	SMAD3_INTRON|DIS3L	cCRE_intron	NA	0.305039	0.505623	NA	NA	0	0	0	NA	gRNA_53,gRNA_54,gRNA_55,gRNA_56	0.314673315206261,0.789860350418324,0.539826569985124,0.065805956843827	0.0412600901554355,0.0570469768666462,-0.00440264610289726,0.0692862989956112
GIGYF1_ENH	ENSG00000146826	MAP11	GIGYF1_ENH|MAP11	Gasperini_ENH	GIGYF1	0.307257	0.507336	NA	NA	0	0	0	NA	gRNA_89,gRNA_90,gRNA_91,gRNA_92	0.794593230194299,0.191042269475449,0.502375689621171,0.117434863224595	0.0100058934796911,-0.0139195112196842,-0.019641354875488,0.0635355071003245
CERS2_ENH	ENSG00000136631	VPS45	CERS2_ENH|VPS45	Gasperini_ENH	CERS2	0.306862	0.507336	NA	NA	0	0	0	NA	gRNA_93,gRNA_94,gRNA_95,gRNA_96	0.169001993235215,0.210797225191057,0.599751105216186,0.418097690292631	-0.0289874836372854,-0.0373881856812283,-0.0349615059792222,-0.0370391112794223
KLF6_ENH1	ENSG00000067057	PFKP	KLF6_ENH1|PFKP	Gasperini_ENH	KLF6	0.307466	0.507336	-0.110083	NA	1	1	0	down	gRNA_141,gRNA_142,gRNA_143,gRNA_144	0.532894252909626,0.487245617800067,0.706595851011991,0.0488786994847902	-0.0189197879156355,-0.0613293225075758,-0.00669373794042472,-0.110082694023699
KLF6_ENH2	ENSG00000107959	PITRM1	KLF6_ENH2|PITRM1	Gasperini_ENH	KLF6	0.307591	0.507336	NA	NA	0	0	0	NA	gRNA_145,gRNA_146,gRNA_147,gRNA_148	0.678167440660735,0.518742910938811,0.116646323211306,0.218709619675603	-0.00762519875008888,-0.0202251391115166,-0.0238892530839594,-0.0410060327982383
TGFB1_INTERGENIC	ENSG00000077312	SNRPA	TGFB1_INTERGENIC|SNRPA	cCRE_intergenic	NA	0.308892	0.508172	NA	NA	0	0	0	NA	gRNA_193,gRNA_194,gRNA_195,gRNA_196	0.891575602657839,0.247070447667461,0.0562312294806464,0.730587974770505	0.0140037518791915,0.0439562666259488,-0.053315588128756,-0.0019952607285203
WDR78_MIER1_TSS	ENSG00000081985	IL12RB2	WDR78_MIER1_TSS|IL12RB2	TSS	MIER1	0.309239	0.508172	-0.0332268	NA	1	1	0	down	gRNA_281,gRNA_282,gRNA_283,gRNA_284	0.0347817828042256,0.611503561830916,0.527025833484894,0.809108417047467	-0.0332267794841265,-0.0217841659765066,-0.0240884980840611,-0.00366649182453212
FTL_TSS	ENSG00000126461	SCAF1	FTL_TSS|SCAF1	TSS	FTL	0.308753	0.508172	NA	NA	0	0	0	NA	gRNA_301,gRNA_302,gRNA_303,gRNA_304	0.133546238181636,0.745268659622847,0.430044030783661,0.211245384563276	0.0277464274104258,0.0215593290140608,-0.0071431210299206,-0.0257344026256197
SIRT7_TSS	ENSG00000141560	FN3KRP	SIRT7_TSS|FN3KRP	TSS	SIRT7	0.310269	0.509237	NA	NA	0	0	0	NA	gRNA_265,gRNA_266,gRNA_267,gRNA_268	0.838614232625211,0.424002358474411,0.460245001552789,0.0557840041474254	-0.0107107624990653,0.0214828698154861,0.0131095820739741,0.0267571639656724
STAT5A_TSS	ENSG00000108773	KAT2A	STAT5A_TSS|KAT2A	TSS	STAT5A	0.311005	0.509819	NA	NA	0	0	0	NA	gRNA_225,gRNA_226,gRNA_227,gRNA_228	0.614225356214493,0.501471855918561,0.269449311398184,0.110510902262669	0.00426302537025858,-0.0121458255283128,-0.0178840609597464,-0.0250834011177249
RTKN2_TSS	ENSG00000148572	NRBF2	RTKN2_TSS|NRBF2	TSS	RTKN2	0.311869	0.51061	NA	NA	0	0	0	NA	gRNA_173,gRNA_174,gRNA_175,gRNA_176	0.194119499952273,0.45751879398718,0.311524109813094,0.333321019217573	-0.0401975755715355,0.0546228058711973,-0.0387195929559006,-0.0640650241224013
SIRT7_TSS	ENSG00000169733	RFNG	SIRT7_TSS|RFNG	TSS	SIRT7	0.313479	0.512617	0.0123373	NA	1	0	1	up	gRNA_265,gRNA_266,gRNA_267,gRNA_268	0.564891476648653,0.0459800975431235,0.538428101938306,0.666163729155208	0.0332903059271042,0.0123372943912012,-0.00579328082472574,-0.0183567862009613
TGFB1_INTERGENIC	ENSG00000160410	SHKBP1	TGFB1_INTERGENIC|SHKBP1	cCRE_intergenic	NA	0.314319	0.513361	NA	NA	0	0	0	NA	gRNA_193,gRNA_194,gRNA_195,gRNA_196	0.458409559345953,0.208143857946312,0.121543804765954,0.807585604310924	0.0406152398349955,-0.0451158677939716,-0.0648350515390017,-0.000790520705388986
SHARPIN_TSS	ENSG00000178685	PARP10	SHARPIN_TSS|PARP10	TSS	SHARPIN	0.317841	0.51848	NA	NA	0	0	0	NA	gRNA_77,gRNA_78,gRNA_79,gRNA_80	0.478459108636337,0.418838713143482,0.249380983139828,0.19158580241019	0.0141221529583157,-0.0285418012314483,0.0303239614625683,-0.0120823735241235
FOXP3_TSS	ENSG00000102096	PIM2	FOXP3_TSS|PIM2	TSS	FOXP3	0.319719	0.520274	NA	NA	0	0	0	NA	gRNA_253,gRNA_254,gRNA_255,gRNA_256	0.429293544951963,0.612332353415441,0.21772255162936,0.169258957076776	-0.0573546423758076,0.000907780512301892,-0.0762448807847267,0.0698872154188108
NFKB1_TSS	ENSG00000145354	CISD2	NFKB1_TSS|CISD2	TSS	NFKB1	0.319459	0.520274	0.0475336	NA	1	0	1	up	gRNA_285,gRNA_286,gRNA_287,gRNA_288	0.840159029517386,0.322833766853268,0.957692031226765,0.0372330201860603	0.0561325505321457,0.0487307851957646,0.00214588779028357,0.047533600871605
GIGYF1_ENH	ENSG00000146834	MEPCE	GIGYF1_ENH|MEPCE	Gasperini_ENH	GIGYF1	0.321908	0.523199	NA	NA	0	0	0	NA	gRNA_89,gRNA_90,gRNA_91,gRNA_92	0.192704562214177,0.453106816314217,0.849671346325223,0.132356430837929	-0.035209808219208,-0.00203088736858517,-0.012608057454033,0.0740203003452627
GIGYF1_ENH	ENSG00000166997	CNPY4	GIGYF1_ENH|CNPY4	Gasperini_ENH	GIGYF1	0.322741	0.52328	NA	NA	0	0	0	NA	gRNA_89,gRNA_90,gRNA_91,gRNA_92	0.466961930657649,0.27675314939647,0.144227832830098,0.529542250040423	-0.0261378191195241,0.0155262927018529,-0.0483383404387938,0.00632516342934303
TMSB10_TSS	ENSG00000115525	ST3GAL5	TMSB10_TSS|ST3GAL5	TSS	TMSB10	0.322546	0.52328	NA	NA	0	0	0	NA	gRNA_293,gRNA_294,gRNA_295,gRNA_296	0.539228081714149,0.120538993526611,0.17746568408528,0.854644943806075	-6.77475769374491e-05,-0.0369289858344392,0.0344065560397446,0.0202199953409556
XBP1_TSS	ENSG00000100319	ZMAT5	XBP1_TSS|ZMAT5	TSS	XBP1	0.323848	0.523802	NA	NA	0	0	0	NA	gRNA_249,gRNA_250,gRNA_251,gRNA_252	0.520937731266672,0.320474351639086,0.483266564019999,0.123174248314955	0.0685940489876503,-0.0584502463684562,0.0522318982279647,-0.0142318920736491
PTS_TSS	ENSG00000137713	PPP2R1B	PTS_TSS|PPP2R1B	TSS	PTS	0.32371	0.523802	-0.0405258	NA	1	1	0	down	gRNA_269,gRNA_270,gRNA_271,gRNA_272	0.567949036795615,0.0492874590814582,0.652788954944909,0.543372988850081	-0.0106700332745703,-0.0405257759572824,-0.00478350637701266,0.0236841410215371
JUNB_TSS	ENSG00000104957	CCDC130	JUNB_TSS|CCDC130	TSS	JUNB	0.3247	0.524545	NA	NA	0	0	0	NA	gRNA_229,gRNA_230,gRNA_231,gRNA_232	0.632022477189963,0.0856607849207543,0.329016202789394,0.56082818304923	0.0133965106807792,0.049002946963599,-0.00254685559214179,-0.0029666922346252
LDHA_TSS	ENSG00000179119	SPTY2D1	LDHA_TSS|SPTY2D1	TSS	LDHA	0.326066	0.526116	NA	NA	0	0	0	NA	gRNA_297,gRNA_298,gRNA_299,gRNA_300	0.900968904371295,0.087558481453552,0.212601333550908,0.600660668580437	-0.0296033229324868,-0.0805934383644884,0.00900750426064723,0.0272789529383128
BBC3_ENH	ENSG00000042753	AP2S1	BBC3_ENH|AP2S1	Gasperini_ENH	BBC3	0.326891	0.52681	NA	NA	0	0	0	NA	gRNA_97,gRNA_98,gRNA_99,gRNA_100	0.786423292844243,0.743407956600641,0.164506375431507,0.105275989216951	0.0449478774776297,0.0193948796570906,0.0621430641270757,0.0491706443588062
TMSB4X_ENH1	ENSG00000196459	TRAPPC2	TMSB4X_ENH1|TRAPPC2	Gasperini_ENH	TMSB4X	0.329534	0.52852	NA	NA	0	0	0	NA	gRNA_17,gRNA_18,gRNA_19,gRNA_20	0.208138019729804,0.095399361190556,0.990669557829447,0.523084513659506	-0.0127687323636037,-0.0632264171951701,-0.00485686984637201,-0.0299579904758703
SHARPIN_TSS	ENSG00000213563	C8orf82	SHARPIN_TSS|C8orf82	TSS	SHARPIN	0.328982	0.52852	NA	NA	0	0	0	NA	gRNA_77,gRNA_78,gRNA_79,gRNA_80	0.13051757486899,0.9124775173769,0.865163660365065,0.0995290882252823	0.00950351645426983,0.00449103746907281,-0.00396488039626258,-0.00683452225307135
IER3_ENH	ENSG00000234745	HLA-B	IER3_ENH|HLA-B	Gasperini_ENH	IER3	0.329149	0.52852	NA	NA	0	0	0	NA	gRNA_125,gRNA_126,gRNA_127,gRNA_128	0.318013234371743,0.398104916415921,0.0813488231478984,0.996754083987792	-0.109563883631997,-0.096421165905209,0.0817438513087341,-0.0222123722779459
STAT3_TSS	ENSG00000168259	DNAJC7	STAT3_TSS|DNAJC7	TSS	STAT3	0.329415	0.52852	NA	NA	0	0	0	NA	gRNA_309,gRNA_310,gRNA_311,gRNA_312	0.264493492174555,0.471333483983998,0.0965377790961201,0.854362878802795	-0.0750083633445933,0.0472895393054704,0.074056074919796,-0.0140964349079835
LCA5L_INTRON	ENSG00000182093	GET1	LCA5L_INTRON|GET1	cCRE_intron	NA	0.332082	0.531448	NA	NA	0	0	0	NA	gRNA_65,gRNA_66,gRNA_67,gRNA_68	0.0554301673148849,0.454976612305684,0.818112077918297,0.506481348356676	-0.0686156919345607,0.0254014737491376,0.0361801287163067,-0.0145040800820317
GIGYF1_ENH	ENSG00000205307	SAP25	GIGYF1_ENH|SAP25	Gasperini_ENH	GIGYF1	0.332155	0.531448	NA	NA	0	0	0	NA	gRNA_89,gRNA_90,gRNA_91,gRNA_92	0.272445086388919,0.597012176215218,0.514545813659337,0.124915595384838	0.0125522812811772,0.0170079981658717,0.0222987397771196,0.051990748418252
MTX3_TSS	ENSG00000113318	MSH3	MTX3_TSS|MSH3	TSS	MTX3	0.333666	0.533227	NA	NA	0	0	0	NA	gRNA_261,gRNA_262,gRNA_263,gRNA_264	0.293810997143985,0.38926929366968,0.516861159789281,0.178474514135243	-0.0839118544427075,0.061082164615062,-0.0434604407196243,-0.134293445093643
CCND2_TSS	ENSG00000130038	CRACR2A	CCND2_TSS|CRACR2A	TSS	CCND2	0.334714	0.534263	NA	NA	0	0	0	NA	gRNA_289,gRNA_290,gRNA_291,gRNA_292	0.462987283789288,0.178620152292168,0.647305060428176,0.198335946258464	-0.0195031329793598,-0.0302021318371148,-0.0380336390448135,-0.0357754786949636
ADCY3_TSS	ENSG00000198399	ITSN2	ADCY3_TSS|ITSN2	TSS	ADCY3	0.335208	0.534412	NA	NA	0	0	0	NA	gRNA_197,gRNA_198,gRNA_199,gRNA_200	0.570581050406407,0.462138331247634,0.120517997664322,0.335087145917915	0.00793800985739013,0.052995647822636,0.0330279348228202,-0.0126063388671234
KCNN4_ENH	ENSG00000105771	SMG9	KCNN4_ENH|SMG9	Gasperini_ENH	KCNN4	0.337248	0.536385	NA	NA	0	0	0	NA	gRNA_105,gRNA_106,gRNA_107,gRNA_108	0.163003600490392,0.587976852526756,0.939240227847561,0.119751837430025	-0.015819817849859,-0.00903846845506651,-0.00404913785443936,-0.0340124353133232
IER3_ENH	ENSG00000137337	MDC1	IER3_ENH|MDC1	Gasperini_ENH	IER3	0.337002	0.536385	NA	NA	0	0	0	NA	gRNA_125,gRNA_126,gRNA_127,gRNA_128	0.312701495973877,0.130100026033353,0.654978152126242,0.403963419371606	0.0592973307645549,0.108203654623002,0.0125632462198745,0.107775205267208
NFKB1_TSS	ENSG00000138821	SLC39A8	NFKB1_TSS|SLC39A8	TSS	NFKB1	0.337882	0.536755	NA	NA	0	0	0	NA	gRNA_285,gRNA_286,gRNA_287,gRNA_288	0.537280421082728,0.0702575008481249,0.787920572124874,0.363820846287442	0.0226865427548349,0.0809826775709147,-0.0257080216564477,-0.0142605707433999
FTL_TSS	ENSG00000183207	RUVBL2	FTL_TSS|RUVBL2	TSS	FTL	0.339522	0.538719	-0.0527427	NA	1	1	0	down	gRNA_301,gRNA_302,gRNA_303,gRNA_304	0.492018097569529,0.0407726421632659,0.803747411726729,0.67771202440541	0.0201477684315767,-0.0527427044643151,0.0163963803614649,-0.00498025989037287
YPEL3_ENH	ENSG00000184110	EIF3C	YPEL3_ENH|EIF3C	Gasperini_ENH	YPEL3	0.341385	0.541033	NA	NA	0	0	0	NA	gRNA_1,gRNA_2,gRNA_3,gRNA_4	0.171735172954438,0.8387363769893,0.983988775138406,0.0779568336997811	-0.0071535422383104,-0.00434287798107937,-0.000665714955698032,-0.0254534051846007
CXCR5_INTERGENIC	ENSG00000160695	VPS11	CXCR5_INTERGENIC|VPS11	cCRE_intergenic	NA	0.3428	0.541913	NA	NA	0	0	0	NA	gRNA_45,gRNA_46,gRNA_47,gRNA_48	0.509563560519532,0.103524840352854,0.359999309509147,0.586713555276828	0.0081436087248643,-0.0462918350818899,-0.0594667684373864,0.0109208045671833
FOXP3_TSS	ENSG00000101940	WDR13	FOXP3_TSS|WDR13	TSS	FOXP3	0.342606	0.541913	NA	NA	0	0	0	NA	gRNA_253,gRNA_254,gRNA_255,gRNA_256	0.370764502751209,0.244158525304386,0.444968855788162,0.276295421456726	-0.0166350140751613,-0.00598928034252871,0.00239052460954658,-0.00142435235201427
STAT3_TSS	ENSG00000131475	VPS25	STAT3_TSS|VPS25	TSS	STAT3	0.343158	0.541913	NA	NA	0	0	0	NA	gRNA_309,gRNA_310,gRNA_311,gRNA_312	0.286506651549844,0.264552284780003,0.541961911626827,0.271816485707551	-0.0732884741222314,-0.0361555840279212,0.0304018805538351,-0.0870522275987526
TRIM26_TSS	ENSG00000206344	HCG27	TRIM26_TSS|HCG27	TSS	TRIM26	0.344358	0.543166	NA	NA	0	0	0	NA	gRNA_73,gRNA_74,gRNA_75,gRNA_76	0.62727055651923,0.297253791432265,0.691286145061025,0.087243042445213	-0.0178634146178003,0.0398125504656752,-0.0204528755129703,-0.044312067199776
RGS19_OPRL1_TSS	ENSG00000101150	TPD52L2	RGS19_OPRL1_TSS|TPD52L2	TSS	RGS19	0.34512	0.543728	NA	NA	0	0	0	NA	gRNA_201,gRNA_202,gRNA_203,gRNA_204	0.930567401045829,0.28358290816459,0.0725608575009216,0.589922410689285	-0.00179566448085883,0.0306558192784848,0.00261829405276698,0.00650192992222398
CD247_INTRON	ENSG00000143155	TIPRL	CD247_INTRON|TIPRL	cCRE_intron	NA	0.348015	0.547642	NA	NA	0	0	0	NA	gRNA_29,gRNA_30,gRNA_31,gRNA_32	0.103060706436244,0.49905973975856,0.828242624389652,0.269718337390255	0.157902118888834,0.056946606721366,-0.0480451730066405,-0.133476079318609
CERS2_ENH	ENSG00000143373	ZNF687	CERS2_ENH|ZNF687	Gasperini_ENH	CERS2	0.348513	0.54778	NA	NA	0	0	0	NA	gRNA_93,gRNA_94,gRNA_95,gRNA_96	0.808066318747571,0.473155953243581,0.121816445673611,0.247413368405622	-0.00635511918973576,-0.0138353183117078,-0.0456855939572202,-0.0297825324324378
TUBB2A_ENH	ENSG00000124588	NQO2	TUBB2A_ENH|NQO2	Gasperini_ENH	TUBB2A	0.34953	0.548733	NA	NA	0	0	0	NA	gRNA_85,gRNA_86,gRNA_87,gRNA_88	0.0893162098430342,0.424062977619169,0.33447498494077,0.915041371522989	0.182959340839581,0.034687386600128,0.0595389364785005,0.0340131506748969
CERS2_ENH	ENSG00000143398	PIP5K1A	CERS2_ENH|PIP5K1A	Gasperini_ENH	CERS2	0.350325	0.549336	NA	NA	0	0	0	NA	gRNA_93,gRNA_94,gRNA_95,gRNA_96	0.0786578396576616,0.297991846576229,0.559173693214308,0.888561487810009	0.0595689137953817,0.0279395172045486,0.0225483085397231,0.0135624416101909
RPS26_TSS	ENSG00000123374	CDK2	RPS26_TSS|CDK2	TSS	RPS26	0.352441	0.552006	NA	NA	0	0	0	NA	gRNA_49,gRNA_50,gRNA_51,gRNA_52	0.338569497730903,0.824774956731629,0.0642045645057362,0.657634144898464	0.0437346877677736,0.0280260423391825,0.0924416524617135,-0.0210908977837982
SHARPIN_TSS	ENSG00000183309	ZNF623	SHARPIN_TSS|ZNF623	TSS	SHARPIN	0.354274	0.553579	NA	NA	0	0	0	NA	gRNA_77,gRNA_78,gRNA_79,gRNA_80	0.218784556086815,0.931261934697638,0.672699681644417,0.0869445639083384	-2.48035873669367e-05,0.00578574123788397,-0.00824605696237934,0.00339866375349016
FOXP3_TSS	ENSG00000068438	FTSJ1	FOXP3_TSS|FTSJ1	TSS	FOXP3	0.354248	0.553579	NA	NA	0	0	0	NA	gRNA_253,gRNA_254,gRNA_255,gRNA_256	0.926622228936993,0.393596909915697,0.275885460654758,0.118414135907944	-0.00487392041547144,-0.0291558878056012,-0.0354951976486326,0.0338528501047973
CD247_INTRON	ENSG00000198771	RCSD1	CD247_INTRON|RCSD1	cCRE_intron	NA	0.354792	0.553741	NA	NA	0	0	0	NA	gRNA_29,gRNA_30,gRNA_31,gRNA_32	0.0665043272806841,0.861594113571361,0.779368612423408,0.267645339707316	-0.0707473464616299,-0.0212190171872444,-0.0338532751836227,-0.125533549819155
GLB1_INTRON	ENSG00000153551	CMTM7	GLB1_INTRON|CMTM7	cCRE_intron	NA	0.357172	0.556805	NA	NA	0	0	0	NA	gRNA_69,gRNA_70,gRNA_71,gRNA_72	0.13545978969088,0.441302096554713,0.491074972305819,0.412788895638147	-6.41624258823081e-05,-0.000604240118905086,-0.0209715843727792,0.0237902883777976
BTG2_ENH	ENSG00000077152	UBE2T	BTG2_ENH|UBE2T	Gasperini_ENH	BTG2	0.357775	0.557094	NA	NA	0	0	0	NA	gRNA_5,gRNA_6,gRNA_7,gRNA_8	0.759828758651887,0.181633608261192,0.104296878479176,0.844784084821157	0.0594968688101527,0.143642118101208,-0.152471499395793,0.0312210961413552
TBX1_TSS	ENSG00000070413	DGCR2	TBX1_TSS|DGCR2	TSS	TBX1	0.359321	0.558851	NA	NA	0	0	0	NA	gRNA_217,gRNA_218,gRNA_219,gRNA_220	0.778752262795629,0.226071511558322,0.06989403927654,0.997019393317813	-0.00570895781897647,0.0345809282128855,-0.0496582570628294,-0.000539905904597585
LCA5L_INTRON	ENSG00000183527	PSMG1	LCA5L_INTRON|PSMG1	cCRE_intron	NA	0.360724	0.560381	NA	NA	0	0	0	NA	gRNA_65,gRNA_66,gRNA_67,gRNA_68	0.157388947206675,0.433858274696978,0.79160790577638,0.228796279148238	-0.100683034463439,-0.0484242840987881,0.0437979714184591,0.0485188938417285
DVL1_INTRON2	ENSG00000127054	INTS11	DVL1_INTRON2|INTS11	cCRE_intron	NA	0.361807	0.56141	NA	NA	0	0	0	NA	gRNA_25,gRNA_26,gRNA_27,gRNA_28	0.629523419397104,0.297791521793489,0.574426633102431,0.115560994675636	-0.0245284916801672,0.0196587080752313,-0.0307469568113135,-0.0239784216104426
XBP1_TSS	ENSG00000184076	UQCR10	XBP1_TSS|UQCR10	TSS	XBP1	0.363259	0.563009	NA	NA	0	0	0	NA	gRNA_249,gRNA_250,gRNA_251,gRNA_252	0.270184552443894,0.810867798845309,0.860406910085418,0.0665661000467979	-0.0990525661893411,-0.0210409089369086,0.00354587245446458,0.0258292829639291
IER3_ENH	ENSG00000204516	MICB	IER3_ENH|MICB	Gasperini_ENH	IER3	0.364049	0.56358	NA	NA	0	0	0	NA	gRNA_125,gRNA_126,gRNA_127,gRNA_128	0.846205003642482,0.205741326470475,0.658633514282345,0.109920800761013	-0.0193377975082792,-0.109700030870421,0.0313432695036322,NA
XBP1_TSS	ENSG00000180957	PITPNB	XBP1_TSS|PITPNB	TSS	XBP1	0.364748	0.564008	NA	NA	0	0	0	NA	gRNA_249,gRNA_250,gRNA_251,gRNA_252	0.371948783604885,0.319976032565715,0.170112028217254,0.625045075927504	-0.114585729783443,-0.0624932102584133,0.023341419350097,0.0415793488564641
IER3_ENH	ENSG00000204560	DHX16	IER3_ENH|DHX16	Gasperini_ENH	IER3	0.366902	0.566683	0.166352	NA	1	0	1	up	gRNA_125,gRNA_126,gRNA_127,gRNA_128	0.0204763506667001,0.994913917170073,0.851051579669659,0.738853764839777	0.166351993768372,-0.00548293539850814,-0.0105714558442946,0.0322243206557909
TKT_ENH	ENSG00000016864	GLT8D1	TKT_ENH|GLT8D1	Gasperini_ENH	TKT	0.367649	0.567181	NA	NA	0	0	0	NA	gRNA_149,gRNA_150,gRNA_151,gRNA_152	0.562776769185432,0.493580954051352,0.376872394642707,0.122885092040818	-0.0249694678503775,0.000540737350644749,-0.0794223794131723,0.131910105254841
SIRT7_TSS	ENSG00000157637	SLC38A10	SIRT7_TSS|SLC38A10	TSS	SIRT7	0.368375	0.567645	-0.0385355	NA	1	1	0	down	gRNA_265,gRNA_266,gRNA_267,gRNA_268	0.0414487074497975,0.717980266733834,0.632971865654554,0.685741501684255	-0.0385354981425116,-0.0246065800503423,-0.0177949218896905,0.0270430504591738
SOCS3_ENH	ENSG00000087157	PGS1	SOCS3_ENH|PGS1	Gasperini_ENH	SOCS3	0.369412	0.568588	-0.039123	NA	1	1	0	down	gRNA_113,gRNA_114,gRNA_115,gRNA_116	0.744074867197277,0.0392863967967591,0.45697457071982,0.972656453677076	-0.0097078127237899,-0.0391230048766584,0.0207397016534569,0.000873939826594367
TRIM26_TSS	ENSG00000204569	PPP1R10	TRIM26_TSS|PPP1R10	TSS	TRIM26	0.369995	0.568831	NA	NA	0	0	0	NA	gRNA_73,gRNA_74,gRNA_75,gRNA_76	0.507884619566948,0.438258379215815,0.726769278900265,0.0805833459462725	-0.0432234523315135,0.0414344929388499,0.00514305317944019,0.0336267499965142
JUNB_TSS	ENSG00000173875	ZNF791	JUNB_TSS|ZNF791	TSS	JUNB	0.370925	0.569605	0.0825212	NA	1	0	1	up	gRNA_229,gRNA_230,gRNA_231,gRNA_232	0.692208861455073,0.033349232282821,0.869457566095981,0.652885877763319	0.0220441158166776,0.0825212447547898,0.00895995531795535,0.0485483832468649
TMSB4X_ENH1	ENSG00000046653	GPM6B	TMSB4X_ENH1|GPM6B	Gasperini_ENH	TMSB4X	0.372073	0.569988	NA	NA	0	0	0	NA	gRNA_17,gRNA_18,gRNA_19,gRNA_20	0.899778821541603,0.0651676888411416,0.636587286293232,0.353330469319598	-0.00882552853671659,0.0182135715702204,0.0086942988750527,0.0138930718760895
IER3_ENH	ENSG00000204564	C6orf136	IER3_ENH|C6orf136	Gasperini_ENH	IER3	0.372441	0.569988	NA	NA	0	0	0	NA	gRNA_125,gRNA_126,gRNA_127,gRNA_128	0.159950125175398,0.333571646299929,0.852498610286388,0.290560526794023	0.0272807460092782,0.0134309986343276,0.009597704685324,NA
STAT1_TSS	ENSG00000138386	NAB1	STAT1_TSS|NAB1	TSS	STAT1	0.372455	0.569988	NA	NA	0	0	0	NA	gRNA_237,gRNA_238,gRNA_239,gRNA_240	0.145731577206202,0.679299855240758,0.266078882581982,0.501778874900504	0.0355186477934027,0.000667254937639195,0.0048606815520944,0.0179424259854313
ACAP1_INTRON	ENSG00000141504	SAT2	ACAP1_INTRON|SAT2	cCRE_intron	NA	0.373547	0.57099	NA	NA	0	0	0	NA	gRNA_57,gRNA_58,gRNA_59,gRNA_60	0.488126978859161,0.0883664806251257,0.374426588406448,0.823393211159128	0.083155836680607,0.0308625924241039,0.0397960153270623,0.00214239044481002
CERS2_ENH	ENSG00000197622	CDC42SE1	CERS2_ENH|CDC42SE1	Gasperini_ENH	CERS2	0.373964	0.57099	NA	NA	0	0	0	NA	gRNA_93,gRNA_94,gRNA_95,gRNA_96	0.490437186360824,0.958804909280185,0.0571767369895859,0.495764183458754	-0.0294985110213868,0.00462091942533216,-0.1459992370075,-0.0379314526151255
PABPC1L_TSS	ENSG00000132823	OSER1	PABPC1L_TSS|OSER1	TSS	PABPC1L	0.375653	0.572914	0.117389	NA	1	0	1	up	gRNA_61,gRNA_62,gRNA_63,gRNA_64	0.800889079563755,0.0333494425638967,0.767319831747929,0.656548607006944	0.00690732736887695,0.117388850244358,0.00333016145144238,0.0501336942017396
TMSB4X_ENH1	ENSG00000046651	OFD1	TMSB4X_ENH1|OFD1	Gasperini_ENH	TMSB4X	0.377149	0.573235	NA	NA	0	0	0	NA	gRNA_17,gRNA_18,gRNA_19,gRNA_20	0.147990997701043,0.384283921003006,0.66790323792785,0.357207253475264	-0.0770062239992753,-0.0426974441424114,-0.0246798100482405,-0.0118393154615962
LSP1_INTRON3	ENSG00000184281	TSSC4	LSP1_INTRON3|TSSC4	cCRE_intron	NA	0.376723	0.573235	NA	NA	0	0	0	NA	gRNA_177,gRNA_178,gRNA_179,gRNA_180	0.821072660340796,0.250217406900963,0.0698818420977596,0.942817965680094	0.00230374701502944,-0.0715169222969445,-0.113981551637856,0.0148916902355025
LCP1_TSS	ENSG00000123200	ZC3H13	LCP1_TSS|ZC3H13	TSS	LCP1	0.377151	0.573235	NA	NA	0	0	0	NA	gRNA_305,gRNA_306,gRNA_307,gRNA_308	0.29994288964724,0.0577926529287024,0.974149253031806,0.803505636901287	0.0904450671697508,0.119104239738203,0.0271116389649515,0.0242710791313232
CD247_INTRON	ENSG00000143162	CREG1	CD247_INTRON|CREG1	cCRE_intron	NA	0.377636	0.57332	NA	NA	0	0	0	NA	gRNA_29,gRNA_30,gRNA_31,gRNA_32	0.909485314395767,0.228145789949713,0.723170024279344,0.0906669140145831	-0.00922925470863524,-0.0248455599405922,0.00426970590878303,-0.0540432382859822
TBX1_TSS	ENSG00000099899	TRMT2A	TBX1_TSS|TRMT2A	TSS	TBX1	0.379296	0.575186	NA	NA	0	0	0	NA	gRNA_217,gRNA_218,gRNA_219,gRNA_220	0.650073471969779,0.25681126704852,0.158476725111762,0.518986142107411	0.00541063371971834,-0.0396133373250208,-0.0625745719593669,-0.013652235609144
CXCR5_INTERGENIC	ENSG00000110367	DDX6	CXCR5_INTERGENIC|DDX6	cCRE_intergenic	NA	0.380264	0.576002	-0.0635783	NA	1	1	0	down	gRNA_45,gRNA_46,gRNA_47,gRNA_48	0.658824193307859,0.885478029064302,0.872525907738049,0.0271207610687166	-0.0294259281913314,-0.0217837325537418,-0.0350520020761658,-0.0635782748240534
EPB41_ENH	ENSG00000126698	DNAJC8	EPB41_ENH|DNAJC8	Gasperini_ENH	EPB41	0.382345	0.577728	0.0787395	NA	1	0	1	up	gRNA_101,gRNA_102,gRNA_103,gRNA_104	0.739597352002003,0.908969735164583,0.0422152629849701,0.492044117898464	-0.00872356074799052,-0.0329157144329337,0.078739512740817,0.0477566836452334
RGS19_OPRL1_TSS	ENSG00000101199	ARFGAP1	RGS19_OPRL1_TSS|ARFGAP1	TSS	RGS19	0.382701	0.577728	NA	NA	0	0	0	NA	gRNA_201,gRNA_202,gRNA_203,gRNA_204	0.469794012242437,0.207155612221701,0.793877155697196,0.181098033502665	0.0218047079010145,0.0270892262907037,0.00583008059357792,-0.0245426286500003
JUNB_TSS	ENSG00000249709	ZNF564	JUNB_TSS|ZNF564	TSS	JUNB	0.381854	0.577728	NA	NA	0	0	0	NA	gRNA_229,gRNA_230,gRNA_231,gRNA_232	0.448649576008955,0.168243803345138,0.676140956817232,0.272871201855384	-0.00903601674193563,-0.00378907142238746,0.0212406906865957,0.0195954334796294
SOCS3_ENH	ENSG00000167280	ENGASE	SOCS3_ENH|ENGASE	Gasperini_ENH	SOCS3	0.383853	0.578812	NA	NA	0	0	0	NA	gRNA_113,gRNA_114,gRNA_115,gRNA_116	0.298362842707944,0.120441131013233,0.682990800073043,0.573707338209749	0.00230044014524583,-0.0198582310738248,-0.0127020831452595,0.0374393999682353
PKM_ENH	ENSG00000159322	ADPGK	PKM_ENH|ADPGK	Gasperini_ENH	PKM	0.387999	0.584404	NA	NA	0	0	0	NA	gRNA_161,gRNA_162,gRNA_163,gRNA_164	0.377274453886273,0.115212291671573,0.411085716306967,0.806134512945056	0.0553180566969075,-0.230107850375287,0.0282084588886992,-0.00575928050782054
ADCY3_TSS	ENSG00000119778	ATAD2B	ADCY3_TSS|ATAD2B	TSS	ADCY3	0.389201	0.585555	NA	NA	0	0	0	NA	gRNA_197,gRNA_198,gRNA_199,gRNA_200	0.973053587658274,0.887585999942733,0.0757638425866025,0.221582979915652	-0.00468647072960271,0.000338128791639331,-0.0372143478815878,-0.0476804937960477
CXCR5_INTERGENIC	ENSG00000256269	HMBS	CXCR5_INTERGENIC|HMBS	cCRE_intergenic	NA	0.390108	0.5856	0.0621178	NA	1	0	1	up	gRNA_45,gRNA_46,gRNA_47,gRNA_48	0.0281794398797948,0.939453763688318,0.607211440694828,0.906448897279186	0.0621178344339597,-0.000411180364234376,0.00683732309649027,0.0105715152741495
SOCS3_ENH	ENSG00000184557	SOCS3	SOCS3_ENH|SOCS3	Gasperini_ENH	SOCS3	0.389944	0.5856	NA	NA	0	0	0	NA	gRNA_113,gRNA_114,gRNA_115,gRNA_116	0.512918728965285,0.0763459029407409,0.930448442853821,0.399555207790481	0.0176356200701039,-0.0223962972373248,0.000641215335959858,-0.0377965550949335
STAT3_TSS	ENSG00000267002	AC060780.1	STAT3_TSS|AC060780.1	TSS	STAT3	0.39057	0.585636	NA	NA	0	0	0	NA	gRNA_309,gRNA_310,gRNA_311,gRNA_312	0.600590204840561,0.695161909154268,0.533103438161712,0.0656309924533134	0.022030725299566,0.011743257269013,-0.0189768145081917,-0.0854843622281125
RPS26_TSS	ENSG00000110958	PTGES3	RPS26_TSS|PTGES3	TSS	RPS26	0.392025	0.586365	NA	NA	0	0	0	NA	gRNA_49,gRNA_50,gRNA_51,gRNA_52	0.0681889877991349,0.312222316202927,0.90135853111015,0.767262540142387	0.0880973999221171,0.0199114029153415,-0.014653709495033,-0.0447142951905337
LSP1_INTRON2	ENSG00000110651	CD81	LSP1_INTRON2|CD81	cCRE_intron	NA	0.392373	0.586365	NA	NA	0	0	0	NA	gRNA_181,gRNA_182,gRNA_183,gRNA_184	0.386764247925276,0.392517998545892,0.165929402075661,0.585610548900251	-0.0426218185035838,-0.0174056151181408,-0.180584614315325,-0.0118462223144329
JUNB_TSS	ENSG00000123154	WDR83	JUNB_TSS|WDR83	TSS	JUNB	0.391978	0.586365	0.0122396	NA	1	0	1	up	gRNA_229,gRNA_230,gRNA_231,gRNA_232	0.981511018477702,0.847001566240413,0.389155936216921,0.0454992999546396	-0.000399142077598669,0.00831915027968244,-0.0157330960686258,0.0122396408658598
TUBB2A_ENH	ENSG00000137274	BPHL	TUBB2A_ENH|BPHL	Gasperini_ENH	TUBB2A	0.395575	0.59049	NA	NA	0	0	0	NA	gRNA_85,gRNA_86,gRNA_87,gRNA_88	0.2006764520101,0.619433627974264,0.346116862606564,0.348861317604951	0.155373878918416,0.00163877538775981,-0.0160560806334568,-0.0367399705032583
PABPC1L_TSS	ENSG00000025772	TOMM34	PABPC1L_TSS|TOMM34	TSS	PABPC1L	0.397583	0.590846	NA	NA	0	0	0	NA	gRNA_61,gRNA_62,gRNA_63,gRNA_64	0.844213155867827,0.368450445808407,0.500749224715202,0.097412624653332	-0.0026918037135169,-0.0181123945659331,0.00167093011705807,0.0659589884790561
TGFB1_INTERGENIC	ENSG00000286177	AC011462.5	TGFB1_INTERGENIC|AC011462.5	cCRE_intergenic	NA	0.396501	0.590846	NA	NA	0	0	0	NA	gRNA_193,gRNA_194,gRNA_195,gRNA_196	0.166818929188857,0.490549219241549,0.584942034195647,0.315132791168748	0.0173179515078919,-0.00995972715201216,-0.0105051352917572,0.00253281799633188
TBX1_TSS	ENSG00000241973	PI4KA	TBX1_TSS|PI4KA	TSS	TBX1	0.397133	0.590846	NA	NA	0	0	0	NA	gRNA_217,gRNA_218,gRNA_219,gRNA_220	0.790600822363254,0.171346518586583,0.969592711632021,0.115237280657117	0.0111439946606938,-0.0518163448362807,-0.00967052406886126,-0.0137521828031099
STAT3_TSS	ENSG00000141699	RETREG3	STAT3_TSS|RETREG3	TSS	STAT3	0.397475	0.590846	0.0909813	NA	1	0	1	up	gRNA_309,gRNA_310,gRNA_311,gRNA_312	0.0307057357680596,0.984202580696575,0.549849267298635,0.912568765218227	0.0909813116605479,-0.00298643095051448,0.018020621725064,-0.0157532611472019
STAT5A_TSS	ENSG00000131475	VPS25	STAT5A_TSS|VPS25	TSS	STAT5A	0.402415	0.597363	NA	NA	0	0	0	NA	gRNA_225,gRNA_226,gRNA_227,gRNA_228	0.203707593660828,0.843572382321033,0.365359902090712,0.24801087186743	0.0267399045246802,0.00788860307802297,0.0568170935732086,0.0746748233085455
IL12A_TSS	ENSG00000186432	KPNA4	IL12A_TSS|KPNA4	TSS	IL12A	0.403039	0.597625	NA	NA	0	0	0	NA	gRNA_277,gRNA_278,gRNA_279,gRNA_280	0.181210377174728,0.665758305909812,0.156063217398871,0.829788460320638	0.0447706896481063,-0.0166725719848824,-0.12290044948215,-0.0416525845488681
CYSTM1_UBE2D2D_ENH	ENSG00000281398	SNHG4	CYSTM1_UBE2D2D_ENH|SNHG4	Gasperini_ENH	CYSTM1	0.403972	0.597756	NA	NA	0	0	0	NA	gRNA_109,gRNA_110,gRNA_111,gRNA_112	0.711274293934462,0.156211287984161,0.959348754479295,0.147300344355206	0.0298453704777919,-0.000321999011310706,0.00573214202610418,0.00569667132084339
LSP1_INTRON3	ENSG00000269821	KCNQ1OT1	LSP1_INTRON3|KCNQ1OT1	cCRE_intron	NA	0.404022	0.597756	0.0803275	NA	1	0	1	up	gRNA_177,gRNA_178,gRNA_179,gRNA_180	0.647466872006926,0.800102120328398,0.878411286707013,0.0345131864193649	0.0232641944150477,0.0126765969199803,-0.011746899025138,0.080327535409871
LSP1_INTRON2	ENSG00000177830	CHID1	LSP1_INTRON2|CHID1	cCRE_intron	NA	0.40555	0.599353	NA	NA	0	0	0	NA	gRNA_181,gRNA_182,gRNA_183,gRNA_184	0.72118248388623,0.124399955111546,0.488926883517206,0.360968902246048	0.0087623820091095,-0.0927872842767611,-0.0823917430064708,-0.0337980016972241
STAT5A_TSS	ENSG00000131470	PSMC3IP	STAT5A_TSS|PSMC3IP	TSS	STAT5A	0.406235	0.599702	NA	NA	0	0	0	NA	gRNA_225,gRNA_226,gRNA_227,gRNA_228	0.612778655935584,0.403390985304762,0.132384607272833,0.48561719605677	0.00405316284266069,-0.0223799487205526,-0.0486166049488854,0.0317080766331394
DVL1_INTRON1	ENSG00000078808	SDF4	DVL1_INTRON1|SDF4	cCRE_intron	NA	0.409477	0.60382	NA	NA	0	0	0	NA	gRNA_21,gRNA_22,gRNA_23,gRNA_24	0.704620799482149,0.255934112804743,0.181728583314449,0.49330598840801	0.0405174486529752,-0.121235501635765,0.0780137706718028,0.129424904036595
CD2_LCR3	ENSG00000116815	CD58	CD2_LCR3|CD58	LCR	CD2	0.410382	0.604339	NA	NA	0	0	0	NA	gRNA_213,gRNA_214,gRNA_215,gRNA_216	0.0934203814577016,0.441442433246041,0.839865854828958,0.469001929641286	0.105656447962189,0.0368434673611078,-6.1710230340295e-05,-0.0561043455654532
FTL_TSS	ENSG00000105483	CARD8	FTL_TSS|CARD8	TSS	FTL	0.410734	0.604339	NA	NA	0	0	0	NA	gRNA_301,gRNA_302,gRNA_303,gRNA_304	0.446484981277011,0.154150732047281,0.979028258860519,0.241523860316448	0.0236289729109467,-0.0812373254995714,0.0104503200394779,0.0671473679401848
SHARPIN_TSS	ENSG00000197858	GPAA1	SHARPIN_TSS|GPAA1	TSS	SHARPIN	0.412218	0.605191	NA	NA	0	0	0	NA	gRNA_77,gRNA_78,gRNA_79,gRNA_80	0.324142756480648,0.554180102038288,0.116539850305408,0.78351242373414	0.00630748435898432,-0.043655894132627,0.0605775347876691,-0.013171556814301
EPB41_ENH	ENSG00000162419	GMEB1	EPB41_ENH|GMEB1	Gasperini_ENH	EPB41	0.412218	0.605191	NA	NA	0	0	0	NA	gRNA_101,gRNA_102,gRNA_103,gRNA_104	0.521743770381637,0.664113111889494,0.238338788533037,0.198615838211882	0.0446476770183912,0.0590922336463094,0.0370039982965065,-0.0359068788076227
CXCR5_INTERGENIC	ENSG00000172269	DPAGT1	CXCR5_INTERGENIC|DPAGT1	cCRE_intergenic	NA	0.413186	0.605945	NA	NA	0	0	0	NA	gRNA_45,gRNA_46,gRNA_47,gRNA_48	0.419845283300566,0.173666772974552,0.732809818269107,0.308547611504001	0.041470689363069,0.0427679037920193,0.0288075711389758,0.0262617526962838
TGFB1_INTERGENIC	ENSG00000167625	ZNF526	TGFB1_INTERGENIC|ZNF526	cCRE_intergenic	NA	0.414814	0.607666	NA	NA	0	0	0	NA	gRNA_193,gRNA_194,gRNA_195,gRNA_196	0.471381315500731,0.15808180600274,0.756131983560015,0.295109043826779	0.0206185950245505,-0.0113056794772707,-0.00154094582312922,-3.38905488473373e-05
IL2RA_INTRON	ENSG00000134460	IL2RA	IL2RA_INTRON|IL2RA	cCRE_intron	NA	0.416814	0.609259	NA	NA	0	0	0	NA	gRNA_33,gRNA_34,gRNA_35,gRNA_36	0.843603433344699,0.673365851174347,0.536842565437684,0.0550997736237639	-0.0495422999742285,-0.0447088373170283,0.0326688295190227,-0.0245710375425969
IER3_ENH	ENSG00000204568	MRPS18B	IER3_ENH|MRPS18B	Gasperini_ENH	IER3	0.416573	0.609259	NA	NA	0	0	0	NA	gRNA_125,gRNA_126,gRNA_127,gRNA_128	0.488918102312079,0.785901406484986,0.050353514256372,0.867369674422417	-0.0869189940325332,-0.0496500005961739,-0.066997699972021,-0.0500160490351154
LCP1_TSS	ENSG00000136141	LRCH1	LCP1_TSS|LRCH1	TSS	LCP1	0.418048	0.610395	NA	NA	0	0	0	NA	gRNA_305,gRNA_306,gRNA_307,gRNA_308	0.398953631100504,0.187590502869033,0.440535819515049,0.512949027291308	-0.00885022671241449,0.0242784259716499,0.032070354190138,0.0508435445306771
SHARPIN_TSS	ENSG00000179886	TIGD5	SHARPIN_TSS|TIGD5	TSS	SHARPIN	0.418663	0.610627	NA	NA	0	0	0	NA	gRNA_77,gRNA_78,gRNA_79,gRNA_80	0.170934316482493,0.600143448442311,0.417829583362884,0.395823383125669	0.00236117926630258,-0.0188314536050769,0.000368318383876257,0.0196076076891087
DVL1_INTRON1	ENSG00000175756	AURKAIP1	DVL1_INTRON1|AURKAIP1	cCRE_intron	NA	0.419747	0.611539	NA	NA	0	0	0	NA	gRNA_21,gRNA_22,gRNA_23,gRNA_24	0.184005194261317,0.134250259643019,0.835593891176949,0.826606691343298	-0.0352488670936604,-0.134229492733498,0.00621298676769788,0.0211947358202664
GIGYF1_ENH	ENSG00000221838	AP4M1	GIGYF1_ENH|AP4M1	Gasperini_ENH	GIGYF1	0.420793	0.612396	NA	NA	0	0	0	NA	gRNA_89,gRNA_90,gRNA_91,gRNA_92	0.169190665569585,0.90523043095106,0.744892739113706,0.150375651044706	0.0363375881267139,0.00427920970585369,-0.0141419724588539,-0.0557547927396922
CERS2_ENH	ENSG00000143436	MRPL9	CERS2_ENH|MRPL9	Gasperini_ENH	CERS2	0.422179	0.613744	NA	NA	0	0	0	NA	gRNA_93,gRNA_94,gRNA_95,gRNA_96	0.32256891874561,0.497909031059795,0.186082155937749,0.578174911264884	-0.0160042338514051,0.0311209273513244,0.0100314424895568,0.0492628477523049
DVL1_INTRON1	ENSG00000221978	CCNL2	DVL1_INTRON1|CCNL2	cCRE_intron	NA	0.423315	0.613864	NA	NA	0	0	0	NA	gRNA_21,gRNA_22,gRNA_23,gRNA_24	0.452906357372685,0.558140427230408,0.326641185431961,0.210510569977363	-0.0459883386718954,-0.0532388280042261,0.0363418586129471,-0.0257324751420442
ACAP1_INTRON	ENSG00000125434	SLC25A35	ACAP1_INTRON|SLC25A35	cCRE_intron	NA	0.423862	0.613864	NA	NA	0	0	0	NA	gRNA_57,gRNA_58,gRNA_59,gRNA_60	0.332044185364429,0.666976855951424,0.792373148602245,0.0993326578905945	0.0121048211630156,-0.0510313352982266,-0.02168756234427,-0.0346235290317786
CERS2_ENH	ENSG00000182134	TDRKH	CERS2_ENH|TDRKH	Gasperini_ENH	CERS2	0.423705	0.613864	0.0397312	NA	1	0	1	up	gRNA_93,gRNA_94,gRNA_95,gRNA_96	0.0352122267793458,0.667610903674449,0.981821525809989,0.754616783645288	0.0397312123426279,0.00567737652051925,0.00322994653230085,0.0085068432421375
TBX1_TSS	ENSG00000183597	TANGO2	TBX1_TSS|TANGO2	TSS	TBX1	0.424099	0.613864	NA	NA	0	0	0	NA	gRNA_217,gRNA_218,gRNA_219,gRNA_220	0.524606518291867,0.724955582472388,0.359457818384285,0.127664357497368	0.0188346761048654,-0.0226417961323377,0.00196163870547422,0.0203645406245639
CD247_INTRON	ENSG00000143157	POGK	CD247_INTRON|POGK	cCRE_intron	NA	0.42909	0.615426	NA	NA	0	0	0	NA	gRNA_29,gRNA_30,gRNA_31,gRNA_32	0.991581652511204,0.313761018413415,0.0585385031728564,0.983307855083687	-0.00561430662911255,0.0130050162144273,-0.0337489122149045,0.00596537282805298
RPS26_TSS	ENSG00000258056	AC009779.2	RPS26_TSS|AC009779.2	TSS	RPS26	0.428548	0.615426	NA	NA	0	0	0	NA	gRNA_49,gRNA_50,gRNA_51,gRNA_52	0.114226009804978,0.730471393822672,0.887050153905583,0.241284317845988	-0.0274633120392258,0.0139507550194165,-0.0012013651821096,0.0364773281906279
RPS26_TSS	ENSG00000139641	ESYT1	RPS26_TSS|ESYT1	TSS	RPS26	0.426971	0.615426	NA	NA	0	0	0	NA	gRNA_49,gRNA_50,gRNA_51,gRNA_52	0.94205576634437,0.413464132170883,0.0730381810416166,0.622656788548177	-0.0117539007680252,-0.0996026007167676,-0.107450909443998,-0.0408171427217165
BBC3_ENH	ENSG00000118162	KPTN	BBC3_ENH|KPTN	Gasperini_ENH	BBC3	0.429324	0.615426	NA	NA	0	0	0	NA	gRNA_97,gRNA_98,gRNA_99,gRNA_100	0.10515663451607,0.715857373301901,0.720945847590885,0.330380832501251	0.00979210763732954,-0.00694730048063671,-0.0093283466367594,0.00296947359548454
BBC3_ENH	ENSG00000090372	STRN4	BBC3_ENH|STRN4	Gasperini_ENH	BBC3	0.425673	0.615426	NA	NA	0	0	0	NA	gRNA_97,gRNA_98,gRNA_99,gRNA_100	0.654092811505698,0.502239945623298,0.319858919242095,0.1674529377166	-0.0279212253494001,0.0156883088464299,0.00213194880430373,0.00438045204894383
SLC2A3_ENH	ENSG00000139178	C1RL	SLC2A3_ENH|C1RL	Gasperini_ENH	SLC2A3	0.427741	0.615426	NA	NA	0	0	0	NA	gRNA_137,gRNA_138,gRNA_139,gRNA_140	0.151702674950057,0.207982396095969,0.588970349321988,0.957031256112603	-0.0197444685099302,0.042102184872761,0.00718809099713413,-0.00675200779207824
JUNB_TSS	ENSG00000196646	ZNF136	JUNB_TSS|ZNF136	TSS	JUNB	0.426303	0.615426	0.0414288	NA	1	0	1	up	gRNA_229,gRNA_230,gRNA_231,gRNA_232	0.647342030516617,0.041316430138218,0.909067150433206,0.726044161991199	0.0063885721315869,0.0414288303073412,0.00337003742832144,0.0167143272618034
SIRT7_TSS	ENSG00000141552	ANAPC11	SIRT7_TSS|ANAPC11	TSS	SIRT7	0.429002	0.615426	NA	NA	0	0	0	NA	gRNA_265,gRNA_266,gRNA_267,gRNA_268	0.736940495899863,0.17117053414184,0.410197712284205,0.345944885322005	0.0424206491247969,0.0429255015548369,0.0223913688572395,0.0600203457941129
RUNX3_TSS	ENSG00000157978	LDLRAP1	RUNX3_TSS|LDLRAP1	TSS	RUNX3	0.427447	0.615426	NA	NA	0	0	0	NA	gRNA_313,gRNA_314,gRNA_315,gRNA_316	0.94974955853167,0.0959546686785022,0.434206089456781,0.448755107976182	-0.00527176849845648,0.0236383673737899,-0.0130227725574108,-0.017850696116215
STAT3_TSS	ENSG00000173786	CNP	STAT3_TSS|CNP	TSS	STAT3	0.429917	0.615615	NA	NA	0	0	0	NA	gRNA_309,gRNA_310,gRNA_311,gRNA_312	0.120353314227219,0.260732820777133,0.749560207217252,0.764619202062893	-0.0516418535515458,0.0382498681391749,-0.0167784379706977,-0.0186057252521783
USP6NL_ENH	ENSG00000181192	DHTKD1	USP6NL_ENH|DHTKD1	Gasperini_ENH	USP6NL	0.431263	0.616882	NA	NA	0	0	0	NA	gRNA_81,gRNA_82,gRNA_83,gRNA_84	0.087197578797936,0.319663929955067,0.83416744788238,0.778857757172255	-0.0720813864921395,-0.00189763885010752,-0.00612089366173738,0.0697582814915083
SHARPIN_TSS	ENSG00000185122	HSF1	SHARPIN_TSS|HSF1	TSS	SHARPIN	0.434853	0.620687	NA	NA	0	0	0	NA	gRNA_77,gRNA_78,gRNA_79,gRNA_80	0.144722327156229,0.453213777444274,0.852913297780114,0.329723149120666	-0.00421225982768841,0.0308445167667335,-0.00970967256495087,-0.0337895271848924
TGFB1_INTERGENIC	ENSG00000028277	POU2F2	TGFB1_INTERGENIC|POU2F2	cCRE_intergenic	NA	0.434815	0.620687	NA	NA	0	0	0	NA	gRNA_193,gRNA_194,gRNA_195,gRNA_196	0.393240982610422,0.48155927476946,0.932120429137409,0.104478653777111	0.0357106418375542,-0.0338788282195419,-0.0138526173784326,0.038688501569342
LSP1_INTRON2	ENSG00000269821	KCNQ1OT1	LSP1_INTRON2|KCNQ1OT1	cCRE_intron	NA	0.437941	0.624428	NA	NA	0	0	0	NA	gRNA_181,gRNA_182,gRNA_183,gRNA_184	0.818080794548401,0.273910710004058,0.174568156871426,0.479028579501019	-0.00419059949554215,0.0713162998868503,-0.0681974389785308,0.0384161263826213
YPEL3_ENH	ENSG00000178188	SH2B1	YPEL3_ENH|SH2B1	Gasperini_ENH	YPEL3	0.43946	0.625926	NA	NA	0	0	0	NA	gRNA_1,gRNA_2,gRNA_3,gRNA_4	0.0894824258012658,0.457004577217156,0.734201340158586,0.628945364173142	0.00783020956974032,-0.00846614194059053,-0.013878488166048,-0.0203742674515314
RPS26_TSS	ENSG00000257727	CNPY2	RPS26_TSS|CNPY2	TSS	RPS26	0.443683	0.62726	NA	NA	0	0	0	NA	gRNA_49,gRNA_50,gRNA_51,gRNA_52	0.0510328787322491,0.471409372841936,0.986507696854768,0.812890474276027	-0.111786688798601,-0.0812271355679588,-0.000114551877018698,-0.0220685649144758
ACAP1_INTRON	ENSG00000239697	TNFSF12	ACAP1_INTRON|TNFSF12	cCRE_intron	NA	0.443548	0.62726	NA	NA	0	0	0	NA	gRNA_57,gRNA_58,gRNA_59,gRNA_60	0.107050246462453,0.796219138465928,0.945404021183951,0.239246169529762	-0.169128801003831,0.0600170959743291,0.0199286942089715,0.0307309655750059
SHARPIN_TSS	ENSG00000180900	SCRIB	SHARPIN_TSS|SCRIB	TSS	SHARPIN	0.443658	0.62726	NA	NA	0	0	0	NA	gRNA_77,gRNA_78,gRNA_79,gRNA_80	0.950004284018827,0.509020277872379,0.568303607513765,0.0701913066651376	-0.00202623092881289,-0.0177685670836359,0.00255023962899346,0.00941481357726878
CERS2_ENH	ENSG00000143390	RFX5	CERS2_ENH|RFX5	Gasperini_ENH	CERS2	0.441738	0.62726	NA	NA	0	0	0	NA	gRNA_93,gRNA_94,gRNA_95,gRNA_96	0.290009139252218,0.33817009078796,0.807029628523692,0.241361865924004	0.0491499012136137,-0.0276968049539525,-0.0226187037614739,-0.00894392731106158
PKM_ENH	ENSG00000166233	ARIH1	PKM_ENH|ARIH1	Gasperini_ENH	PKM	0.441377	0.62726	NA	NA	0	0	0	NA	gRNA_161,gRNA_162,gRNA_163,gRNA_164	0.50050699660575,0.361365979159187,0.222653334447387,0.473506330159847	-0.0469209033102156,-0.173150000432982,0.0860121666063775,-0.0310227231760736
STAT5A_TSS	ENSG00000068120	COASY	STAT5A_TSS|COASY	TSS	STAT5A	0.441832	0.62726	NA	NA	0	0	0	NA	gRNA_225,gRNA_226,gRNA_227,gRNA_228	0.284044028421365,0.240183612056553,0.340162900639623,0.823564307586988	0.00927909920554482,-0.0017750456348396,0.0479168359663488,0.0147860787914473
FOXP3_TSS	ENSG00000049769	PPP1R3F	FOXP3_TSS|PPP1R3F	TSS	FOXP3	0.442652	0.62726	NA	NA	0	0	0	NA	gRNA_253,gRNA_254,gRNA_255,gRNA_256	0.59594035318021,0.8065917982412,0.0645189784465798,0.618829600034132	0.0153484588602271,0.0125256751282059,-0.0519843616128898,-0.0199896995485686
LSP1_INTRON3	ENSG00000182208	MOB2	LSP1_INTRON3|MOB2	cCRE_intron	NA	0.444951	0.628388	-0.122047	NA	1	1	0	down	gRNA_177,gRNA_178,gRNA_179,gRNA_180	0.925161260098949,0.0314824198342852,0.942397187978104,0.707361326774241	-0.00490209526790164,-0.122046814529708,-0.00489968010879327,0.0383078745671716
GATA3_TSS	ENSG00000165629	ATP5F1C	GATA3_TSS|ATP5F1C	TSS	GATA3	0.447869	0.63184	NA	NA	0	0	0	NA	gRNA_221,gRNA_222,gRNA_223,gRNA_224	0.568476219922134,0.731650063421704,0.583207657743045,0.0812278049833007	-0.0399940568443564,-0.0149745845094791,0.19200954125834,-0.0598996740257758
PKM_ENH	ENSG00000066933	MYO9A	PKM_ENH|MYO9A	Gasperini_ENH	PKM	0.450191	0.634447	NA	NA	0	0	0	NA	gRNA_161,gRNA_162,gRNA_163,gRNA_164	0.0888974679718377,0.318598228112755,0.903829992952243,0.778735209547529	-0.0536433990631057,-0.0269310659177969,-0.0146572247904183,-0.0128797141389203
IER3_ENH	ENSG00000204498	NFKBIL1	IER3_ENH|NFKBIL1	Gasperini_ENH	IER3	0.451385	0.635459	NA	NA	0	0	0	NA	gRNA_125,gRNA_126,gRNA_127,gRNA_128	0.443508186375274,0.91516001123985,0.229525937737253,0.215266883806575	0.0748233495170303,0.00357930613474727,0.0461308838750473,0.219822479832887
LSP1_INTRON3	ENSG00000110651	CD81	LSP1_INTRON3|CD81	cCRE_intron	NA	0.452548	0.636426	NA	NA	0	0	0	NA	gRNA_177,gRNA_178,gRNA_179,gRNA_180	0.905888619279631,0.20038305119185,0.525986523228674,0.211263532267883	-0.0144804070478939,-0.0934987022535885,-0.0429457727407985,-0.0738059083642626
KCNN4_ENH	ENSG00000159882	ZNF230	KCNN4_ENH|ZNF230	Gasperini_ENH	KCNN4	0.454011	0.637812	NA	NA	0	0	0	NA	gRNA_105,gRNA_106,gRNA_107,gRNA_108	0.801710602478861,0.445802737485585,0.233992566665572,0.242966893215093	-0.00767682910540241,0.00471610401797352,0.0124215958710144,0.0200596175843645
LSP1_INTRON1	ENSG00000078902	TOLLIP	LSP1_INTRON1|TOLLIP	cCRE_intron	NA	0.455059	0.637942	NA	NA	0	0	0	NA	gRNA_37,gRNA_38,gRNA_39,gRNA_40	0.494724361606851,0.78371113669804,0.266063549596083,0.198004935402119	0.0227948191850406,0.0210980205235166,0.0252639997092216,0.0399579151866495
TGFB1_INTERGENIC	ENSG00000197019	SERTAD1	TGFB1_INTERGENIC|SERTAD1	cCRE_intergenic	NA	0.454919	0.637942	NA	NA	0	0	0	NA	gRNA_193,gRNA_194,gRNA_195,gRNA_196	0.805267454076152,0.469217174587694,0.437203556955231,0.123560268601905	0.013055010407535,0.0219932847211878,-0.024069758398832,0.0185087419599883
PABPC1L_TSS	ENSG00000101473	ACOT8	PABPC1L_TSS|ACOT8	TSS	PABPC1L	0.456385	0.638166	NA	NA	0	0	0	NA	gRNA_61,gRNA_62,gRNA_63,gRNA_64	0.0716681769031252,0.589122879015795,0.688271182656929,0.70755154944902	-0.0660935940954811,-0.0272451383284696,0.00838461177009842,-0.0422478668442717
CERS2_ENH	ENSG00000143458	GABPB2	CERS2_ENH|GABPB2	Gasperini_ENH	CERS2	0.456455	0.638166	NA	NA	0	0	0	NA	gRNA_93,gRNA_94,gRNA_95,gRNA_96	0.158888794343163,0.601998089506532,0.769583081569075,0.279419249005875	-0.0543353349627583,0.0272636723683737,-0.0339839805445736,-0.0435300065537509
BTG1_ENH	ENSG00000102189	EEA1	BTG1_ENH|EEA1	Gasperini_ENH	BTG1	0.456652	0.638166	NA	NA	0	0	0	NA	gRNA_157,gRNA_158,gRNA_159,gRNA_160	0.547697449426599,0.139348887546471,0.550458963493746,0.490068643701245	0.0727557042181936,-0.100036367106796,-0.0813952807637535,-0.0585866974091498
FOXP3_TSS	ENSG00000126768	TIMM17B	FOXP3_TSS|TIMM17B	TSS	FOXP3	0.460133	0.642359	NA	NA	0	0	0	NA	gRNA_253,gRNA_254,gRNA_255,gRNA_256	0.75445967768558,0.369634263306434,0.138341476230562,0.542969925559686	-0.0220023957974391,-0.0567395961725539,-0.00358382351725706,0.0133287857001958
DVL1_INTRON1	ENSG00000157933	SKI	DVL1_INTRON1|SKI	cCRE_intron	NA	0.463344	0.646166	NA	NA	0	0	0	NA	gRNA_21,gRNA_22,gRNA_23,gRNA_24	0.219319691040272,0.225079851833404,0.835476912638834,0.516047939456304	-0.0526619493829578,-0.0556079946676743,-0.0170642745544734,0.0579594578294833
STAT5A_TSS	ENSG00000108828	VAT1	STAT5A_TSS|VAT1	TSS	STAT5A	0.465057	0.647879	NA	NA	0	0	0	NA	gRNA_225,gRNA_226,gRNA_227,gRNA_228	0.563324794772619,0.197728654369867,0.53290477875338,0.361603940282746	0.0148247664667588,-0.0232954604627017,0.010502368602297,0.0259766456733905
IER3_ENH	ENSG00000204394	VARS	IER3_ENH|VARS	Gasperini_ENH	IER3	0.467205	0.649645	NA	NA	0	0	0	NA	gRNA_125,gRNA_126,gRNA_127,gRNA_128	0.233655802574157,0.604255804733955,0.868959578594966,0.176810757303893	-0.07703822714742,-0.042710725569529,-0.0119953055156053,0.0477439646982381
TGFB1_INTERGENIC	ENSG00000105722	ERF	TGFB1_INTERGENIC|ERF	cCRE_intergenic	NA	0.467297	0.649645	NA	NA	0	0	0	NA	gRNA_193,gRNA_194,gRNA_195,gRNA_196	0.790311680777929,0.312886179684288,0.113813293196991,0.771127583847947	0.0125770374496801,-0.022899004552694,0.0466259614462343,-0.00371829568798798
SHARPIN_TSS	ENSG00000178719	GRINA	SHARPIN_TSS|GRINA	TSS	SHARPIN	0.469384	0.651405	NA	NA	0	0	0	NA	gRNA_77,gRNA_78,gRNA_79,gRNA_80	0.146474027159084,0.557994612020031,0.389469238026669,0.688801160982421	0.00775969762408682,-0.0189928543632232,-0.00560092058528583,-0.00780472939677419
SIK2_TSS	ENSG00000150776	NKAPD1	SIK2_TSS|NKAPD1	TSS	SIK2	0.469538	0.651405	NA	NA	0	0	0	NA	gRNA_185,gRNA_186,gRNA_187,gRNA_188	0.784783094162058,0.344489274686543,0.656959661802806,0.123544180761177	0.00724878323782974,-0.00808433506095962,-0.0379089428597479,0.179903504814576
TBX1_TSS	ENSG00000099904	ZDHHC8	TBX1_TSS|ZDHHC8	TSS	TBX1	0.470588	0.651508	NA	NA	0	0	0	NA	gRNA_217,gRNA_218,gRNA_219,gRNA_220	0.563333262760657,0.780256865124285,0.648250924481813,0.0774061868150344	0.00775575262467051,-0.016542555297714,0.0266575836181712,0.0240303834073625
XBP1_TSS	ENSG00000186575	NF2	XBP1_TSS|NF2	TSS	XBP1	0.470542	0.651508	NA	NA	0	0	0	NA	gRNA_249,gRNA_250,gRNA_251,gRNA_252	0.697085779771382,0.629086930115208,0.229421059291813,0.219176296854844	0.055939736471015,0.0461806596585537,-0.128603114598168,-0.0235296117637295
LCP1_TSS	ENSG00000139684	ESD	LCP1_TSS|ESD	TSS	LCP1	0.471442	0.652015	NA	NA	0	0	0	NA	gRNA_305,gRNA_306,gRNA_307,gRNA_308	0.548171649417506,0.481423863497265,0.952367628199981,0.088123210946633	-0.0597191786877366,0.0542828975436788,0.00888374714239049,0.135937402917555
TKT_ENH	ENSG00000113812	ACTR8	TKT_ENH|ACTR8	Gasperini_ENH	TKT	0.473424	0.653903	NA	NA	0	0	0	NA	gRNA_149,gRNA_150,gRNA_151,gRNA_152	0.97628383996493,0.0634827695621637,0.589930763615295,0.611672447937542	0.00154055894083815,0.0921083267475309,-0.00978675974370707,-0.0326426014928164
FTL_TSS	ENSG00000105486	LIG1	FTL_TSS|LIG1	TSS	FTL	0.473786	0.653903	NA	NA	0	0	0	NA	gRNA_301,gRNA_302,gRNA_303,gRNA_304	0.497935970860592,0.41464639340807,0.129783433855461,0.83608388982591	-0.0411254004255114,0.0375687478582228,0.0993537425961743,0.0130469365252787
XBP1_TSS	ENSG00000100263	RHBDD3	XBP1_TSS|RHBDD3	TSS	XBP1	0.475344	0.654712	NA	NA	0	0	0	NA	gRNA_249,gRNA_250,gRNA_251,gRNA_252	0.802758351047109,0.0970675527182549,0.671895641987766,0.431184753215334	-0.0274252344947405,-0.0811836079249274,-0.0430368326143695,-0.0262710530564215
FOXP3_TSS	ENSG00000017483	SLC38A5	FOXP3_TSS|SLC38A5	TSS	FOXP3	0.475352	0.654712	NA	NA	0	0	0	NA	gRNA_253,gRNA_254,gRNA_255,gRNA_256	0.968629268827117,0.437692925616133,0.572663764972678,0.0929852776573279	-0.00629798535033155,-0.0317630398936165,-0.0123092508696388,0.044892432580758
GIGYF1_ENH	ENSG00000077454	LRCH4	GIGYF1_ENH|LRCH4	Gasperini_ENH	GIGYF1	0.476474	0.655581	NA	NA	0	0	0	NA	gRNA_89,gRNA_90,gRNA_91,gRNA_92	0.253084104335391,0.60067931627301,0.369073757956239,0.404571781736261	0.0392586275005734,0.0194470134908069,0.0503758525403804,0.080575772973787
TKT_ENH	ENSG00000114904	NEK4	TKT_ENH|NEK4	Gasperini_ENH	TKT	0.477531	0.656359	NA	NA	0	0	0	NA	gRNA_149,gRNA_150,gRNA_151,gRNA_152	0.376575472138861,0.902098754055935,0.258697616871369,0.259628739458759	0.0172327252123258,0.00880827167490351,-0.0420626943293751,-0.0416999304826229
ACAP1_INTRON	ENSG00000178921	PFAS	ACAP1_INTRON|PFAS	cCRE_intron	NA	0.478937	0.656941	0.0278277	NA	1	0	1	up	gRNA_57,gRNA_58,gRNA_59,gRNA_60	0.794132616146057,0.60477586666109,0.962031599434474,0.0497217747236103	-0.0156763700491103,0.00675637521832698,0.00340865282351605,0.0278276500266369
IER3_ENH	ENSG00000204576	PRR3	IER3_ENH|PRR3	Gasperini_ENH	IER3	0.478669	0.656941	NA	NA	0	0	0	NA	gRNA_125,gRNA_126,gRNA_127,gRNA_128	0.681605694125859,0.210976910845217,0.413132837592386,0.386187387108185	-0.00743446845890516,-0.0724465964927511,0.0345070163632358,0.144752095177659
IL2RA_INTRON	ENSG00000237943	PRKCQ-AS1	IL2RA_INTRON|PRKCQ-AS1	cCRE_intron	NA	0.479452	0.656972	NA	NA	0	0	0	NA	gRNA_33,gRNA_34,gRNA_35,gRNA_36	0.847342922683387,0.346562474551129,0.399525126803399,0.196301796355592	-0.0354697764096906,-0.0621195936818707,0.024725162548597,0.0131644173799158
BBC3_ENH	ENSG00000105321	CCDC9	BBC3_ENH|CCDC9	Gasperini_ENH	BBC3	0.480539	0.657787	NA	NA	0	0	0	NA	gRNA_97,gRNA_98,gRNA_99,gRNA_100	0.0613931017637046,0.459895634345032,0.909214103638705,0.901896296426927	0.102456717569331,0.0328116931121961,-0.00262680699380122,-0.00553493195440978
CERS2_ENH	ENSG00000143443	C1orf56	CERS2_ENH|C1orf56	Gasperini_ENH	CERS2	0.483956	0.661786	NA	NA	0	0	0	NA	gRNA_93,gRNA_94,gRNA_95,gRNA_96	0.246291107785119,0.567691199392671,0.609056020417151,0.276422679433005	-0.0338417628584913,-0.022906109233525,0.0261590480783118,-0.073713854168922
BTG2_ENH	ENSG00000159346	ADIPOR1	BTG2_ENH|ADIPOR1	Gasperini_ENH	BTG2	0.485719	0.662232	NA	NA	0	0	0	NA	gRNA_5,gRNA_6,gRNA_7,gRNA_8	0.658364713799981,0.506572548914105,0.0799706507369941,0.890129183375169	0.0211688660841521,0.039011636799463,0.0895996877985675,-0.0132856272131058
PPP2R1B_TSS	ENSG00000150776	NKAPD1	PPP2R1B_TSS|NKAPD1	TSS	PPP2R1B	0.485378	0.662232	NA	NA	0	0	0	NA	gRNA_41,gRNA_42,gRNA_43,gRNA_44	0.449659381498015,0.487205078075148,0.35636185089253,0.303591386203548	0.00203528135631637,0.0818576419714918,0.0649898050163294,0.0872327148751209
CYSTM1_UBE2D2D_ENH	ENSG00000044115	CTNNA1	CYSTM1_UBE2D2D_ENH|CTNNA1	Gasperini_ENH	CYSTM1	0.486265	0.662232	NA	NA	0	0	0	NA	gRNA_109,gRNA_110,gRNA_111,gRNA_112	0.875951848183797,0.181370762430682,0.343153673979977,0.436617065882033	-0.0393525181185609,0.114796328488357,0.0882442865224812,0.0551661801823285
SOCS3_ENH	ENSG00000078687	TNRC6C	SOCS3_ENH|TNRC6C	Gasperini_ENH	SOCS3	0.48619	0.662232	NA	NA	0	0	0	NA	gRNA_113,gRNA_114,gRNA_115,gRNA_116	0.833169709954977,0.151309469126653,0.2496644049759,0.756003856478517	-0.0144277631873515,-0.0404046847133669,-0.0587215376935677,0.0374932810071015
DVL1_INTRON1	ENSG00000228794	LINC01128	DVL1_INTRON1|LINC01128	cCRE_intron	NA	0.488602	0.663851	NA	NA	0	0	0	NA	gRNA_21,gRNA_22,gRNA_23,gRNA_24	0.441053794652715,0.609172411660893,0.672798029725491,0.133172379082425	-0.0126878072877499,0.00181563146795073,0.00121660802901425,NA
RNF213_ENH	ENSG00000176108	CHMP6	RNF213_ENH|CHMP6	Gasperini_ENH	RNF213	0.488793	0.663851	NA	NA	0	0	0	NA	gRNA_153,gRNA_154,gRNA_155,gRNA_156	0.456825682903984,0.239381467875273,0.308363742066407,0.714538190363399	-0.0336922096290516,0.0281666004883039,0.058564523880876,0.0357089803333051
FOXP3_TSS	ENSG00000196998	WDR45	FOXP3_TSS|WDR45	TSS	FOXP3	0.489019	0.663851	0.118738	NA	1	0	1	up	gRNA_253,gRNA_254,gRNA_255,gRNA_256	0.89582115267796,0.0481891070190366,0.694563105453703,0.804490222404016	0.0203863942672823,0.118737519903937,-0.0204312621449987,-0.013719670191819
FTL_TSS	ENSG00000204673	AKT1S1	FTL_TSS|AKT1S1	TSS	FTL	0.489441	0.663851	NA	NA	0	0	0	NA	gRNA_301,gRNA_302,gRNA_303,gRNA_304	0.472971406652398,0.746358326780352,0.0711847954223438,0.961867006307813	0.00858756851843037,0.00490039664839156,0.062185027658452,0.00518940041961569
FTL_TSS	ENSG00000196961	AP2A1	FTL_TSS|AP2A1	TSS	FTL	0.493905	0.669226	NA	NA	0	0	0	NA	gRNA_301,gRNA_302,gRNA_303,gRNA_304	0.0801348950109144,0.90796858329154,0.591525081270873,0.573756967145822	-0.0507411763309958,-0.00825170999197622,-0.0447349213924866,0.0387269074252203
CERS2_ENH	ENSG00000143379	SETDB1	CERS2_ENH|SETDB1	Gasperini_ENH	CERS2	0.494906	0.669903	NA	NA	0	0	0	NA	gRNA_93,gRNA_94,gRNA_95,gRNA_96	0.549571933514391,0.140932322587709,0.381472508670918,0.839802329046215	0.0121107463968099,0.0270292720624896,-0.038994624883844,0.00275917286480493
DVL1_INTRON1	ENSG00000160087	UBE2J2	DVL1_INTRON1|UBE2J2	cCRE_intron	NA	0.498891	0.673251	NA	NA	0	0	0	NA	gRNA_21,gRNA_22,gRNA_23,gRNA_24	0.0838151000127321,0.566304675783545,0.942089760392208,0.56556624560823	-0.095414698331602,-0.00967351572804021,-0.00981780888637052,-0.13299805304424
IER3_ENH	ENSG00000204410	MSH5	IER3_ENH|MSH5	Gasperini_ENH	IER3	0.498504	0.673251	NA	NA	0	0	0	NA	gRNA_125,gRNA_126,gRNA_127,gRNA_128	0.727601252795391,0.737833429247505,0.104747774963668,0.448900120148584	-0.0131672788619086,0.00519568284276674,0.0301294264549282,NA
LSP1_INTRON3	ENSG00000214026	MRPL23	LSP1_INTRON3|MRPL23	cCRE_intron	NA	0.498751	0.673251	NA	NA	0	0	0	NA	gRNA_177,gRNA_178,gRNA_179,gRNA_180	0.408626380586631,0.890135409690118,0.113384559625607,0.612804272720321	-0.0286960943516834,-0.0167266580279596,0.0609318097893145,-0.0143978192254838
IER3_ENH	ENSG00000204590	GNL1	IER3_ENH|GNL1	Gasperini_ENH	IER3	0.500432	0.67329	NA	NA	0	0	0	NA	gRNA_125,gRNA_126,gRNA_127,gRNA_128	0.10824839040222,0.771483897435044,0.883209954555609,0.345402998792063	0.112902863825837,0.0438844216249398,-0.0155695342420082,0.299639927095388
STAT3_TSS	ENSG00000108799	EZH1	STAT3_TSS|EZH1	TSS	STAT3	0.499791	0.67329	NA	NA	0	0	0	NA	gRNA_309,gRNA_310,gRNA_311,gRNA_312	0.742083874861775,0.0723668714265153,0.479990084838548,0.985338834126778	-0.0242705759500882,0.00998277245277807,-0.0110567055447042,-0.00513055529682199
RUNX3_TSS	ENSG00000204178	MACO1	RUNX3_TSS|MACO1	TSS	RUNX3	0.49993	0.67329	NA	NA	0	0	0	NA	gRNA_313,gRNA_314,gRNA_315,gRNA_316	0.29706849874883,0.172023001416165,0.579258860017561,0.858585992305226	0.0103439244130592,-0.0306544273061833,0.0178982626803828,0.013251829432358
LCA5L_INTRON	ENSG00000205581	HMGN1	LCA5L_INTRON|HMGN1	cCRE_intron	NA	0.501126	0.673546	NA	NA	0	0	0	NA	gRNA_65,gRNA_66,gRNA_67,gRNA_68	0.810656838249846,0.375466473873867,0.117891332944301,0.712335232223594	0.0266138435722665,-0.0557492174158845,0.18467334612641,0.0113336849960923
SMARCE1_INTERGENIC	ENSG00000171475	WIPF2	SMARCE1_INTERGENIC|WIPF2	cCRE_intergenic	NA	0.504475	0.677014	NA	NA	0	0	0	NA	gRNA_189,gRNA_190,gRNA_191,gRNA_192	0.710510656761629,0.383027052785306,0.312949135435069,0.304941546792483	0.00616195104878992,-0.245122388360105,0.024414676782835,0.0346954128285306
JUNB_TSS	ENSG00000037757	MRI1	JUNB_TSS|MRI1	TSS	JUNB	0.50472	0.677014	NA	NA	0	0	0	NA	gRNA_229,gRNA_230,gRNA_231,gRNA_232	0.692194742475187,0.737277168341942,0.0693394851160811,0.73477725683775	0.0137694441834116,-0.0141711000439926,-0.0129337920840109,0.0085865065637174
SIRT7_TSS	ENSG00000141562	NARF	SIRT7_TSS|NARF	TSS	SIRT7	0.505446	0.677308	NA	NA	0	0	0	NA	gRNA_265,gRNA_266,gRNA_267,gRNA_268	0.714504901171869,0.736720969957211,0.64897284772584,0.0763758080607484	0.000743860579245803,-0.0239769265033767,-0.00484184863354875,-0.0572034166664808
TGFB1_INTERGENIC	ENSG00000248098	BCKDHA	TGFB1_INTERGENIC|BCKDHA	cCRE_intergenic	NA	0.508658	0.680929	NA	NA	0	0	0	NA	gRNA_193,gRNA_194,gRNA_195,gRNA_196	0.729541531042875,0.917313327996925,0.423394077340437,0.0934948465645743	-0.021004530284397,-0.00567259771992851,0.0377759123795604,-0.0320130147349236
LDHA_TSS	ENSG00000074319	TSG101	LDHA_TSS|TSG101	TSS	LDHA	0.510088	0.68216	NA	NA	0	0	0	NA	gRNA_297,gRNA_298,gRNA_299,gRNA_300	0.333909219014446,0.472746133524034,0.73107298562111,0.231110243774496	0.0952547723121236,-0.0110422440988084,0.0323311195121051,0.0318620657613674
SIK2_TSS	ENSG00000150779	TIMM8B	SIK2_TSS|TIMM8B	TSS	SIK2	0.51137	0.682507	NA	NA	0	0	0	NA	gRNA_185,gRNA_186,gRNA_187,gRNA_188	0.497867894740537,0.200880156697971,0.340013397819814,0.789075107547104	-0.027846920601754,0.0462095548022849,-0.00449891688085335,-0.0222824749165114
JUNB_TSS	ENSG00000104889	RNASEH2A	JUNB_TSS|RNASEH2A	TSS	JUNB	0.510861	0.682507	NA	NA	0	0	0	NA	gRNA_229,gRNA_230,gRNA_231,gRNA_232	0.217740753892046,0.68158603372976,0.558687565801584,0.322844658672567	-0.0126163056160928,-0.00384518119012052,-0.0143409790201749,-0.0259471234723736
BTG2_ENH	ENSG00000122188	LAX1	BTG2_ENH|LAX1	Gasperini_ENH	BTG2	0.512272	0.68303	NA	NA	0	0	0	NA	gRNA_5,gRNA_6,gRNA_7,gRNA_8	0.224225304386892,0.679810345861392,0.602223858013414,0.293552423198544	0.0697124811784012,0.0352364437536704,0.0316592416480146,-0.02885626294559
SMARCE1_INTERGENIC	ENSG00000008838	MED24	SMARCE1_INTERGENIC|MED24	cCRE_intergenic	NA	0.513393	0.683842	NA	NA	0	0	0	NA	gRNA_189,gRNA_190,gRNA_191,gRNA_192	0.862491436228322,0.89650907302886,0.14737482472261,0.237727227169781	0.0204889848747056,0.0386562216417848,0.0396494161502777,-0.0472495441047287
USP6NL_ENH	ENSG00000183049	CAMK1D	USP6NL_ENH|CAMK1D	Gasperini_ENH	USP6NL	0.514821	0.68506	NA	NA	0	0	0	NA	gRNA_81,gRNA_82,gRNA_83,gRNA_84	0.220529932498636,0.347852502231504,0.698708857631051,0.508830300195017	0.04222674053315,0.0334392402319017,0.016309770537903,0.000856177535108013
TRIM26_TSS	ENSG00000214922	HLA-F-AS1	TRIM26_TSS|HLA-F-AS1	TSS	TRIM26	0.515708	0.685559	NA	NA	0	0	0	NA	gRNA_73,gRNA_74,gRNA_75,gRNA_76	0.99079232779339,0.399957854285065,0.125946891793208,0.548733827526124	0.00173660840961615,0.0196906051551127,0.0387525074522625,0.00743855542335609
PABPC1L_TSS	ENSG00000204070	SYS1	PABPC1L_TSS|SYS1	TSS	PABPC1L	0.516518	0.685577	NA	NA	0	0	0	NA	gRNA_61,gRNA_62,gRNA_63,gRNA_64	0.137218968982108,0.625795032581969,0.747513806389637,0.428286074773634	-0.0603698213032087,0.0277019507971901,0.0189106819081976,-0.0715645726120016
CERS2_ENH	ENSG00000143437	ARNT	CERS2_ENH|ARNT	Gasperini_ENH	CERS2	0.517261	0.685577	NA	NA	0	0	0	NA	gRNA_93,gRNA_94,gRNA_95,gRNA_96	0.647316002098301,0.240956510740908,0.467682747680475,0.378190806348675	-0.0288593808213656,-0.039136077443708,0.0179131297655558,0.00508993167000243
XBP1_TSS	ENSG00000100296	THOC5	XBP1_TSS|THOC5	TSS	XBP1	0.517217	0.685577	NA	NA	0	0	0	NA	gRNA_249,gRNA_250,gRNA_251,gRNA_252	0.769782626669981,0.162823287173447,0.235600213250966,0.934042230585633	0.0174970856014948,0.0829780772392982,-0.118239830951646,-0.0109292019425072
YPEL3_ENH	ENSG00000169592	INO80E	YPEL3_ENH|INO80E	Gasperini_ENH	YPEL3	0.52053	0.689196	NA	NA	0	0	0	NA	gRNA_1,gRNA_2,gRNA_3,gRNA_4	0.269130514609445,0.526813481733029,0.442035058708309,0.446995917262989	0.0202100249400749,0.00599877330310022,0.0316212276945395,0.00579705326776614
TKT_ENH	ENSG00000010318	PHF7	TKT_ENH|PHF7	Gasperini_ENH	TKT	0.52154	0.689196	NA	NA	0	0	0	NA	gRNA_149,gRNA_150,gRNA_151,gRNA_152	0.243497648870727,0.79955337261285,0.755409329465244,0.191386052503323	0.0266346107870968,0.0164812470861939,0.022719359732426,0.0601504836721457
CD2_LCR2	ENSG00000198162	MAN1A2	CD2_LCR2|MAN1A2	LCR	CD2	0.521526	0.689196	NA	NA	0	0	0	NA	gRNA_209,gRNA_210,gRNA_211,gRNA_212	0.997634322681164,0.325417683188075,0.159339567213042,0.544088603587561	0.00140599602729796,-0.0702425027585356,-0.0856492376127274,0.00132976833638365
SMAD3_INTRON	ENSG00000103591	AAGAB	SMAD3_INTRON|AAGAB	cCRE_intron	NA	0.522666	0.690002	NA	NA	0	0	0	NA	gRNA_53,gRNA_54,gRNA_55,gRNA_56	0.712722856864925,0.221580042871332,0.974829692998448,0.183799635984973	-0.0264493754120945,0.153905518375234,0.0041618867440561,0.0188546517328693
SMAD3_INTRON	ENSG00000033800	PIAS1	SMAD3_INTRON|PIAS1	cCRE_intron	NA	0.52813	0.69584	NA	NA	0	0	0	NA	gRNA_53,gRNA_54,gRNA_55,gRNA_56	0.308260748890358,0.885335648727819,0.772942177751312,0.137605156015783	0.0490677232426873,-0.000156030059774048,-0.014874086432769,-0.0708517869531692
TUBB2A_ENH	ENSG00000198721	ECI2	TUBB2A_ENH|ECI2	Gasperini_ENH	TUBB2A	0.528081	0.69584	NA	NA	0	0	0	NA	gRNA_85,gRNA_86,gRNA_87,gRNA_88	0.382760843958856,0.581479413323296,0.172124771911326,0.757534480164984	-0.273551943992919,-0.0141604237389772,-0.0248883611700138,-0.0573563858209006
CXCR5_INTERGENIC	ENSG00000110395	CBL	CXCR5_INTERGENIC|CBL	cCRE_intergenic	NA	0.530857	0.69737	NA	NA	0	0	0	NA	gRNA_45,gRNA_46,gRNA_47,gRNA_48	0.155826033572376,0.669748237555925,0.670109124482922,0.420364669463551	-0.0692804200795832,0.0486860355991854,0.0144775034768583,-0.0584797249810219
ACAP1_INTRON	ENSG00000040633	PHF23	ACAP1_INTRON|PHF23	cCRE_intron	NA	0.530586	0.69737	NA	NA	0	0	0	NA	gRNA_57,gRNA_58,gRNA_59,gRNA_60	0.448591719930582,0.441692149456768,0.264576612804421,0.560083505987181	-0.0495208389034382,-0.112696731019252,0.0718776206392246,-0.0311360055278605
CERS2_ENH	ENSG00000143442	POGZ	CERS2_ENH|POGZ	Gasperini_ENH	CERS2	0.530034	0.69737	NA	NA	0	0	0	NA	gRNA_93,gRNA_94,gRNA_95,gRNA_96	0.252690340130359,0.822536170357214,0.203912038049801,0.690991471311983	0.060013070367319,-0.00844507989671106,-0.0745560869440989,0.0191607310261581
CERS2_ENH	ENSG00000213190	MLLT11	CERS2_ENH|MLLT11	Gasperini_ENH	CERS2	0.531506	0.697536	NA	NA	0	0	0	NA	gRNA_93,gRNA_94,gRNA_95,gRNA_96	0.984023932644903,0.211335622208921,0.222524736668153,0.637200514673469	-0.000251968883236198,-0.00834282781321366,-0.0405980075888422,-0.0258234333383025
TKT_ENH	ENSG00000272886	DCP1A	TKT_ENH|DCP1A	Gasperini_ENH	TKT	0.53257	0.697562	NA	NA	0	0	0	NA	gRNA_149,gRNA_150,gRNA_151,gRNA_152	0.299397267030945,0.707553623458463,0.283853221340197,0.492810045170585	-0.0184800120265895,-0.0308525732274424,0.00990297018981223,0.071341425068563
SIK2_TSS	ENSG00000137713	PPP2R1B	SIK2_TSS|PPP2R1B	TSS	SIK2	0.532549	0.697562	NA	NA	0	0	0	NA	gRNA_185,gRNA_186,gRNA_187,gRNA_188	0.215773500675309,0.353870570853917,0.491735464061169,0.789158292780408	0.00895699540078085,0.0407361958147196,0.023797352427085,0.0183974751031086
CYSTM1_UBE2D2D_ENH	ENSG00000184584	TMEM173	CYSTM1_UBE2D2D_ENH|TMEM173	Gasperini_ENH	CYSTM1	0.533882	0.698596	NA	NA	0	0	0	NA	gRNA_109,gRNA_110,gRNA_111,gRNA_112	0.798266370731621,0.175892870829095,0.444059815085107,0.478178756015053	0.0567157715893547,-0.151465211196869,0.0280460503988698,0.0207419870998575
STAT3_TSS	ENSG00000126561	STAT5A	STAT3_TSS|STAT5A	TSS	STAT3	0.536035	0.700726	NA	NA	0	0	0	NA	gRNA_309,gRNA_310,gRNA_311,gRNA_312	0.461578446788134,0.983590329617525,0.118871284523714,0.557993280445699	-0.0443415264697254,0.00609851653616744,0.0204208824471982,0.0371351255051238
STAT3_TSS	ENSG00000131470	PSMC3IP	STAT3_TSS|PSMC3IP	TSS	STAT3	0.537338	0.701743	NA	NA	0	0	0	NA	gRNA_309,gRNA_310,gRNA_311,gRNA_312	0.494939250259357,0.308548467916954,0.502719646351612,0.394627028231706	0.0130017165175188,0.0376323041908526,-0.00919468143796891,-0.0311996483914456
CERS2_ENH	ENSG00000266472	MRPS21	CERS2_ENH|MRPS21	Gasperini_ENH	CERS2	0.538647	0.702766	NA	NA	0	0	0	NA	gRNA_93,gRNA_94,gRNA_95,gRNA_96	0.788829395203228,0.131229871563372,0.830772163081845,0.354423650129206	0.0193685237389776,0.0569226927561062,-0.0302142970719834,0.0610059492716881
ACAP1_INTRON	ENSG00000170037	CNTROB	ACAP1_INTRON|CNTROB	cCRE_intron	NA	0.539913	0.703045	NA	NA	0	0	0	NA	gRNA_57,gRNA_58,gRNA_59,gRNA_60	0.906469309176154,0.622975558448806,0.750189655026347,0.0723718607004117	-0.0166800861972192,0.058717247934359,0.0182251612365886,0.0377375899950649
TUBB2A_ENH	ENSG00000250903	GMDS-DT	TUBB2A_ENH|GMDS-DT	Gasperini_ENH	TUBB2A	0.539468	0.703045	NA	NA	0	0	0	NA	gRNA_85,gRNA_86,gRNA_87,gRNA_88	0.503005407839544,0.594277697836271,0.256825523800267,0.398538426934857	-0.0771525258761045,0.0140447524014657,-0.0394952282455256,0.040301594927823
CD69_ENH	ENSG00000139112	GABARAPL1	CD69_ENH|GABARAPL1	Gasperini_ENH	CD69	0.540765	0.703468	NA	NA	0	0	0	NA	gRNA_129,gRNA_130,gRNA_131,gRNA_132	0.759305015191534,0.81163330797546,0.431762309263166,0.115678790402013	0.0505122909344391,0.0172137684625265,-0.0703727499854437,-0.068078747740981
ADCY3_TSS	ENSG00000084676	NCOA1	ADCY3_TSS|NCOA1	TSS	ADCY3	0.543235	0.705994	NA	NA	0	0	0	NA	gRNA_197,gRNA_198,gRNA_199,gRNA_200	0.484143882170711,0.129056949732339,0.581910864005815,0.856281763465099	0.0262498142188053,0.0481669403894182,0.0199405255431772,0.0203952785001
ACAP1_INTRON	ENSG00000181222	POLR2A	ACAP1_INTRON|POLR2A	cCRE_intron	NA	0.545233	0.707215	NA	NA	0	0	0	NA	gRNA_57,gRNA_58,gRNA_59,gRNA_60	0.526813519765735,0.827358116519156,0.744260302782839,0.0968626153675454	-0.0533824654654352,-0.0713649818427491,0.0105887282993015,0.0834596890823341
WDR78_MIER1_TSS	ENSG00000184588	PDE4B	WDR78_MIER1_TSS|PDE4B	TSS	MIER1	0.545102	0.707215	NA	NA	0	0	0	NA	gRNA_281,gRNA_282,gRNA_283,gRNA_284	0.526277860883595,0.998043462797421,0.286234278709647,0.208872814357026	-0.0191627239263408,0.0018536649366116,-0.061174561776057,0.026862641848007
IL2RA_INTRON	ENSG00000170525	PFKFB3	IL2RA_INTRON|PFKFB3	cCRE_intron	NA	0.547586	0.709577	NA	NA	0	0	0	NA	gRNA_33,gRNA_34,gRNA_35,gRNA_36	0.858789620671898,0.109955657011818,0.763665633715883,0.440482422055564	0.0112752968537164,-0.0452182540948244,0.00594322435323982,-0.0152400807164511
IER3_ENH	ENSG00000204469	PRRC2A	IER3_ENH|PRRC2A	Gasperini_ENH	IER3	0.548157	0.70963	NA	NA	0	0	0	NA	gRNA_125,gRNA_126,gRNA_127,gRNA_128	0.25327426955896,0.670395153627487,0.234898448160086,0.798502690792361	0.125609674598288,0.0303554878614136,0.0536947438197692,-0.123231110688688
YPEL3_ENH	ENSG00000260442	ATP2A1-AS1	YPEL3_ENH|ATP2A1-AS1	Gasperini_ENH	YPEL3	0.549224	0.710322	NA	NA	0	0	0	NA	gRNA_1,gRNA_2,gRNA_3,gRNA_4	0.155775116112459,0.978492333069304,0.31070326312364,0.675783211313244	-0.00540526069869691,-0.000736820281325129,-0.00432406124258282,0.0133221865959908
CERS2_ENH	ENSG00000143393	PI4KB	CERS2_ENH|PI4KB	Gasperini_ENH	CERS2	0.550457	0.710541	NA	NA	0	0	0	NA	gRNA_93,gRNA_94,gRNA_95,gRNA_96	0.6370461752948,0.402211323731506,0.82341194731172,0.152555375278679	0.00331013745189801,-0.022814772944078,-0.0255492800408599,-0.0134727223184278
CYSTM1_UBE2D2D_ENH	ENSG00000170469	SPATA24	CYSTM1_UBE2D2D_ENH|SPATA24	Gasperini_ENH	CYSTM1	0.550433	0.710541	NA	NA	0	0	0	NA	gRNA_109,gRNA_110,gRNA_111,gRNA_112	0.986880158497509,0.172192897895976,0.249232644259711,0.759866722016644	-0.0055947166740138,0.042935349076634,-0.0409931024813196,-0.00524784005022755
SMARCE1_INTERGENIC	ENSG00000167920	TMEM99	SMARCE1_INTERGENIC|TMEM99	cCRE_intergenic	NA	0.55184	0.711639	NA	NA	0	0	0	NA	gRNA_189,gRNA_190,gRNA_191,gRNA_192	0.690277644476698,0.323024160400236,0.194315399163926,0.747588966908797	-0.0198616518685766,0.17352716331037,0.024876200596001,-0.0171654236440518
LSP1_INTRON1	ENSG00000214026	MRPL23	LSP1_INTRON1|MRPL23	cCRE_intron	NA	0.554952	0.712215	NA	NA	0	0	0	NA	gRNA_37,gRNA_38,gRNA_39,gRNA_40	0.403801059581988,0.157329959753992,0.828770435553485,0.624044372545708	-0.0289736746439277,-0.0354481236114844,0.0223019908534753,0.0221261537306133
CXCR5_INTERGENIC	ENSG00000095139	ARCN1	CXCR5_INTERGENIC|ARCN1	cCRE_intergenic	NA	0.554538	0.712215	NA	NA	0	0	0	NA	gRNA_45,gRNA_46,gRNA_47,gRNA_48	0.544386354829635,0.419382342759458,0.170845481778505,0.84078089120736	0.0479595712719141,-0.020061874531852,-0.116791837943017,-0.00866967758390369
PABPC1L_TSS	ENSG00000244274	DBNDD2	PABPC1L_TSS|DBNDD2	TSS	PABPC1L	0.554947	0.712215	NA	NA	0	0	0	NA	gRNA_61,gRNA_62,gRNA_63,gRNA_64	0.658712570740764,0.387987770899123,0.749840255061154,0.171449141680171	0.00988951239839144,-0.0176208558514626,-0.00449603510693908,-0.0169905307953353
GIGYF1_ENH	ENSG00000106290	TAF6	GIGYF1_ENH|TAF6	Gasperini_ENH	GIGYF1	0.553783	0.712215	NA	NA	0	0	0	NA	gRNA_89,gRNA_90,gRNA_91,gRNA_92	0.13465424822824,0.57196122837832,0.741599016599224,0.572197022727638	-0.0271795585228008,-0.0258842442801557,-0.0227750159692165,-0.00670813623345912
CERS2_ENH	ENSG00000163159	VPS72	CERS2_ENH|VPS72	Gasperini_ENH	CERS2	0.554529	0.712215	NA	NA	0	0	0	NA	gRNA_93,gRNA_94,gRNA_95,gRNA_96	0.81582262922506,0.486222092410807,0.759965492066541,0.108783024395786	-0.0180654529728792,0.0178670894465153,0.00752534141761024,0.0187236106376039
TBX1_TSS	ENSG00000100075	SLC25A1	TBX1_TSS|SLC25A1	TSS	TBX1	0.555581	0.712338	NA	NA	0	0	0	NA	gRNA_217,gRNA_218,gRNA_219,gRNA_220	0.976624356491061,0.659820116755364,0.642349776871878,0.079607623460856	0.00020369513718832,0.0227632013560991,0.0494663285285948,0.0133582669529421
TRIM26_TSS	ENSG00000241370	RPP21	TRIM26_TSS|RPP21	TSS	TRIM26	0.557577	0.714023	NA	NA	0	0	0	NA	gRNA_73,gRNA_74,gRNA_75,gRNA_76	0.770251191572906,0.756326495903493,0.784317449559284,0.0727805552058592	0.0219338020965674,0.0309409028378552,0.0284898299193072,0.0637538868880048
KCNN4_ENH	ENSG00000131115	ZNF227	KCNN4_ENH|ZNF227	Gasperini_ENH	KCNN4	0.558404	0.714023	NA	NA	0	0	0	NA	gRNA_105,gRNA_106,gRNA_107,gRNA_108	0.921848340636592,0.157736747888384,0.820944606233641,0.279630853661587	-0.00322198208953078,0.0451562653289692,-0.00379127777666455,-0.00884010978962133
RORA_TSS	ENSG00000140307	GTF2A2	RORA_TSS|GTF2A2	TSS	RORA	0.558499	0.714023	NA	NA	0	0	0	NA	gRNA_317,gRNA_318,gRNA_319,gRNA_320	0.270263926272795,0.366343473036246,0.41633281057265,0.810145182756687	0.040638015232187,0.0262675240256631,0.07471272426784,0.0206300358928044
JUNB_TSS	ENSG00000196757	ZNF700	JUNB_TSS|ZNF700	TSS	JUNB	0.560148	0.715447	NA	NA	0	0	0	NA	gRNA_229,gRNA_230,gRNA_231,gRNA_232	0.506393930434992,0.67260566235632,0.876253976444736,0.11273925895847	-0.00342376680865139,0.0147958284973519,-0.00378551696487828,0.0437008776815916
TGFB1_INTERGENIC	ENSG00000105323	HNRNPUL1	TGFB1_INTERGENIC|HNRNPUL1	cCRE_intergenic	NA	0.561712	0.71676	NA	NA	0	0	0	NA	gRNA_193,gRNA_194,gRNA_195,gRNA_196	0.692219421892342,0.955918244327994,0.284155611403819,0.180234279158317	0.0168748235544469,0.00855916923961764,0.0155209243171182,0.036525699145324
TMSB4X_ENH2	ENSG00000123595	RAB9A	TMSB4X_ENH2|RAB9A	Gasperini_ENH	TMSB4X	0.56418	0.719222	NA	NA	0	0	0	NA	gRNA_165,gRNA_166,gRNA_167,gRNA_168	0.142046226785496,0.663164389267974,0.464226220466298,0.78373271250263	0.0621233542869387,0.0138350121130936,0.0449897824230149,-0.015911301510256
CD69_ENH	ENSG00000111196	MAGOHB	CD69_ENH|MAGOHB	Gasperini_ENH	CD69	0.564852	0.719392	NA	NA	0	0	0	NA	gRNA_129,gRNA_130,gRNA_131,gRNA_132	0.507324293974633,0.470863188021601,0.357942854616709,0.402054333061984	0.070321719213824,0.106011546082731,-0.0632764159972339,-0.0185306473102411
DVL1_INTRON1	ENSG00000242485	MRPL20	DVL1_INTRON1|MRPL20	cCRE_intron	NA	0.568523	0.723378	NA	NA	0	0	0	NA	gRNA_21,gRNA_22,gRNA_23,gRNA_24	0.0839899835124152,0.778058300577711,0.615131260818577,0.869627774419308	-0.11015705528808,-0.0415960459945222,0.0419403982499689,-0.0669953410712443
SLC2A3_ENH	ENSG00000126749	EMG1	SLC2A3_ENH|EMG1	Gasperini_ENH	SLC2A3	0.573142	0.728561	NA	NA	0	0	0	NA	gRNA_137,gRNA_138,gRNA_139,gRNA_140	0.443745065956236,0.534164906513488,0.152118081080684,0.990078293132808	0.00201498468532818,-0.0308824509639936,-0.0352036151780841,0.00443658980670347
CERS2_ENH	ENSG00000163131	CTSS	CERS2_ENH|CTSS	Gasperini_ENH	CERS2	0.57725	0.73239	-0.0974852	NA	1	1	0	down	gRNA_93,gRNA_94,gRNA_95,gRNA_96	0.0478365564694412,0.929555042230152,0.893421874599085,0.915507681136384	-0.0974852409188992,0.0107604928720656,0.0079712207296887,0.0161622160188842
SIRT7_TSS	ENSG00000262049	AC139530.1	SIRT7_TSS|AC139530.1	TSS	SIRT7	0.576994	0.73239	NA	NA	0	0	0	NA	gRNA_265,gRNA_266,gRNA_267,gRNA_268	0.642838094841586,0.10935396593768,0.800316344596174,0.645730971831275	0.0228947285786631,-0.0303993454879513,0.00743600124192603,-0.0134871391351979
CD69_ENH	ENSG00000284634	AC092821.3	CD69_ENH|AC092821.3	Gasperini_ENH	CD69	0.580482	0.734398	NA	NA	0	0	0	NA	gRNA_129,gRNA_130,gRNA_131,gRNA_132	0.239910114996762,0.890441090736347,0.437999679183247,0.394442709494515	0.189785517576141,0.0260325692063849,-0.117774498589736,0.0140311535048596
SIK2_TSS	ENSG00000150768	DLAT	SIK2_TSS|DLAT	TSS	SIK2	0.579537	0.734398	NA	NA	0	0	0	NA	gRNA_185,gRNA_186,gRNA_187,gRNA_188	0.828734351288069,0.414733251184161,0.4257731868633,0.251125331471492	0.00479351352350452,-0.0119477348732351,-0.0249211003948768,0.0436264426599774
GATA3_TSS	ENSG00000151657	KIN	GATA3_TSS|KIN	TSS	GATA3	0.580149	0.734398	NA	NA	0	0	0	NA	gRNA_221,gRNA_222,gRNA_223,gRNA_224	0.612622819239345,0.830573154262599,0.502794858448786,0.144043632139134	-0.00396404705288389,-0.00851189266286667,0.229540739605849,0.0460722795618789
PHF19_ENH	ENSG00000106780	MEGF9	PHF19_ENH|MEGF9	Gasperini_ENH	PHF19	0.581154	0.734553	NA	NA	0	0	0	NA	gRNA_133,gRNA_134,gRNA_135,gRNA_136	0.937268091805257,0.860392145441105,0.61871010828012,0.0741967366308436	-0.00670455903113207,-0.0111422562519455,0.0432323551653873,0.00475878102270327
PTPRC_ENH	ENSG00000081237	PTPRC	PTPRC_ENH|PTPRC	Gasperini_ENH	PTPRC	0.585596	0.735989	NA	NA	0	0	0	NA	gRNA_13,gRNA_14,gRNA_15,gRNA_16	0.438100463959092,0.246971620270365,0.525284705471205,0.664566326049624	-0.00509020001835792,-0.0278272610229706,0.0328851612374064,0.0232373337455218
DVL1_INTRON1	ENSG00000189339	SLC35E2B	DVL1_INTRON1|SLC35E2B	cCRE_intron	NA	0.585537	0.735989	NA	NA	0	0	0	NA	gRNA_21,gRNA_22,gRNA_23,gRNA_24	0.477453806495279,0.733587114731571,0.383590643736032,0.281052001052972	0.0313537778928861,-0.0395083353824704,-0.0251747672310933,0.148982971720626
CERS2_ENH	ENSG00000143363	PRUNE1	CERS2_ENH|PRUNE1	Gasperini_ENH	CERS2	0.585489	0.735989	NA	NA	0	0	0	NA	gRNA_93,gRNA_94,gRNA_95,gRNA_96	0.694732154448904,0.326752379318156,0.201410700974756,0.825704005774414	-0.015914561501905,0.0212510688251256,-0.034169026952789,-0.00698394257677398
KLF6_ENH1	ENSG00000107959	PITRM1	KLF6_ENH1|PITRM1	Gasperini_ENH	KLF6	0.58515	0.735989	NA	NA	0	0	0	NA	gRNA_141,gRNA_142,gRNA_143,gRNA_144	0.125052939430247,0.896478729461053,0.465861256563252,0.721750818533492	-0.0116813099083357,-0.00361714234336424,-0.0230292997321544,-0.00376718646949037
WDR78_MIER1_TSS	ENSG00000116704	SLC35D1	WDR78_MIER1_TSS|SLC35D1	TSS	MIER1	0.584247	0.735989	NA	NA	0	0	0	NA	gRNA_281,gRNA_282,gRNA_283,gRNA_284	0.817741820254211,0.253516501522893,0.973498300999039,0.186015267484752	-0.00782227700140159,0.0357689522250014,0.00422408213413716,-0.0170407777110603
FTL_TSS	ENSG00000063176	SPHK2	FTL_TSS|SPHK2	TSS	FTL	0.584185	0.735989	NA	NA	0	0	0	NA	gRNA_301,gRNA_302,gRNA_303,gRNA_304	0.619176902861091,0.272465669108271,0.574943086536126,0.386931725676296	0.0203083518439513,-0.026696353171275,0.0373687618174917,0.0405280662757929
STAT5A_TSS	ENSG00000033627	ATP6V0A1	STAT5A_TSS|ATP6V0A1	TSS	STAT5A	0.586238	0.736104	NA	NA	0	0	0	NA	gRNA_225,gRNA_226,gRNA_227,gRNA_228	0.216308645954795,0.413934282276691,0.71676934964121,0.59024004134838	-0.0256315927039415,-0.0139197281520357,-0.0129994045663854,0.0150897324552429
IER3_ENH	ENSG00000240053	LY6G5B	IER3_ENH|LY6G5B	Gasperini_ENH	IER3	0.587517	0.737017	NA	NA	0	0	0	NA	gRNA_125,gRNA_126,gRNA_127,gRNA_128	0.235104309382257,0.365536607439844,0.502632081740128,0.882022859243365	0.0521451809106587,0.0144592249322436,-0.00520643956318328,0.0411081587961822
TRIM26_TSS	ENSG00000204574	ABCF1	TRIM26_TSS|ABCF1	TSS	TRIM26	0.592258	0.742256	NA	NA	0	0	0	NA	gRNA_73,gRNA_74,gRNA_75,gRNA_76	0.242257150441198,0.66171793625684,0.946236426274582,0.256600614255756	0.0620832251797248,-0.0465915372500243,0.0115330689276203,0.060957014602665
GATA3_TSS	ENSG00000165632	TAF3	GATA3_TSS|TAF3	TSS	GATA3	0.592805	0.742256	NA	NA	0	0	0	NA	gRNA_221,gRNA_222,gRNA_223,gRNA_224	0.557200252781284,0.587574867058659,0.637026060906636,0.18708789465869	0.11494078460419,0.035661067516679,-0.0346442983414259,0.054247363125685
USP6NL_ENH	ENSG00000065665	SEC61A2	USP6NL_ENH|SEC61A2	Gasperini_ENH	USP6NL	0.593939	0.742438	NA	NA	0	0	0	NA	gRNA_81,gRNA_82,gRNA_83,gRNA_84	0.284055166006197,0.382515669619475,0.672843102240632,0.536450659227091	-0.023982678417541,-0.00187489692915931,0.0160905154198759,0.0550432413628048
PHF19_ENH	ENSG00000119396	RAB14	PHF19_ENH|RAB14	Gasperini_ENH	PHF19	0.594168	0.742438	NA	NA	0	0	0	NA	gRNA_133,gRNA_134,gRNA_135,gRNA_136	0.124867729295385,0.649202134275314,0.643508397444268,0.75259140491541	0.0551901994051462,0.0286400894552978,-0.0504426773415249,-0.0337968285378498
TKT_ENH	ENSG00000163933	RFT1	TKT_ENH|RFT1	Gasperini_ENH	TKT	0.594618	0.742438	NA	NA	0	0	0	NA	gRNA_149,gRNA_150,gRNA_151,gRNA_152	0.87101422614854,0.231848173331106,0.537226423358065,0.362607971387903	0.00230983133447094,-0.053395940934656,-0.00858597515422518,-0.0118111343769484
SMARCE1_INTERGENIC	ENSG00000161405	IKZF3	SMARCE1_INTERGENIC|IKZF3	cCRE_intergenic	NA	0.595208	0.742482	NA	NA	0	0	0	NA	gRNA_189,gRNA_190,gRNA_191,gRNA_192	0.557179450377529,0.757987122573307,0.106947974289684,0.873270221146262	-0.0153710352537235,0.138351492546357,0.0576640611518708,-0.00773448284288897
TMSB4X_ENH3	ENSG00000046651	OFD1	TMSB4X_ENH3|OFD1	Gasperini_ENH	TMSB4X	0.59895	0.746453	NA	NA	0	0	0	NA	gRNA_169,gRNA_170,gRNA_171,gRNA_172	0.345306659812934,0.80467333641715,0.963825061451839,0.149784926311862	-0.0738608001335177,-0.0588704425057838,-0.0112942492304722,-0.0585184921617541
STAT3_TSS	ENSG00000173812	EIF1	STAT3_TSS|EIF1	TSS	STAT3	0.601858	0.749377	NA	NA	0	0	0	NA	gRNA_309,gRNA_310,gRNA_311,gRNA_312	0.519406547562156,0.459338257577871,0.524415094578192,0.324825821917296	0.0212792475152526,0.0318459355333394,0.023799541671254,-0.0539609542827311
STAT5A_TSS	ENSG00000108771	DHX58	STAT5A_TSS|DHX58	TSS	STAT5A	0.603374	0.750566	NA	NA	0	0	0	NA	gRNA_225,gRNA_226,gRNA_227,gRNA_228	0.798123425360676,0.331976512915802,0.725791914105901,0.21278182800754	-0.0095725858056251,-0.0236307718809175,-0.0173565259412514,-0.0139533041047133
JUNB_TSS	ENSG00000197857	ZNF44	JUNB_TSS|ZNF44	TSS	JUNB	0.606716	0.754022	NA	NA	0	0	0	NA	gRNA_229,gRNA_230,gRNA_231,gRNA_232	0.661866270007191,0.0897830355459421,0.805903398992906,0.86734666610644	-0.00912813526537132,0.0232557662406463,-0.0102330827745993,-0.000183062330988026
CYSTM1_UBE2D2D_ENH	ENSG00000213523	SRA1	CYSTM1_UBE2D2D_ENH|SRA1	Gasperini_ENH	CYSTM1	0.60832	0.755311	NA	NA	0	0	0	NA	gRNA_109,gRNA_110,gRNA_111,gRNA_112	0.630591615921884,0.357532856327079,0.346710860746837,0.535219652930574	-0.0772059519511914,-0.132300931675261,-0.065942991110217,-0.0506114525481345
HPCAL1_ENH	ENSG00000134330	IAH1	HPCAL1_ENH|IAH1	Gasperini_ENH	HPCAL1	0.611539	0.757197	NA	NA	0	0	0	NA	gRNA_9,gRNA_10,gRNA_11,gRNA_12	0.634954950759533,0.939191344791982,0.236479903036489,0.300982068174443	-0.0420544203266078,-0.0162352426785815,0.0798071826622422,0.00890896718301182
RPS26_TSS	ENSG00000139645	ANKRD52	RPS26_TSS|ANKRD52	TSS	RPS26	0.610525	0.757197	NA	NA	0	0	0	NA	gRNA_49,gRNA_50,gRNA_51,gRNA_52	0.765263016870142,0.766890537602189,0.155208208434992,0.463872956654297	0.00432482297567424,0.0196223378677471,0.00966962557833449,-0.0317255888358987
RTKN2_TSS	ENSG00000181915	ADO	RTKN2_TSS|ADO	TSS	RTKN2	0.611132	0.757197	NA	NA	0	0	0	NA	gRNA_173,gRNA_174,gRNA_175,gRNA_176	0.685986944433803,0.162731048267027,0.409024252287747,0.927909069814434	-0.00931205762074086,-0.0344098553093183,-0.00732140951084648,0.00820976210984628
CXCR5_INTERGENIC	ENSG00000186166	CCDC84	CXCR5_INTERGENIC|CCDC84	cCRE_intergenic	NA	0.613954	0.759306	NA	NA	0	0	0	NA	gRNA_45,gRNA_46,gRNA_47,gRNA_48	0.834011618078267,0.340330432816501,0.409461500765198,0.369185595257415	0.017473709745492,-0.0519632397028058,0.0631293143058443,-0.0488596788831395
SHARPIN_TSS	ENSG00000179950	PUF60	SHARPIN_TSS|PUF60	TSS	SHARPIN	0.614378	0.759306	NA	NA	0	0	0	NA	gRNA_77,gRNA_78,gRNA_79,gRNA_80	0.224919178501907,0.723870593437898,0.34430421321091,0.766880199972177	0.00541295172881118,-0.03352793174599,-0.030439627254122,0.00268585701841817
ACAP1_INTRON	ENSG00000170175	CHRNB1	ACAP1_INTRON|CHRNB1	cCRE_intron	NA	0.615528	0.75969	NA	NA	0	0	0	NA	gRNA_57,gRNA_58,gRNA_59,gRNA_60	0.747509606007617,0.945882223883035,0.381935684943743,0.16001063495493	-0.028247661338758,-0.00351098635602048,0.0486273328520358,0.0317169571599172
TMSB10_TSS	ENSG00000176407	KCMF1	TMSB10_TSS|KCMF1	TSS	TMSB10	0.615827	0.75969	NA	NA	0	0	0	NA	gRNA_293,gRNA_294,gRNA_295,gRNA_296	0.583224723150576,0.495476221661601,0.166049863417455,0.901729809203684	-0.0357089055410511,-0.0254803133566336,0.00504524074210877,0.00794148136134198
RGS19_OPRL1_TSS	ENSG00000101216	GMEB2	RGS19_OPRL1_TSS|GMEB2	TSS	RGS19	0.618542	0.762336	NA	NA	0	0	0	NA	gRNA_201,gRNA_202,gRNA_203,gRNA_204	0.733608746797916,0.639137922732057,0.560157558360791,0.166756621543611	-0.0135790536057339,-0.014187296886889,-0.00626250966457556,0.0249673922682778
TBX1_TSS	ENSG00000099901	RANBP1	TBX1_TSS|RANBP1	TSS	TBX1	0.619635	0.76277	NA	NA	0	0	0	NA	gRNA_217,gRNA_218,gRNA_219,gRNA_220	0.964939022128734,0.69132349288664,0.54107405049016,0.121937969774069	-0.0087120909709919,-0.058502690319417,-0.0250282107316695,0.0406433282813889
STAT5A_TSS	ENSG00000173786	CNP	STAT5A_TSS|CNP	TSS	STAT5A	0.620036	0.76277	NA	NA	0	0	0	NA	gRNA_225,gRNA_226,gRNA_227,gRNA_228	0.915076794550466,0.691598395297191,0.463537156721831,0.150300570541358	0.0106703445672187,-0.0255359868263873,-0.0279885617545277,0.0475051665612107
IL2RA_INTRON	ENSG00000065675	PRKCQ	IL2RA_INTRON|PRKCQ	cCRE_intron	NA	0.621688	0.7637	NA	NA	0	0	0	NA	gRNA_33,gRNA_34,gRNA_35,gRNA_36	0.38104261451449,0.677811619634207,0.606916083887603,0.283370624178031	0.0731367353917348,-0.00299465602256976,0.0569654655688731,0.0342174507495006
RPS26_TSS	ENSG00000170581	STAT2	RPS26_TSS|STAT2	TSS	RPS26	0.621935	0.7637	NA	NA	0	0	0	NA	gRNA_49,gRNA_50,gRNA_51,gRNA_52	0.198050434446203,0.512600886108437,0.63709361016752,0.687522839677152	-0.0616503091367306,0.0516333703096839,-0.0414217324251788,-0.0375750900765089
SHARPIN_TSS	ENSG00000185189	NRBP2	SHARPIN_TSS|NRBP2	TSS	SHARPIN	0.623293	0.764664	NA	NA	0	0	0	NA	gRNA_77,gRNA_78,gRNA_79,gRNA_80	0.602571222840368,0.477817167603312,0.435469844298843,0.356824207709247	-0.00218045159384172,-0.00956259965228638,0.0049765785835517,0.00907583904257166
PABPC1L_TSS	ENSG00000124120	TTPAL	PABPC1L_TSS|TTPAL	TSS	PABPC1L	0.624842	0.765861	NA	NA	0	0	0	NA	gRNA_61,gRNA_62,gRNA_63,gRNA_64	0.307293677387081,0.805313175463139,0.477018293563554,0.381625735342993	-0.0266966434076229,-0.0141355054111984,0.00167141175955243,0.0505526671533931
PKM_ENH	ENSG00000213614	HEXA	PKM_ENH|HEXA	Gasperini_ENH	PKM	0.625963	0.765882	NA	NA	0	0	0	NA	gRNA_161,gRNA_162,gRNA_163,gRNA_164	0.353002767646061,0.194773187508532,0.755375854759176,0.871760852085351	-0.0127541646639988,-0.187478068557341,0.0273091613819875,0.0166016824662315
STAT3_TSS	ENSG00000168256	NKIRAS2	STAT3_TSS|NKIRAS2	TSS	STAT3	0.626005	0.765882	NA	NA	0	0	0	NA	gRNA_309,gRNA_310,gRNA_311,gRNA_312	0.615654425735467,0.622989870235983,0.285759581605946,0.413171435951149	-0.029244516805694,-0.0171107142825799,0.0282281692112494,0.0510760269799578
RPS26_TSS	ENSG00000123353	ORMDL2	RPS26_TSS|ORMDL2	TSS	RPS26	0.627871	0.76606	NA	NA	0	0	0	NA	gRNA_49,gRNA_50,gRNA_51,gRNA_52	0.59165255839335,0.648355124262592,0.183292945109448,0.649449326510674	-0.0397458435983813,0.0159371002286058,-0.117803415982341,-0.0668705960566824
LSP1_INTRON3	ENSG00000177830	CHID1	LSP1_INTRON3|CHID1	cCRE_intron	NA	0.6276	0.76606	NA	NA	0	0	0	NA	gRNA_177,gRNA_178,gRNA_179,gRNA_180	0.961799881641265,0.47419300539185,0.557365475205215,0.179417832123223	-0.00121635252191921,-0.00283589450350891,0.0344782273080115,0.00305257202903064
FTL_TSS	ENSG00000161558	TMEM143	FTL_TSS|TMEM143	TSS	FTL	0.627417	0.76606	NA	NA	0	0	0	NA	gRNA_301,gRNA_302,gRNA_303,gRNA_304	0.190027988009219,0.54178573176073,0.462791928347436,0.956442257492211	-0.0152966190113629,-0.0131180704359263,0.0061433956264088,0.0006684939775978
TRIM26_TSS	ENSG00000137310	TCF19	TRIM26_TSS|TCF19	TSS	TRIM26	0.63168	0.769429	NA	NA	0	0	0	NA	gRNA_73,gRNA_74,gRNA_75,gRNA_76	0.959445755747878,0.913083090948071,0.0572210289990795,0.926564409198621	-0.00803954233194148,0.0136484921534087,-0.02366993541293,0.00664470808073037
EPB41_ENH	ENSG00000130766	SESN2	EPB41_ENH|SESN2	Gasperini_ENH	EPB41	0.63236	0.769429	NA	NA	0	0	0	NA	gRNA_101,gRNA_102,gRNA_103,gRNA_104	0.882952122475556,0.143855936339509,0.446148817618152,0.822123335489473	-0.00743940188242562,0.0270693588977408,0.000503699971622126,-0.00271526145449044
SLC2A3_ENH	ENSG00000003056	M6PR	SLC2A3_ENH|M6PR	Gasperini_ENH	SLC2A3	0.632014	0.769429	NA	NA	0	0	0	NA	gRNA_137,gRNA_138,gRNA_139,gRNA_140	0.0804629971987894,0.780612238299636,0.850513777217027,0.870755570987912	-0.0559467749954996,-0.0145103505354873,0.0037836452264457,-0.0282763747640415
CERS2_ENH	ENSG00000143376	SNX27	CERS2_ENH|SNX27	Gasperini_ENH	CERS2	0.632938	0.769432	NA	NA	0	0	0	NA	gRNA_93,gRNA_94,gRNA_95,gRNA_96	0.126335646417994,0.804750432281594,0.840248522601796,0.546773774547489	0.0246188219973673,0.0121284484238243,0.014481028903411,0.000376508078287041
TGFB1_INTERGENIC	ENSG00000167565	SERTAD3	TGFB1_INTERGENIC|SERTAD3	cCRE_intergenic	NA	0.634858	0.770364	NA	NA	0	0	0	NA	gRNA_193,gRNA_194,gRNA_195,gRNA_196	0.568502958464505,0.970275653866818,0.136935947840104,0.623707756736194	-0.0149840079792631,-0.00425777176904474,-0.0197210298889511,0.00830503409315364
TBX1_TSS	ENSG00000185838	GNB1L	TBX1_TSS|GNB1L	TSS	TBX1	0.634683	0.770364	NA	NA	0	0	0	NA	gRNA_217,gRNA_218,gRNA_219,gRNA_220	0.873978055804423,0.842075616876509,0.104990965047909,0.609232882516515	-0.00624437549846224,-0.0127527812974982,-0.0488882403881172,0.00628848877255801
SHARPIN_TSS	ENSG00000250571	GLI4	SHARPIN_TSS|GLI4	TSS	SHARPIN	0.636358	0.771483	NA	NA	0	0	0	NA	gRNA_77,gRNA_78,gRNA_79,gRNA_80	0.298794658365103,0.841200438726923,0.988577575828985,0.190876079333398	-0.00725888240351971,-0.0102977784047696,0.00164692259492435,-0.0173110841843162
LDHA_TSS	ENSG00000110768	GTF2H1	LDHA_TSS|GTF2H1	TSS	LDHA	0.637451	0.772107	NA	NA	0	0	0	NA	gRNA_297,gRNA_298,gRNA_299,gRNA_300	0.497654397202137,0.237942237758748,0.848888018977645,0.47413782055089	-8.19052133942955e-05,0.0687757806816062,-0.0137948457192936,0.0130410006416767
PPP2R1B_TSS	ENSG00000170145	SIK2	PPP2R1B_TSS|SIK2	TSS	PPP2R1B	0.639268	0.77302	NA	NA	0	0	0	NA	gRNA_41,gRNA_42,gRNA_43,gRNA_44	0.4954721529994,0.497750479918732,0.749371903196782,0.259985377509651	-0.00969586578238289,-0.0188358257147573,-0.00732176627847566,0.0259317898264883
TGFB1_INTERGENIC	ENSG00000105341	DMAC2	TGFB1_INTERGENIC|DMAC2	cCRE_intergenic	NA	0.639362	0.77302	NA	NA	0	0	0	NA	gRNA_193,gRNA_194,gRNA_195,gRNA_196	0.888848276509957,0.142377371258572,0.58808893885803,0.645874547203253	0.00212644719206262,-0.0540197664683411,0.00592043358331995,-0.0101204163289468
TMSB4X_ENH2	ENSG00000046651	OFD1	TMSB4X_ENH2|OFD1	Gasperini_ENH	TMSB4X	0.640484	0.773676	NA	NA	0	0	0	NA	gRNA_165,gRNA_166,gRNA_167,gRNA_168	0.658683603039475,0.894921221655773,0.248195566527627,0.330201531119653	0.0297762921049023,0.018207955970083,-0.0731252659666684,-0.0451137409117068
GIGYF1_ENH	ENSG00000128581	IFT22	GIGYF1_ENH|IFT22	Gasperini_ENH	GIGYF1	0.641249	0.773746	NA	NA	0	0	0	NA	gRNA_89,gRNA_90,gRNA_91,gRNA_92	0.748396370735366,0.366878447710111,0.218012898113179,0.809809172062508	0.0140472867629075,-0.0194718684555739,-0.0425325942094538,-0.0247611429055807
RGS19_OPRL1_TSS	ENSG00000130589	HELZ2	RGS19_OPRL1_TSS|HELZ2	TSS	RGS19	0.6417	0.773746	NA	NA	0	0	0	NA	gRNA_201,gRNA_202,gRNA_203,gRNA_204	0.8207294451538,0.276638196351342,0.26570673528603,0.805151054852961	0.00768582595711892,0.0182961704237443,0.0194438869833883,0.00659187184206905
CERS2_ENH	ENSG00000163125	RPRD2	CERS2_ENH|RPRD2	Gasperini_ENH	CERS2	0.642716	0.774273	NA	NA	0	0	0	NA	gRNA_93,gRNA_94,gRNA_95,gRNA_96	0.618897649106912,0.962511227059191,0.971668893558107,0.0842983441752726	0.02796670986591,0.00535849685736223,0.0104311626471325,0.0344640644950601
RUNX3_TSS	ENSG00000117602	RCAN3	RUNX3_TSS|RCAN3	TSS	RUNX3	0.644518	0.775744	NA	NA	0	0	0	NA	gRNA_313,gRNA_314,gRNA_315,gRNA_316	0.0958993537210532,0.735309027696318,0.846046117187662,0.824471078639392	0.125257899482377,-0.0198344867164797,-0.0116012045196257,-0.023419889154869
TMSB10_TSS	ENSG00000115459	ELMOD3	TMSB10_TSS|ELMOD3	TSS	TMSB10	0.64556	0.776299	NA	NA	0	0	0	NA	gRNA_293,gRNA_294,gRNA_295,gRNA_296	0.272918315941592,0.38207398905614,0.886130246255675,0.534808029945987	0.0118036515957924,-0.0368049204452157,0.00608844074304868,0.0342153625468653
GIGYF1_ENH	ENSG00000146833	TRIM4	GIGYF1_ENH|TRIM4	Gasperini_ENH	GIGYF1	0.649118	0.779875	NA	NA	0	0	0	NA	gRNA_89,gRNA_90,gRNA_91,gRNA_92	0.536083901978232,0.751396335665817,0.144326395114066,0.863624174932529	-0.00107565724086045,0.0176318935843604,0.0401615360511721,-0.0133713591193501
BBC3_ENH	ENSG00000130748	TMEM160	BBC3_ENH|TMEM160	Gasperini_ENH	BBC3	0.650254	0.780539	NA	NA	0	0	0	NA	gRNA_97,gRNA_98,gRNA_99,gRNA_100	0.8587686100439,0.133022028885383,0.841901152092161,0.524703957806964	-0.0358834188410009,0.0830123771274807,-0.000779458010675915,0.0229740207670626
CD2_TSS	ENSG00000116830	TTF2	CD2_TSS|TTF2	TSS	CD2	0.653327	0.783523	NA	NA	0	0	0	NA	gRNA_233,gRNA_234,gRNA_235,gRNA_236	0.464820460814542,0.470490532654008,0.589673713248158,0.396719286919571	0.138185066715354,-0.0246396515647994,0.0388652046846902,0.00101559623842618
RGS19_OPRL1_TSS	ENSG00000130590	SAMD10	RGS19_OPRL1_TSS|SAMD10	TSS	RGS19	0.654773	0.784553	NA	NA	0	0	0	NA	gRNA_201,gRNA_202,gRNA_203,gRNA_204	0.33925959861,0.289123869813214,0.538612993115087,0.974636076199263	0.00759303486733875,-0.0204097106800552,-0.0130619451022864,0.00276734617740995
ACAP1_INTRON	ENSG00000004975	DVL2	ACAP1_INTRON|DVL2	cCRE_intron	NA	0.656353	0.785103	NA	NA	0	0	0	NA	gRNA_57,gRNA_58,gRNA_59,gRNA_60	0.712447401052104,0.805295987037566,0.642148328233832,0.140751976070324	-0.000496243641854494,0.0163168558437424,-0.00224025184372355,-0.0197274975417683
GIGYF1_ENH	ENSG00000146828	SLC12A9	GIGYF1_ENH|SLC12A9	Gasperini_ENH	GIGYF1	0.656408	0.785103	NA	NA	0	0	0	NA	gRNA_89,gRNA_90,gRNA_91,gRNA_92	0.435078138584726,0.245911120956947,0.84406634921737,0.574358090279041	0.0241435706043114,0.027362805231226,0.015488253592727,-0.00345440965852684
IER3_ENH	ENSG00000198563	DDX39B	IER3_ENH|DDX39B	Gasperini_ENH	IER3	0.657827	0.786097	NA	NA	0	0	0	NA	gRNA_125,gRNA_126,gRNA_127,gRNA_128	0.104433617837418,0.998822699077424,0.580751162926341,0.861664175817937	-0.037860753819041,0.000152132377954972,0.027205295194171,0.138409964889898
GIGYF1_ENH	ENSG00000188186	LAMTOR4	GIGYF1_ENH|LAMTOR4	Gasperini_ENH	GIGYF1	0.662034	0.789712	NA	NA	0	0	0	NA	gRNA_89,gRNA_90,gRNA_91,gRNA_92	0.781759024211722,0.800420483061651,0.232699054824286,0.365285044624046	0.014137869921552,-0.00157721843386893,-0.0510316370143138,0.0551314124699189
FOXP3_TSS	ENSG00000015285	WAS	FOXP3_TSS|WAS	TSS	FOXP3	0.661718	0.789712	NA	NA	0	0	0	NA	gRNA_253,gRNA_254,gRNA_255,gRNA_256	0.468594000343479,0.669274431028511,0.534691286243966,0.316737698375325	0.0373785111093434,-0.0538468075159466,0.0114847868217345,0.00533221145989038
BTG2_ENH	ENSG00000077157	PPP1R12B	BTG2_ENH|PPP1R12B	Gasperini_ENH	BTG2	0.664671	0.790298	NA	NA	0	0	0	NA	gRNA_5,gRNA_6,gRNA_7,gRNA_8	0.71314033778929,0.916242178448495,0.519339018328484,0.15859780965335	0.0193541756441903,-0.014150207105754,0.00434212619242219,0.0488551484051144
PPP2R1B_TSS	ENSG00000150779	TIMM8B	PPP2R1B_TSS|TIMM8B	TSS	PPP2R1B	0.663459	0.790298	NA	NA	0	0	0	NA	gRNA_41,gRNA_42,gRNA_43,gRNA_44	0.23531629817611,0.677727020091177,0.472311843434971,0.710633680967341	-0.0745627765520331,0.0464604023722288,-0.063603327675374,-0.0305863756910947
SIRT7_TSS	ENSG00000141568	FOXK2	SIRT7_TSS|FOXK2	TSS	SIRT7	0.664891	0.790298	NA	NA	0	0	0	NA	gRNA_265,gRNA_266,gRNA_267,gRNA_268	0.971831733961177,0.282369607232936,0.244901036415967,0.801605552472248	0.00367889966300733,-0.0228092815672674,-0.00119856944794294,-0.0117381659702459
STAT3_TSS	ENSG00000188554	NBR1	STAT3_TSS|NBR1	TSS	STAT3	0.664726	0.790298	NA	NA	0	0	0	NA	gRNA_309,gRNA_310,gRNA_311,gRNA_312	0.23911964553138,0.312480381736519,0.979595286839192,0.735453040089226	0.0321609444283979,0.0476226801719468,0.00509530413560277,0.0281484276431345
STAT3_TSS	ENSG00000131467	PSME3	STAT3_TSS|PSME3	TSS	STAT3	0.666342	0.791319	NA	NA	0	0	0	NA	gRNA_309,gRNA_310,gRNA_311,gRNA_312	0.875871454303596,0.688741219011783,0.154800984246463,0.580639323650591	0.00967473703391081,0.017203569853449,0.0311752366516286,-0.0404982944368134
FOXP3_TSS	ENSG00000068308	OTUD5	FOXP3_TSS|OTUD5	TSS	FOXP3	0.66772	0.79225	NA	NA	0	0	0	NA	gRNA_253,gRNA_254,gRNA_255,gRNA_256	0.917500344545781,0.323515233359378,0.621032097267093,0.29596137349681	0.0111130164238391,0.0855329391258324,0.0308271700427167,-0.0488345437064789
CYSTM1_UBE2D2D_ENH	ENSG00000120306	CYSTM1	CYSTM1_UBE2D2D_ENH|CYSTM1	Gasperini_ENH	CYSTM1	0.669088	0.792466	NA	NA	0	0	0	NA	gRNA_109,gRNA_110,gRNA_111,gRNA_112	0.918658924234764,0.878741590134067,0.364639332359519,0.186477745262326	-0.0180000461449004,-0.0178301893675018,-0.0477652633011326,-0.026382674559041
RNF213_ENH	ENSG00000181523	SGSH	RNF213_ENH|SGSH	Gasperini_ENH	RNF213	0.668991	0.792466	NA	NA	0	0	0	NA	gRNA_153,gRNA_154,gRNA_155,gRNA_156	0.285784501707873,0.668684216122337,0.423681379623396,0.677670360823652	-0.0233748711695134,0.00258280646637757,-0.0151235383766079,-0.0104425866758914
RNF213_ENH	ENSG00000167302	TEPSIN	RNF213_ENH|TEPSIN	Gasperini_ENH	RNF213	0.671219	0.793324	NA	NA	0	0	0	NA	gRNA_153,gRNA_154,gRNA_155,gRNA_156	0.635207755377443,0.912755524742694,0.231317334760871,0.413206275590883	-0.0136421405220969,-0.00494535323567423,-0.015862173408986,-0.0257480071990936
RGS19_OPRL1_TSS	ENSG00000198276	UCKL1	RGS19_OPRL1_TSS|UCKL1	TSS	RGS19	0.671593	0.793324	NA	NA	0	0	0	NA	gRNA_201,gRNA_202,gRNA_203,gRNA_204	0.967563411879199,0.205737304614022,0.361745510662379,0.770861482993571	0.00119315524874847,-0.0243683026728589,0.0245987779972037,0.00619136272701126
RUNX3_TSS	ENSG00000117616	RSRP1	RUNX3_TSS|RSRP1	TSS	RUNX3	0.671386	0.793324	NA	NA	0	0	0	NA	gRNA_313,gRNA_314,gRNA_315,gRNA_316	0.573059878413734,0.571152525585707,0.299939057667801,0.564915011156281	0.0170514837431204,0.026935924911079,-0.0201792078305076,0.0257725130216608
CD247_INTRON	ENSG00000197965	MPZL1	CD247_INTRON|MPZL1	cCRE_intron	NA	0.674557	0.794716	NA	NA	0	0	0	NA	gRNA_29,gRNA_30,gRNA_31,gRNA_32	0.308270512550272,0.611058767618506,0.726107033338106,0.411257555865793	0.0255702625003409,0.00251321969981755,-0.00728466221052027,0.00931669162999854
RPS26_TSS	ENSG00000170515	PA2G4	RPS26_TSS|PA2G4	TSS	RPS26	0.674467	0.794716	NA	NA	0	0	0	NA	gRNA_49,gRNA_50,gRNA_51,gRNA_52	0.582748132745605,0.316398254274749,0.358048951639595,0.851722228734862	0.038365057500513,0.065263781880887,0.077956639984099,0.00146633088981796
RPS26_TSS	ENSG00000135473	PAN2	RPS26_TSS|PAN2	TSS	RPS26	0.673957	0.794716	NA	NA	0	0	0	NA	gRNA_49,gRNA_50,gRNA_51,gRNA_52	0.58681148010552,0.788107015751246,0.172491958003965,0.70325277183055	0.0166962742534998,-0.00557913430397047,-0.0337172606152946,0.0220679531443208
STAT3_TSS	ENSG00000266962	AC067852.2	STAT3_TSS|AC067852.2	TSS	STAT3	0.676213	0.795966	NA	NA	0	0	0	NA	gRNA_309,gRNA_310,gRNA_311,gRNA_312	0.809116671672761,0.375230550777936,0.204185225061784,0.914145703187506	0.0107399668983298,0.0223631783684693,0.0198402501989769,-0.00783856633052576
BBC3_ENH	ENSG00000105483	CARD8	BBC3_ENH|CARD8	Gasperini_ENH	BBC3	0.678216	0.796329	NA	NA	0	0	0	NA	gRNA_97,gRNA_98,gRNA_99,gRNA_100	0.257636796858813,0.517739498552747,0.565921924418339,0.757473145674124	-0.0980723206275449,0.0505936940369243,-0.017023476819892,-0.0086225444238186
CYSTM1_UBE2D2D_ENH	ENSG00000113070	HBEGF	CYSTM1_UBE2D2D_ENH|HBEGF	Gasperini_ENH	CYSTM1	0.67831	0.796329	NA	NA	0	0	0	NA	gRNA_109,gRNA_110,gRNA_111,gRNA_112	0.610920719310579,0.44607044317596,0.371025941685686,0.565762926778507	-0.0118113172607498,-0.00123981802881333,0.0237953573882921,0.000738878059480284
FTL_TSS	ENSG00000104872	PIH1D1	FTL_TSS|PIH1D1	TSS	FTL	0.67721	0.796329	NA	NA	0	0	0	NA	gRNA_301,gRNA_302,gRNA_303,gRNA_304	0.326868936421001,0.716761227162336,0.310536127452365,0.782394369839909	0.0242164920381137,-0.0334127391655273,-0.0352988515068986,0.0281153027633895
RPS26_TSS	ENSG00000110944	IL23A	RPS26_TSS|IL23A	TSS	RPS26	0.680384	0.797362	NA	NA	0	0	0	NA	gRNA_49,gRNA_50,gRNA_51,gRNA_52	0.403431467558227,0.60876212991781,0.471581879741984,0.498523104763586	-0.02622658315917,0.00571322266704007,0.0247647845842704,-0.0288920334655481
IER3_ENH	ENSG00000137411	VARS2	IER3_ENH|VARS2	Gasperini_ENH	IER3	0.680147	0.797362	NA	NA	0	0	0	NA	gRNA_125,gRNA_126,gRNA_127,gRNA_128	0.350805603060099,0.413617095987977,0.780982898924858,0.508969932182074	0.0378891954871714,-0.0341771992421717,0.00725639200426588,NA
JUNB_TSS	ENSG00000095059	DHPS	JUNB_TSS|DHPS	TSS	JUNB	0.692246	0.810553	NA	NA	0	0	0	NA	gRNA_229,gRNA_230,gRNA_231,gRNA_232	0.65314885375217,0.234825239908219,0.655070527647248,0.606084113718477	0.0208095372593899,-0.0571644697290058,-0.0317292143082005,0.0502870576248234
TKT_ENH	ENSG00000168237	GLYCTK	TKT_ENH|GLYCTK	Gasperini_ENH	TKT	0.694295	0.81224	NA	NA	0	0	0	NA	gRNA_149,gRNA_150,gRNA_151,gRNA_152	0.555735701499398,0.689492926228463,0.262688173730789,0.610576358421021	-0.0148622089842078,0.0236178153719453,-0.0149440174830623,-0.0496340885077879
JUNB_TSS	ENSG00000105576	TNPO2	JUNB_TSS|TNPO2	TSS	JUNB	0.695125	0.812499	NA	NA	0	0	0	NA	gRNA_229,gRNA_230,gRNA_231,gRNA_232	0.83914874931781,0.298277636604068,0.395051490394474,0.623859574635394	-0.00968245848922164,-0.0190198896376834,-0.00168328167267709,0.00119309169826165
FOXP3_TSS	ENSG00000101997	CCDC22	FOXP3_TSS|CCDC22	TSS	FOXP3	0.695846	0.812631	NA	NA	0	0	0	NA	gRNA_253,gRNA_254,gRNA_255,gRNA_256	0.925374563885563,0.179168039470977,0.762450835606835,0.4895755867445	-0.0106609403927853,-0.0782715717145259,-0.0188313389755665,-0.0287635469529531
CYSTM1_UBE2D2D_ENH	ENSG00000243056	EIF4EBP3	CYSTM1_UBE2D2D_ENH|EIF4EBP3	Gasperini_ENH	CYSTM1	0.697983	0.814415	NA	NA	0	0	0	NA	gRNA_109,gRNA_110,gRNA_111,gRNA_112	0.836783654429102,0.506815060972257,0.205999666491066,0.715252402628145	-0.0217650544956663,0.0120503408347569,-0.0289542931070775,0.016740405649796
SHARPIN_TSS	ENSG00000158106	RHPN1	SHARPIN_TSS|RHPN1	TSS	SHARPIN	0.699724	0.815734	NA	NA	0	0	0	NA	gRNA_77,gRNA_78,gRNA_79,gRNA_80	0.164891796114508,0.666382696372363,0.606911065753092,0.944382239713162	-0.00918729053032525,-0.00792237077491478,0.00243276328503492,-0.00227297283550587
STAT5A_TSS	ENSG00000168259	DNAJC7	STAT5A_TSS|DNAJC7	TSS	STAT5A	0.701629	0.816645	NA	NA	0	0	0	NA	gRNA_225,gRNA_226,gRNA_227,gRNA_228	0.507478665946624,0.263114940674112,0.73911111074768,0.643654877720691	0.0447679369219962,-0.0691532205439591,0.0106772047879808,0.0173329226933359
SIRT7_TSS	ENSG00000169710	FASN	SIRT7_TSS|FASN	TSS	SIRT7	0.701728	0.816645	NA	NA	0	0	0	NA	gRNA_265,gRNA_266,gRNA_267,gRNA_268	0.616902491899593,0.235231457067415,0.700524306941268,0.625149838781552	-0.00159990361639495,-0.0230779313320168,0.0087147766669361,0.000244943902654504
STAT5A_TSS	ENSG00000198863	RUNDC1	STAT5A_TSS|RUNDC1	TSS	STAT5A	0.705123	0.819169	NA	NA	0	0	0	NA	gRNA_225,gRNA_226,gRNA_227,gRNA_228	0.906480328746745,0.266711499107743,0.875739854383075,0.304789553603273	-0.00922040032323246,0.0211452720282683,-0.0127208032054755,0.0435656356074183
FTL_TSS	ENSG00000126458	RRAS	FTL_TSS|RRAS	TSS	FTL	0.704907	0.819169	NA	NA	0	0	0	NA	gRNA_301,gRNA_302,gRNA_303,gRNA_304	0.661696622892871,0.142548716063135,0.765743342386084,0.892576277487626	0.0069010202347311,-0.0510479852939131,-0.025721524403618,-0.0134614861754798
CXCR5_INTERGENIC	ENSG00000160703	NLRX1	CXCR5_INTERGENIC|NLRX1	cCRE_intergenic	NA	0.705753	0.819189	NA	NA	0	0	0	NA	gRNA_45,gRNA_46,gRNA_47,gRNA_48	0.60819160799948,0.316522154641141,0.367455132073899,0.914875916542598	-0.0178379724357127,-0.0293319151582292,-0.0129932099164932,-0.00793078530057334
DVL1_INTRON1	ENSG00000237491	LINC01409	DVL1_INTRON1|LINC01409	cCRE_intron	NA	0.708024	0.820153	NA	NA	0	0	0	NA	gRNA_21,gRNA_22,gRNA_23,gRNA_24	0.378982513801346,0.202324455949763,0.85980558785826,0.991748364221019	0.0338925103132717,0.0656479264824214,-0.0109476441168886,0.00977429811868244
CXCR5_INTERGENIC	ENSG00000118058	KMT2A	CXCR5_INTERGENIC|KMT2A	cCRE_intergenic	NA	0.708426	0.820153	NA	NA	0	0	0	NA	gRNA_45,gRNA_46,gRNA_47,gRNA_48	0.94046481983681,0.484195260259087,0.507756589805264,0.283295454764455	-0.0133608711323465,-0.0682439154751304,0.0827163556463792,-0.061305231957425
CD2_TSS	ENSG00000163399	ATP1A1	CD2_TSS|ATP1A1	TSS	CD2	0.707817	0.820153	NA	NA	0	0	0	NA	gRNA_233,gRNA_234,gRNA_235,gRNA_236	0.209472351870957,0.744903571262499,0.982923338197774,0.425907588084032	-0.0560706254813589,-0.000949220925695604,0.026106374940893,0.0773396511187818
RGS19_OPRL1_TSS	ENSG00000197114	ZGPAT	RGS19_OPRL1_TSS|ZGPAT	TSS	RGS19	0.70935	0.820512	NA	NA	0	0	0	NA	gRNA_201,gRNA_202,gRNA_203,gRNA_204	0.906667257485396,0.505437108434055,0.42151666075673,0.34052074163126	0.012207533632171,-0.0268223878314873,-0.0271505505232607,0.0118975940471233
MTX3_TSS	ENSG00000164329	TENT2	MTX3_TSS|TENT2	TSS	MTX3	0.71067	0.821328	NA	NA	0	0	0	NA	gRNA_261,gRNA_262,gRNA_263,gRNA_264	0.253169539617911,0.611831722626936,0.481742286170683,0.886769537432491	0.0654015913574676,0.0126817083562145,-0.0340275935835271,0.0201486569947352
CD247_INTRON	ENSG00000213064	SFT2D2	CD247_INTRON|SFT2D2	cCRE_intron	NA	0.711379	0.821436	NA	NA	0	0	0	NA	gRNA_29,gRNA_30,gRNA_31,gRNA_32	0.837050540069639,0.454612429384149,0.519652934160188,0.335704106347168	0.0466785997964365,0.0489699802222729,-0.015389388279609,-0.0140864852117303
GIGYF1_ENH	ENSG00000121716	PILRB	GIGYF1_ENH|PILRB	Gasperini_ENH	GIGYF1	0.712048	0.821457	NA	NA	0	0	0	NA	gRNA_89,gRNA_90,gRNA_91,gRNA_92	0.25805260262593,0.875893172632061,0.68212298103138,0.431874154751303	-0.00543239325584416,0.0114298939888206,0.0228076723569993,-0.0610300010874534
FAM199X_TSS	ENSG00000123562	MORF4L2	FAM199X_TSS|MORF4L2	TSS	FAM199X	0.712626	0.821457	NA	NA	0	0	0	NA	gRNA_257,gRNA_258,gRNA_259,gRNA_260	0.111624512610032,0.979358127551018,0.911260017530935,0.670154101230865	-0.0637839827509361,-0.00290269637752594,0.0060785185623814,-0.0336115938261476
FOXP3_TSS	ENSG00000102100	SLC35A2	FOXP3_TSS|SLC35A2	TSS	FOXP3	0.714577	0.822287	NA	NA	0	0	0	NA	gRNA_253,gRNA_254,gRNA_255,gRNA_256	0.101200150356695,0.900130694290223,0.786018798791961,0.940676408944748	-0.0315121402980597,-0.0103297348965787,-0.00205565160954521,0.00318441666672528
TMSB10_TSS	ENSG00000042445	RETSAT	TMSB10_TSS|RETSAT	TSS	TMSB10	0.714209	0.822287	NA	NA	0	0	0	NA	gRNA_293,gRNA_294,gRNA_295,gRNA_296	0.395391999999625,0.664025117238327,0.425249461293126,0.602252498196944	-0.00430865358209559,-0.0109204527953658,-0.0150459520891509,0.00354818502048111
RUNX3_TSS	ENSG00000264443	NCMAP-DT	RUNX3_TSS|NCMAP-DT	TSS	RUNX3	0.715818	0.823006	NA	NA	0	0	0	NA	gRNA_313,gRNA_314,gRNA_315,gRNA_316	0.347215839935177,0.571214423371576,0.772920763811797,0.44184821860793	-0.0239057031896487,-0.00352371154674262,0.0023350409381538,-0.0103826174192399
GIGYF1_ENH	ENSG00000106400	ZNHIT1	GIGYF1_ENH|ZNHIT1	Gasperini_ENH	GIGYF1	0.716676	0.823283	NA	NA	0	0	0	NA	gRNA_89,gRNA_90,gRNA_91,gRNA_92	0.524979993090114,0.195266579423742,0.896092880762753,0.740241537023508	0.0146494268172459,0.0389878759781994,0.00153617526338978,0.0362960504428362
KLF6_ENH2	ENSG00000067057	PFKP	KLF6_ENH2|PFKP	Gasperini_ENH	KLF6	0.718412	0.824569	NA	NA	0	0	0	NA	gRNA_145,gRNA_146,gRNA_147,gRNA_148	0.357915082920065,0.954958789452973,0.240499843969087,0.833767162319128	-0.00755756429070231,0.0108743381674081,-0.0435958708411577,-0.0300868819319562
SMARCE1_INTERGENIC	ENSG00000073605	GSDMB	SMARCE1_INTERGENIC|GSDMB	cCRE_intergenic	NA	0.719347	0.824934	NA	NA	0	0	0	NA	gRNA_189,gRNA_190,gRNA_191,gRNA_192	0.685435759801578,0.824603008266593,0.146856523769673,0.829211934846184	-0.0258328827909136,-0.0156455319305335,-0.0305031570428346,0.00283066312210287
TKT_ENH	ENSG00000164091	WDR82	TKT_ENH|WDR82	Gasperini_ENH	TKT	0.724316	0.82992	NA	NA	0	0	0	NA	gRNA_149,gRNA_150,gRNA_151,gRNA_152	0.511644692897661,0.735641449627516,0.190116963127695,0.983886469171735	0.00681410751644784,0.0181509905383548,-0.137585872624302,0.0129086097308067
SMARCE1_INTERGENIC	ENSG00000131748	STARD3	SMARCE1_INTERGENIC|STARD3	cCRE_intergenic	NA	0.725751	0.830851	NA	NA	0	0	0	NA	gRNA_189,gRNA_190,gRNA_191,gRNA_192	0.571444164592896,0.452994412054938,0.489815676364547,0.558913633313899	-0.0401361128451851,-0.185256809026714,-0.0172667081865551,-0.0409260121098108
TBX1_TSS	ENSG00000215012	RTL10	TBX1_TSS|RTL10	TSS	TBX1	0.729875	0.834857	NA	NA	0	0	0	NA	gRNA_217,gRNA_218,gRNA_219,gRNA_220	0.573738843321456,0.603542415110858,0.327031876370903,0.637703667622592	-0.00731179834187481,-0.0176188865230741,0.0334716895195789,-0.00846309070640794
TGFB1_INTERGENIC	ENSG00000007129	CEACAM21	TGFB1_INTERGENIC|CEACAM21	cCRE_intergenic	NA	0.732004	0.836576	NA	NA	0	0	0	NA	gRNA_193,gRNA_194,gRNA_195,gRNA_196	0.855184659220924,0.654940686737583,0.835309843901018,0.155867567320972	0.00999254041984096,-0.00922926385682021,0.0116907062690167,0.0218989652074513
TBX1_TSS	ENSG00000184470	TXNRD2	TBX1_TSS|TXNRD2	TSS	TBX1	0.735278	0.838882	NA	NA	0	0	0	NA	gRNA_217,gRNA_218,gRNA_219,gRNA_220	0.274185891966177,0.517512078973454,0.634390774911284,0.822369635188479	0.00405638706943867,0.00644390116805468,-0.0204071190259625,-0.00479132185453984
STAT1_TSS	ENSG00000151690	MFSD6	STAT1_TSS|MFSD6	TSS	STAT1	0.735057	0.838882	NA	NA	0	0	0	NA	gRNA_237,gRNA_238,gRNA_239,gRNA_240	0.886484347435526,0.495570194441441,0.219809788564768,0.765820134812922	0.00231915275952665,0.0248929648876444,-0.00370909476274139,-0.00380072428601064
CXCR5_INTERGENIC	ENSG00000137700	SLC37A4	CXCR5_INTERGENIC|SLC37A4	cCRE_intergenic	NA	0.737008	0.840138	NA	NA	0	0	0	NA	gRNA_45,gRNA_46,gRNA_47,gRNA_48	0.45155064124461,0.945812787478236,0.552262638848989,0.316363053049769	0.0261627689311503,-0.00507713559833071,0.0347331410996577,0.0313383527087415
DVL1_INTRON1	ENSG00000197785	ATAD3A	DVL1_INTRON1|ATAD3A	cCRE_intron	NA	0.742349	0.84196	NA	NA	0	0	0	NA	gRNA_21,gRNA_22,gRNA_23,gRNA_24	0.351389915019296,0.676037104927932,0.681442572919925,0.472437784950612	-0.0279192694600696,-0.0208620772620808,-0.00554577780577331,-0.0300052436080718
SHARPIN_TSS	ENSG00000287576	AC067930.8	SHARPIN_TSS|AC067930.8	TSS	SHARPIN	0.74152	0.84196	NA	NA	0	0	0	NA	gRNA_77,gRNA_78,gRNA_79,gRNA_80	0.977434342238216,0.466523065136986,0.896763547542225,0.186308205352255	0.00135653873996898,-0.0105283885067434,0.000761931583765432,0.0148892000561471
IER3_ENH	ENSG00000066379	ZNRD1	IER3_ENH|ZNRD1	Gasperini_ENH	IER3	0.742387	0.84196	NA	NA	0	0	0	NA	gRNA_125,gRNA_126,gRNA_127,gRNA_128	0.280077859014127,0.984153312253928,0.956240981063666,0.290202630974339	-0.0348388605471479,-0.00971092707599053,-0.0102534831043029,0.141339361610297
SLC2A3_ENH	ENSG00000065970	FOXJ2	SLC2A3_ENH|FOXJ2	Gasperini_ENH	SLC2A3	0.740322	0.84196	NA	NA	0	0	0	NA	gRNA_137,gRNA_138,gRNA_139,gRNA_140	0.599492384641072,0.327529381149667,0.679658945435632,0.567736677578859	0.0192016869589665,0.0375082199188003,-0.0172954771478251,0.031947177859939
ADCY3_TSS	ENSG00000173960	UBXN2A	ADCY3_TSS|UBXN2A	TSS	ADCY3	0.74005	0.84196	NA	NA	0	0	0	NA	gRNA_197,gRNA_198,gRNA_199,gRNA_200	0.587356020366974,0.328155332377866,0.512592440343793,0.765904524782584	0.0153769158036635,0.0100081385982116,0.0141299735701235,0.0283117919312054
SIRT7_TSS	ENSG00000185504	FAAP100	SIRT7_TSS|FAAP100	TSS	SIRT7	0.741033	0.84196	NA	NA	0	0	0	NA	gRNA_265,gRNA_266,gRNA_267,gRNA_268	0.663291290912869,0.677451820355871,0.228083238766537,0.741686480651869	-0.00561015592517311,-0.00953609116218075,0.0162063485254652,-0.00343606812488378
FOXP3_TSS	ENSG00000068400	GRIPAP1	FOXP3_TSS|GRIPAP1	TSS	FOXP3	0.743951	0.843018	NA	NA	0	0	0	NA	gRNA_253,gRNA_254,gRNA_255,gRNA_256	0.91266995692075,0.647235365977635,0.581205124339249,0.224410131457083	0.016722306886942,-0.0482017798679998,0.0219012636105116,-0.0602154395736562
LSP1_INTRON2	ENSG00000184281	TSSC4	LSP1_INTRON2|TSSC4	cCRE_intron	NA	0.746778	0.845505	NA	NA	0	0	0	NA	gRNA_181,gRNA_182,gRNA_183,gRNA_184	0.684862265242757,0.931591057303313,0.534195344599362,0.229035727356421	-0.0168974420350428,0.00885272670227177,-0.01115426216703,-0.0382399465254774
CERS2_ENH	ENSG00000117360	PRPF3	CERS2_ENH|PRPF3	Gasperini_ENH	CERS2	0.750017	0.848453	NA	NA	0	0	0	NA	gRNA_93,gRNA_94,gRNA_95,gRNA_96	0.38644363833937,0.449769913236067,0.76462617927984,0.596257378035376	0.0100105264188081,0.0148198737718865,0.0040346910723098,0.0368951672911421
SIRT7_TSS	ENSG00000141580	WDR45B	SIRT7_TSS|WDR45B	TSS	SIRT7	0.753696	0.851893	NA	NA	0	0	0	NA	gRNA_265,gRNA_266,gRNA_267,gRNA_268	0.16282164187724,0.992419631668529,0.870582975426744,0.57302911825912	-0.0269673901995087,0.00288807330097474,-0.00757358673154207,0.0104008214280716
CD69_ENH	ENSG00000111752	PHC1	CD69_ENH|PHC1	Gasperini_ENH	CD69	0.755586	0.852127	NA	NA	0	0	0	NA	gRNA_129,gRNA_130,gRNA_131,gRNA_132	0.779296721437472,0.943498125044009,0.527059489327563,0.209855282537617	0.0340702505463282,-0.00298058857319271,0.0217103620340028,-0.025002016447408
LCP1_TSS	ENSG00000170919	TPT1-AS1	LCP1_TSS|TPT1-AS1	TSS	LCP1	0.755817	0.852127	NA	NA	0	0	0	NA	gRNA_305,gRNA_306,gRNA_307,gRNA_308	0.471476599888766,0.450835415863069,0.704783960759106,0.543447581579208	0.0623342983904426,-0.0190401325625066,0.0585382972422596,0.0853455023997324
STAT3_TSS	ENSG00000108788	MLX	STAT3_TSS|MLX	TSS	STAT3	0.754579	0.852127	NA	NA	0	0	0	NA	gRNA_309,gRNA_310,gRNA_311,gRNA_312	0.256031469106621,0.547845255430411,0.621066043555017,0.929169415029584	0.0563963202789157,-0.0460356079066792,-0.00749169253826676,0.00935906679045639
SIRT7_TSS	ENSG00000141522	ARHGDIA	SIRT7_TSS|ARHGDIA	TSS	SIRT7	0.756865	0.85259	NA	NA	0	0	0	NA	gRNA_265,gRNA_266,gRNA_267,gRNA_268	0.8264427930163,0.253370985899367,0.395634885215429,0.987540046744719	-0.023961489834756,-0.00905070366751737,0.0106595000917129,-0.00295427584013286
PKM_ENH	ENSG00000140463	BBS4	PKM_ENH|BBS4	Gasperini_ENH	PKM	0.758645	0.853027	NA	NA	0	0	0	NA	gRNA_161,gRNA_162,gRNA_163,gRNA_164	0.410057081722722,0.848213609554888,0.409938582522812,0.578587078737769	-0.00678647407633123,0.0418999834559549,-0.0165105411837162,-0.00544752008270599
JUNB_TSS	ENSG00000198356	GET3	JUNB_TSS|GET3	TSS	JUNB	0.758153	0.853027	NA	NA	0	0	0	NA	gRNA_229,gRNA_230,gRNA_231,gRNA_232	0.569535168150292,0.680713946835003,0.823207846916358,0.257894410827169	0.0151488022583952,0.00218180595400264,0.0108298413471568,-0.0450651789986755
NFKB1_TSS	ENSG00000109323	MANBA	NFKB1_TSS|MANBA	TSS	NFKB1	0.759168	0.853027	NA	NA	0	0	0	NA	gRNA_285,gRNA_286,gRNA_287,gRNA_288	0.80865766163435,0.178313813285183,0.600571904151629,0.954962407507211	-0.0281682182364417,0.0524825873220805,0.0309242486523958,6.80127282763621e-05
XBP1_TSS	ENSG00000235954	TTC28-AS1	XBP1_TSS|TTC28-AS1	TSS	XBP1	0.761749	0.855207	NA	NA	0	0	0	NA	gRNA_249,gRNA_250,gRNA_251,gRNA_252	0.138995464561949,0.841736490967431,0.795653969423872,0.899203186697742	-0.131612463083413,0.011060478790787,-0.0369227751959262,-0.00443906850536502
GLB1_INTRON	ENSG00000153560	UBP1	GLB1_INTRON|UBP1	cCRE_intron	NA	0.763531	0.855718	NA	NA	0	0	0	NA	gRNA_69,gRNA_70,gRNA_71,gRNA_72	0.417796140414084,0.91444393345459,0.276585668567646,0.798814213350427	-0.0128451063439801,0.00358930430526147,0.0112104784089561,-0.00364816884877081
TMSB4X_ENH3	ENSG00000123595	RAB9A	TMSB4X_ENH3|RAB9A	Gasperini_ENH	TMSB4X	0.764458	0.855718	NA	NA	0	0	0	NA	gRNA_169,gRNA_170,gRNA_171,gRNA_172	0.739512679998749,0.311665606957819,0.818110102271072,0.449619671552087	0.0249590545400462,0.0513203427842779,-0.00529503561531669,-0.0294213256340049
TBX1_TSS	ENSG00000100056	ESS2	TBX1_TSS|ESS2	TSS	TBX1	0.764766	0.855718	NA	NA	0	0	0	NA	gRNA_217,gRNA_218,gRNA_219,gRNA_220	0.939469535721445,0.361179634146808,0.434390340933588,0.5760166490878	0.000509762894460059,-0.0243185172063223,0.043862911831422,0.00802829931649385
SIRT7_TSS	ENSG00000141577	CEP131	SIRT7_TSS|CEP131	TSS	SIRT7	0.764706	0.855718	NA	NA	0	0	0	NA	gRNA_265,gRNA_266,gRNA_267,gRNA_268	0.641863945039223,0.293222906260342,0.672474071754777,0.670629251838514	-0.00695108487663842,0.0160393288036103,0.000918290459906608,0.0098418189282682
NFKB1_TSS	ENSG00000138778	CENPE	NFKB1_TSS|CENPE	TSS	NFKB1	0.769501	0.860296	NA	NA	0	0	0	NA	gRNA_285,gRNA_286,gRNA_287,gRNA_288	0.714367681768945,0.669887505023172,0.289871655503058,0.625900202243046	0.0995252792847094,0.0407209457943348,0.0229563650739177,-0.035133095127697
TKT_ENH	ENSG00000163930	BAP1	TKT_ENH|BAP1	Gasperini_ENH	TKT	0.771117	0.861382	NA	NA	0	0	0	NA	gRNA_149,gRNA_150,gRNA_151,gRNA_152	0.469930999988238,0.926275817044934,0.428663744977418,0.468887620761405	0.0118030830063152,-0.0136485323049294,0.0747236540756062,0.0582242515235974
HPCAL1_ENH	ENSG00000151694	ADAM17	HPCAL1_ENH|ADAM17	Gasperini_ENH	HPCAL1	0.771841	0.86147	NA	NA	0	0	0	NA	gRNA_9,gRNA_10,gRNA_11,gRNA_12	0.548492160483187,0.894381427641448,0.211027153852128,0.848044998118831	0.0409335468732256,0.0028514852639403,-0.0506744054248725,-0.0193268971009454
ACAP1_INTRON	ENSG00000108590	MED31	ACAP1_INTRON|MED31	cCRE_intron	NA	0.772721	0.861677	NA	NA	0	0	0	NA	gRNA_57,gRNA_58,gRNA_59,gRNA_60	0.664297853605787,0.630374280215059,0.826375578169908,0.25475783080898	-0.0512389902277032,0.0225386808990353,-0.00246566702484341,0.0460063951112564
SIK2_TSS	ENSG00000204370	SDHD	SIK2_TSS|SDHD	TSS	SIK2	0.773316	0.861677	NA	NA	0	0	0	NA	gRNA_185,gRNA_186,gRNA_187,gRNA_188	0.966634793678943,0.194808343458297,0.490635038830439,0.956900065467373	0.008073152545645,-0.113983115086616,-0.04269850091307,0.0282988592509568
IER3_ENH	ENSG00000204482	LST1	IER3_ENH|LST1	Gasperini_ENH	IER3	0.775216	0.863074	NA	NA	0	0	0	NA	gRNA_125,gRNA_126,gRNA_127,gRNA_128	0.294251865234501,0.865041544061374,0.501831359721674,0.698404632735235	-0.0406943971340906,-0.027600662760412,0.0462624465422896,-0.0199409796556516
DVL1_INTRON2	ENSG00000008130	NADK	DVL1_INTRON2|NADK	cCRE_intron	NA	0.778209	0.863417	NA	NA	0	0	0	NA	gRNA_25,gRNA_26,gRNA_27,gRNA_28	0.497586419442777,0.697622253614622,0.858402575639545,0.303701101919017	0.0380294179500527,-0.018777037140382,-0.0102253137675799,-0.00955098531328161
LSP1_INTRON1	ENSG00000184281	TSSC4	LSP1_INTRON1|TSSC4	cCRE_intron	NA	0.778756	0.863417	NA	NA	0	0	0	NA	gRNA_37,gRNA_38,gRNA_39,gRNA_40	0.288875129011365,0.660311600322987,0.488461000556216,0.973806094365339	0.0174394877485438,-0.0337033235430714,0.0396147290257164,-0.00786998634179825
IER3_ENH	ENSG00000204574	ABCF1	IER3_ENH|ABCF1	Gasperini_ENH	IER3	0.776236	0.863417	NA	NA	0	0	0	NA	gRNA_125,gRNA_126,gRNA_127,gRNA_128	0.623067519254962,0.414129094275685,0.719217425249164,0.483061846958552	-0.0673644763846274,0.1056524298652,-0.0179170640709754,-0.354291245103609
TBX1_TSS	ENSG00000100084	HIRA	TBX1_TSS|HIRA	TSS	TBX1	0.777235	0.863417	NA	NA	0	0	0	NA	gRNA_217,gRNA_218,gRNA_219,gRNA_220	0.770155431181507,0.364578300395807,0.62000499115685,0.517416410579053	0.00420078776944041,0.0157116512624947,0.00329170623943831,-0.00448447981874278
SIRT7_TSS	ENSG00000185359	HGS	SIRT7_TSS|HGS	TSS	SIRT7	0.777565	0.863417	NA	NA	0	0	0	NA	gRNA_265,gRNA_266,gRNA_267,gRNA_268	0.844923979173567,0.378759484716362,0.575794523049298,0.489599439179007	-0.0177983856072078,-0.035205569164275,0.0128219637541777,-0.0327515646126428
TMEM218_TSS	ENSG00000064199	SPA17	TMEM218_TSS|SPA17	TSS	TMEM218	0.78166	0.865918	NA	NA	0	0	0	NA	gRNA_273,gRNA_274,gRNA_275,gRNA_276	0.814316671843227,0.626393837759339,0.21916010353885,0.823007584594466	-0.00339473419125543,0.0175407021051008,-0.00854782562049807,0.00644472679403245
DVL1_INTRON1	ENSG00000176022	B3GALT6	DVL1_INTRON1|B3GALT6	cCRE_intron	NA	0.784069	0.867868	NA	NA	0	0	0	NA	gRNA_21,gRNA_22,gRNA_23,gRNA_24	0.700599563845618,0.41133114288199,0.855827873596916,0.377390267547262	-0.0112410358432801,0.0168038106258412,0.0121110292847418,0.01033057909834
DVL1_INTRON1	ENSG00000169972	PUSL1	DVL1_INTRON1|PUSL1	cCRE_intron	NA	0.785724	0.86898	NA	NA	0	0	0	NA	gRNA_21,gRNA_22,gRNA_23,gRNA_24	0.479913559133018,0.393826722282714,0.966839266373763,0.513429518432017	0.00296804964253641,0.00888501904925365,-0.00332758187027268,-0.0765157112694092
DVL1_INTRON2	ENSG00000197785	ATAD3A	DVL1_INTRON2|ATAD3A	cCRE_intron	NA	0.786456	0.86907	NA	NA	0	0	0	NA	gRNA_25,gRNA_26,gRNA_27,gRNA_28	0.587407704960085,0.382448705886573,0.433080734329734,0.967735574966155	-0.00885055546580146,-0.0244847239547444,-0.014567302556296,-0.00147877006260003
TBX1_TSS	ENSG00000128191	DGCR8	TBX1_TSS|DGCR8	TSS	TBX1	0.788294	0.870381	NA	NA	0	0	0	NA	gRNA_217,gRNA_218,gRNA_219,gRNA_220	0.380993746394061,0.30537099228493,0.909626366059193,0.897615138064247	-0.0196395611857085,0.041476882459559,0.0137883928583649,0.000380977979214325
DVL1_INTRON1	ENSG00000131584	ACAP3	DVL1_INTRON1|ACAP3	cCRE_intron	NA	0.790143	0.871598	NA	NA	0	0	0	NA	gRNA_21,gRNA_22,gRNA_23,gRNA_24	0.542057735351769,0.481258553757457,0.601141774205324,0.611211091847896	-0.00249748259053653,-0.0457242336301526,-0.0207709844592348,0.0261863730024455
CXCR5_INTERGENIC	ENSG00000118096	IFT46	CXCR5_INTERGENIC|IFT46	cCRE_intergenic	NA	0.791457	0.871598	NA	NA	0	0	0	NA	gRNA_45,gRNA_46,gRNA_47,gRNA_48	0.410196216813734,0.406567278043043,0.692561810959299,0.835185378436922	0.0136721665140605,0.0267293358535277,0.01149683955213,-0.0119897214895842
GIGYF1_ENH	ENSG00000227053	AC105446.1	GIGYF1_ENH|AC105446.1	Gasperini_ENH	GIGYF1	0.793311	0.871598	NA	NA	0	0	0	NA	gRNA_89,gRNA_90,gRNA_91,gRNA_92	0.831030104060129,0.990618159845564,0.797583386611393,0.148247006679235	-0.0092023305523784,-1.45395035737184e-05,0.00798362260416782,-0.0785435906810011
BBC3_ENH	ENSG00000130749	ZC3H4	BBC3_ENH|ZC3H4	Gasperini_ENH	BBC3	0.792282	0.871598	NA	NA	0	0	0	NA	gRNA_97,gRNA_98,gRNA_99,gRNA_100	0.580580627616129,0.660293491855369,0.814983804679959,0.309998295323016	0.0305921107443805,0.000917323437565676,-0.016106550713209,0.0351011557387449
IER3_ENH	ENSG00000204427	ABHD16A	IER3_ENH|ABHD16A	Gasperini_ENH	IER3	0.793234	0.871598	NA	NA	0	0	0	NA	gRNA_125,gRNA_126,gRNA_127,gRNA_128	0.751657772857361,0.618080659293564,0.512928764326757,0.408319401287801	-0.0198796611983965,-0.0266126605830087,0.0287091885173503,0.146298448140886
SIK2_TSS	ENSG00000150787	PTS	SIK2_TSS|PTS	TSS	SIK2	0.793201	0.871598	NA	NA	0	0	0	NA	gRNA_185,gRNA_186,gRNA_187,gRNA_188	0.577193368666269,0.825628534197296,0.227556435043255,0.897133166429807	-0.0115037276245432,0.00322214862104991,0.00915830091548209,-0.00798685124192777
LSP1_INTRON2	ENSG00000214026	MRPL23	LSP1_INTRON2|MRPL23	cCRE_intron	NA	0.796949	0.874157	NA	NA	0	0	0	NA	gRNA_181,gRNA_182,gRNA_183,gRNA_184	0.687487779411421,0.487369081303626,0.637066124859237,0.464196063522662	-0.0188442949272639,0.0664549207295245,0.0451243564150705,-0.0748496565892152
SMARCE1_INTERGENIC	ENSG00000186395	KRT10	SMARCE1_INTERGENIC|KRT10	cCRE_intergenic	NA	0.796537	0.874157	NA	NA	0	0	0	NA	gRNA_189,gRNA_190,gRNA_191,gRNA_192	0.749505727958549,0.92952969152763,0.329855776598283,0.430298740746663	0.066980742915294,-0.0873211031924259,-0.0058980948225138,0.0762731627264699
LCA5L_INTRON	ENSG00000185658	BRWD1	LCA5L_INTRON|BRWD1	cCRE_intron	NA	0.797662	0.874222	NA	NA	0	0	0	NA	gRNA_65,gRNA_66,gRNA_67,gRNA_68	0.791733259102325,0.197785386672649,0.758297671993353,0.837364254541108	0.0349750194084453,0.070385484092346,-0.0724905247358297,-0.0198029350655191
SHARPIN_TSS	ENSG00000253716	MINCR	SHARPIN_TSS|MINCR	TSS	SHARPIN	0.799692	0.875613	NA	NA	0	0	0	NA	gRNA_77,gRNA_78,gRNA_79,gRNA_80	0.62357925213735,0.782175535689394,0.84241161617671,0.244421661504682	0.00517881046179716,-0.00811725581510277,-0.0072520495413633,-0.0176859324621716
GIGYF1_ENH	ENSG00000166526	ZNF3	GIGYF1_ENH|ZNF3	Gasperini_ENH	GIGYF1	0.801553	0.875613	NA	NA	0	0	0	NA	gRNA_89,gRNA_90,gRNA_91,gRNA_92	0.637148905729995,0.379142116042905,0.434065676692915,0.96659618592908	0.0167393439358959,-0.022873093184081,0.0271552840221696,0.00321345752829821
JUNB_TSS	ENSG00000267458	AC092069.1	JUNB_TSS|AC092069.1	TSS	JUNB	0.800968	0.875613	NA	NA	0	0	0	NA	gRNA_229,gRNA_230,gRNA_231,gRNA_232	0.304067427956961,0.512159864906101,0.655872622749327,0.989449887656624	-0.00497732304231983,0.00566997857842422,-0.000538580957316681,-0.00134211046079395
STAT3_TSS	ENSG00000184988	TMEM106A	STAT3_TSS|TMEM106A	TSS	STAT3	0.800739	0.875613	NA	NA	0	0	0	NA	gRNA_309,gRNA_310,gRNA_311,gRNA_312	0.97875157957513,0.272424120609067,0.476993968681641,0.793720741374283	-0.00447043006955503,-0.00730866902327121,-0.0192663753698424,0.0146684998010083
RPS26_TSS	ENSG00000123411	IKZF4	RPS26_TSS|IKZF4	TSS	RPS26	0.803427	0.876943	NA	NA	0	0	0	NA	gRNA_49,gRNA_50,gRNA_51,gRNA_52	0.848513042281025,0.215284533896407,0.749600112520133,0.747073673631908	0.0097095594286562,-0.0142775893354867,-0.0300697332390172,-0.0274953832368138
GIGYF1_ENH	ENSG00000239521	CASTOR3	GIGYF1_ENH|CASTOR3	Gasperini_ENH	GIGYF1	0.806172	0.877073	NA	NA	0	0	0	NA	gRNA_89,gRNA_90,gRNA_91,gRNA_92	0.70285575075881,0.654531236820959,0.694383528841941,0.324624857815515	-0.00985485551257849,-0.00930389449730253,0.0118947009333247,0.0431024957334717
CYSTM1_UBE2D2D_ENH	ENSG00000170464	DNAJC18	CYSTM1_UBE2D2D_ENH|DNAJC18	Gasperini_ENH	CYSTM1	0.805862	0.877073	NA	NA	0	0	0	NA	gRNA_109,gRNA_110,gRNA_111,gRNA_112	0.342367846102824,0.99689980015686,0.423180783940684,0.71686876614763	-0.0547853301845678,-0.0040136125514528,0.0182692958443275,-0.0155326632374146
IL12A_TSS	ENSG00000213186	TRIM59	IL12A_TSS|TRIM59	TSS	IL12A	0.805985	0.877073	NA	NA	0	0	0	NA	gRNA_277,gRNA_278,gRNA_279,gRNA_280	0.301222698750881,0.561382592901128,0.628088412099169,0.975454590916237	0.0820016008503728,-0.0110990972623979,0.0713825329435853,0.0149077929442736
STAT3_TSS	ENSG00000068079	IFI35	STAT3_TSS|IFI35	TSS	STAT3	0.805774	0.877073	NA	NA	0	0	0	NA	gRNA_309,gRNA_310,gRNA_311,gRNA_312	0.800594672627166,0.304765027812069,0.860330463572852,0.493032299165663	-0.00478754144977023,-0.0535505137538522,-0.006265356818701,-0.0614116195531954
RPS26_TSS	ENSG00000135482	ZC3H10	RPS26_TSS|ZC3H10	TSS	RPS26	0.810007	0.880525	NA	NA	0	0	0	NA	gRNA_49,gRNA_50,gRNA_51,gRNA_52	0.251474541523813,0.655161659508097,0.921691551635768,0.696075830423599	0.0414950405831265,-0.0229768284480509,0.0135541276315702,-0.0307794386933691
CERS2_ENH	ENSG00000143420	ENSA	CERS2_ENH|ENSA	Gasperini_ENH	CERS2	0.811322	0.880525	NA	NA	0	0	0	NA	gRNA_93,gRNA_94,gRNA_95,gRNA_96	0.776070412837269,0.370433945950936,0.887625643114591,0.416967493361119	-0.0256102928854547,-0.0283370615788829,-0.0284816507356702,-0.0227721864869237
IER3_ENH	ENSG00000204520	MICA	IER3_ENH|MICA	Gasperini_ENH	IER3	0.810969	0.880525	NA	NA	0	0	0	NA	gRNA_125,gRNA_126,gRNA_127,gRNA_128	0.635627462030534,0.885037505506909,0.391364668846054,0.482425303968339	-0.00990296482777311,0.00943265716188728,0.00253960780951328,NA
GIGYF1_ENH	ENSG00000169871	TRIM56	GIGYF1_ENH|TRIM56	Gasperini_ENH	GIGYF1	0.812032	0.880581	NA	NA	0	0	0	NA	gRNA_89,gRNA_90,gRNA_91,gRNA_92	0.825106729655372,0.470329096859572,0.757086229758994,0.36344115303694	-0.00937529286105998,0.00324286504639892,0.0270101595733678,-0.0980521060278761
SIRT7_TSS	ENSG00000185298	CCDC137	SIRT7_TSS|CCDC137	TSS	SIRT7	0.8127	0.880589	NA	NA	0	0	0	NA	gRNA_265,gRNA_266,gRNA_267,gRNA_268	0.936917590565776,0.271209827635127,0.524399720484997,0.804039513342786	-0.00260224823528032,-0.00325221191047675,-0.0225976110370799,-0.00703516399341153
IER3_ENH	ENSG00000196230	TUBB	IER3_ENH|TUBB	Gasperini_ENH	IER3	0.817378	0.884941	NA	NA	0	0	0	NA	gRNA_125,gRNA_126,gRNA_127,gRNA_128	0.969495286549212,0.512610352251701,0.300777864688139,0.733873070031998	-0.0358545843699445,0.145543113593182,-0.00661293591505574,0.273936303573441
SOCS3_ENH	ENSG00000266998	AC111182.1	SOCS3_ENH|AC111182.1	Gasperini_ENH	SOCS3	0.819918	0.886972	NA	NA	0	0	0	NA	gRNA_113,gRNA_114,gRNA_115,gRNA_116	0.343173094122175,0.552253172794357,0.769167712948284,0.762305352909605	0.0161712911369012,0.00697099630354221,0.0106739278852098,-0.000216056892092656
GIGYF1_ENH	ENSG00000106397	PLOD3	GIGYF1_ENH|PLOD3	Gasperini_ENH	GIGYF1	0.822758	0.888606	NA	NA	0	0	0	NA	gRNA_89,gRNA_90,gRNA_91,gRNA_92	0.332655190288966,0.904700112131315,0.438826844787654,0.853701704649166	-0.0269573844945365,-0.00726695962828064,0.00328210616973185,-0.0148896681385687
PKM_ENH	ENSG00000137817	PARP6	PKM_ENH|PARP6	Gasperini_ENH	PKM	0.822321	0.888606	NA	NA	0	0	0	NA	gRNA_161,gRNA_162,gRNA_163,gRNA_164	0.253031844630571,0.816922185300184,0.670745416286046,0.811359897155534	-0.0173560595741743,-0.0350231949905632,0.0016412268717487,1.38182700303024e-06
IER3_ENH	ENSG00000146112	PPP1R18	IER3_ENH|PPP1R18	Gasperini_ENH	IER3	0.824937	0.890239	NA	NA	0	0	0	NA	gRNA_125,gRNA_126,gRNA_127,gRNA_128	0.720327918368732,0.848884982108438,0.228991927359961,0.81424086045921	-0.0636298540781652,-0.0404768425038522,-0.0650116742652316,-0.162095136126053
IL2RA_INTRON	ENSG00000134461	ANKRD16	IL2RA_INTRON|ANKRD16	cCRE_intron	NA	0.826181	0.890862	NA	NA	0	0	0	NA	gRNA_33,gRNA_34,gRNA_35,gRNA_36	0.622308346858352,0.637724981239058,0.757016972259678,0.381933360934515	0.0173336759516948,0.000827815103157763,-0.00482449203440408,0.0101088570528983
TGFB1_INTERGENIC	ENSG00000160392	C19orf47	TGFB1_INTERGENIC|C19orf47	cCRE_intergenic	NA	0.826897	0.890914	NA	NA	0	0	0	NA	gRNA_193,gRNA_194,gRNA_195,gRNA_196	0.771234270769918,0.36799669408887,0.850230683961831,0.47727319136781	0.00367072426257217,0.0198467434887182,0.00832989862559605,-0.00996229027092291
BTG2_ENH	ENSG00000117153	KLHL12	BTG2_ENH|KLHL12	Gasperini_ENH	BTG2	0.829204	0.89268	NA	NA	0	0	0	NA	gRNA_5,gRNA_6,gRNA_7,gRNA_8	0.46380886403478,0.39116007000522,0.985973466778985,0.651565141573319	0.0107845295982951,-0.0349727851307079,-0.000348537212208927,-0.0116766410433936
DVL1_INTRON1	ENSG00000215790	SLC35E2A	DVL1_INTRON1|SLC35E2A	cCRE_intron	NA	0.830633	0.893499	NA	NA	0	0	0	NA	gRNA_21,gRNA_22,gRNA_23,gRNA_24	0.441099762641169,0.570254091214385,0.850350477900172,0.548953193767816	-0.0157484291059724,0.0160870285388966,-0.0180571054567474,-0.10948131017036
LSP1_INTRON2	ENSG00000182208	MOB2	LSP1_INTRON2|MOB2	cCRE_intron	NA	0.836808	0.899417	NA	NA	0	0	0	NA	gRNA_181,gRNA_182,gRNA_183,gRNA_184	0.774483234002855,0.800872163367939,0.711400410780902,0.274842623445126	0.0190231734265829,0.030038529907654,-0.0488840441173388,-0.0479770472029977
BBC3_ENH	ENSG00000011485	PPP5C	BBC3_ENH|PPP5C	Gasperini_ENH	BBC3	0.837495	0.899432	NA	NA	0	0	0	NA	gRNA_97,gRNA_98,gRNA_99,gRNA_100	0.224117956977689,0.874917176548291,0.712748886107082,0.870898077872586	0.0958922977171016,-0.0200812211765483,0.0222031046144075,-0.00797579908369156
GIGYF1_ENH	ENSG00000106404	CLDN15	GIGYF1_ENH|CLDN15	Gasperini_ENH	GIGYF1	0.838279	0.899551	NA	NA	0	0	0	NA	gRNA_89,gRNA_90,gRNA_91,gRNA_92	0.468006247259181,0.764092452664705,0.989379043463386,0.345450828053254	0.0193513145954435,0.00885675245306344,-0.00217475749873071,0.00983544799917155
FTL_TSS	ENSG00000126456	IRF3	FTL_TSS|IRF3	TSS	FTL	0.840811	0.901544	NA	NA	0	0	0	NA	gRNA_301,gRNA_302,gRNA_303,gRNA_304	0.888585150808132,0.208970416358117,0.673188869212159,0.990958771574891	0.0128168401377436,-0.0734148511021577,0.0415248663173277,0.0038530543041374
BBC3_ENH	ENSG00000181027	FKRP	BBC3_ENH|FKRP	Gasperini_ENH	BBC3	0.841515	0.901575	NA	NA	0	0	0	NA	gRNA_97,gRNA_98,gRNA_99,gRNA_100	0.929130943168569,0.455605213398487,0.736656896457594,0.398723232270697	-0.00226415173218271,0.0251579257623757,0.012362735172465,-0.0106517152454895
DVL1_INTRON1	ENSG00000162585	FAAP20	DVL1_INTRON1|FAAP20	cCRE_intron	NA	0.843033	0.902478	NA	NA	0	0	0	NA	gRNA_21,gRNA_22,gRNA_23,gRNA_24	0.702929667340484,0.245294260896848,0.781358101095795,0.930401978347696	-0.0374115832738089,-0.113006652143937,0.0291224965890728,0.0236908884758005
ACAP1_INTRON	ENSG00000181284	TMEM102	ACAP1_INTRON|TMEM102	cCRE_intron	NA	0.846695	0.905474	NA	NA	0	0	0	NA	gRNA_57,gRNA_58,gRNA_59,gRNA_60	0.799323145197928,0.396531568054321,0.953087324249462,0.423180589881532	0.0169752190462738,0.0146245594264263,0.000646740374825511,0.0276589823677243
FOXP3_TSS	ENSG00000101945	SUV39H1	FOXP3_TSS|SUV39H1	TSS	FOXP3	0.847187	0.905474	NA	NA	0	0	0	NA	gRNA_253,gRNA_254,gRNA_255,gRNA_256	0.482671996134381,0.533751703178595,0.698279445505766,0.71251009760991	-0.00215735634974117,-0.0352991554763755,0.0119327248965098,0.0146665828135643
LSP1_INTRON2	ENSG00000078902	TOLLIP	LSP1_INTRON2|TOLLIP	cCRE_intron	NA	0.850193	0.90796	NA	NA	0	0	0	NA	gRNA_181,gRNA_182,gRNA_183,gRNA_184	0.330075797859857,0.994628786853468,0.601891923129607,0.659315218046612	-0.0377629941359703,-0.00356261807113267,0.00943842390098304,0.010013742071187
EPB41_ENH	ENSG00000197989	SNHG12	EPB41_ENH|SNHG12	Gasperini_ENH	EPB41	0.853913	0.911205	NA	NA	0	0	0	NA	gRNA_101,gRNA_102,gRNA_103,gRNA_104	0.451973161253356,0.942881953085056,0.63659146524043,0.490103993805523	0.0406765288180936,-0.0209200935000004,-0.00674830776751761,0.0170713235735802
DVL1_INTRON1	ENSG00000160075	SSU72	DVL1_INTRON1|SSU72	cCRE_intron	NA	0.856642	0.913386	NA	NA	0	0	0	NA	gRNA_21,gRNA_22,gRNA_23,gRNA_24	0.722102128226032,0.203552251332784,0.947873419517058,0.96878470609136	-0.0297504466134737,0.0379511928704035,-0.000603823522389746,0.0275576211727255
SOCS3_ENH	ENSG00000171302	CANT1	SOCS3_ENH|CANT1	Gasperini_ENH	SOCS3	0.858365	0.914494	NA	NA	0	0	0	NA	gRNA_113,gRNA_114,gRNA_115,gRNA_116	0.617751587113488,0.484169360567691,0.515607283456883,0.883638524313371	-0.000129963327695659,0.0244747622188573,0.035964057094859,0.0291380963582303
TUBB2A_ENH	ENSG00000170542	SERPINB9	TUBB2A_ENH|SERPINB9	Gasperini_ENH	TUBB2A	0.862163	0.916697	NA	NA	0	0	0	NA	gRNA_85,gRNA_86,gRNA_87,gRNA_88	0.764417970049258,0.728457126608328,0.651835327342852,0.383488937311406	0.101106045329145,0.00286201693682159,-0.0149239930392394,-0.105313143104835
LSP1_INTRON2	ENSG00000110665	C11orf21	LSP1_INTRON2|C11orf21	cCRE_intron	NA	0.861324	0.916697	NA	NA	0	0	0	NA	gRNA_181,gRNA_182,gRNA_183,gRNA_184	0.348793844196913,0.641457165074559,0.713840715788741,0.86744679274328	0.0440534593428105,-0.00914636731331581,-0.0301621946685516,-0.0158615540352699
RORA_TSS	ENSG00000171956	FOXB1	RORA_TSS|FOXB1	TSS	RORA	0.862491	0.916697	NA	NA	0	0	0	NA	gRNA_317,gRNA_318,gRNA_319,gRNA_320	0.503460554599509,0.765176982502185,0.919453804135551,0.393704425237771	-0.00980300030775567,-0.026116259387222,-0.000419985007264978,-0.00318343624821353
KCNN4_ENH	ENSG00000263002	ZNF234	KCNN4_ENH|ZNF234	Gasperini_ENH	KCNN4	0.866695	0.919296	NA	NA	0	0	0	NA	gRNA_105,gRNA_106,gRNA_107,gRNA_108	0.633718993961432,0.630202687285204,0.388593593786258,0.920228483407114	0.00171789457494965,-0.018577980246789,0.0130734202497593,0.00190185573083745
TGFB1_INTERGENIC	ENSG00000167578	RAB4B	TGFB1_INTERGENIC|RAB4B	cCRE_intergenic	NA	0.866377	0.919296	NA	NA	0	0	0	NA	gRNA_193,gRNA_194,gRNA_195,gRNA_196	0.215153631929991,0.778940434391436,0.94346446267233,0.901576988305749	-0.0386650013510971,-0.0143584662566887,-0.00918955558511653,-0.00196247873217492
ADCY3_TSS	ENSG00000138092	CENPO	ADCY3_TSS|CENPO	TSS	ADCY3	0.868377	0.919296	NA	NA	0	0	0	NA	gRNA_197,gRNA_198,gRNA_199,gRNA_200	0.380303964908433,0.655225697564882,0.943116379238379,0.613556155034524	0.0268596648029926,-0.0212220276328987,-0.00375613776841924,-0.0123913098221284
SIRT7_TSS	ENSG00000182446	NPLOC4	SIRT7_TSS|NPLOC4	TSS	SIRT7	0.867218	0.919296	NA	NA	0	0	0	NA	gRNA_265,gRNA_266,gRNA_267,gRNA_268	0.364632221939552,0.463888280278162,0.865856487272441,0.978022861323054	-0.0544975420620348,0.0270051898199725,-0.00891361339229196,-0.000885315083419713
CCND2_TSS	ENSG00000047621	C12orf4	CCND2_TSS|C12orf4	TSS	CCND2	0.868114	0.919296	NA	NA	0	0	0	NA	gRNA_289,gRNA_290,gRNA_291,gRNA_292	0.847849224123084,0.422420743789852,0.447798849209802,0.897718965129309	-0.00320070996182581,-0.00574316533037425,0.0173729944817224,-0.00624849060695393
CD247_INTRON	ENSG00000143158	MPC2	CD247_INTRON|MPC2	cCRE_intron	NA	0.869084	0.919316	NA	NA	0	0	0	NA	gRNA_29,gRNA_30,gRNA_31,gRNA_32	0.365224832478644,0.449912880738283,0.947589632738002,0.929809649176046	0.0905627658588744,-0.039338270233094,-0.0218631498219617,-0.00941277444047528
RPS26_TSS	ENSG00000135392	DNAJC14	RPS26_TSS|DNAJC14	TSS	RPS26	0.873027	0.920252	NA	NA	0	0	0	NA	gRNA_49,gRNA_50,gRNA_51,gRNA_52	0.60171454857101,0.940697594642498,0.547613169525761,0.477840080909307	0.0190308655128801,0.00726851792619532,0.0289765092490525,0.0366859575845085
EPB41_ENH	ENSG00000204138	PHACTR4	EPB41_ENH|PHACTR4	Gasperini_ENH	EPB41	0.871851	0.920252	NA	NA	0	0	0	NA	gRNA_101,gRNA_102,gRNA_103,gRNA_104	0.386913774610708,0.969696975884885,0.515352846136569,0.760811070540815	0.065749259589693,0.0225669444425105,0.0379958248523666,-0.0164309067511076
TGFB1_INTERGENIC	ENSG00000142039	CCDC97	TGFB1_INTERGENIC|CCDC97	cCRE_intergenic	NA	0.873412	0.920252	NA	NA	0	0	0	NA	gRNA_193,gRNA_194,gRNA_195,gRNA_196	0.961817581744438,0.526333957292127,0.348805588722718,0.840686139677309	-0.00471910394523334,-0.0265675960569484,-0.0413100846707128,0.0068562834535324
CD2_LCR1	ENSG00000198162	MAN1A2	CD2_LCR1|MAN1A2	LCR	CD2	0.872233	0.920252	NA	NA	0	0	0	NA	gRNA_205,gRNA_206,gRNA_207,gRNA_208	0.378918579206585,0.624517321785032,0.847388606808151,0.735228662674308	-0.0312333669002189,-0.00658913302433306,-0.000354705610992156,-0.0234822008312969
STAT5A_TSS	ENSG00000168256	NKIRAS2	STAT5A_TSS|NKIRAS2	TSS	STAT5A	0.873396	0.920252	NA	NA	0	0	0	NA	gRNA_225,gRNA_226,gRNA_227,gRNA_228	0.524046853616053,0.328088492223614,0.901948465366883,0.957167949345454	0.0285919305436751,0.0348396621746139,0.0156668921643484,-0.00636734699919572
SIRT7_TSS	ENSG00000169696	ASPSCR1	SIRT7_TSS|ASPSCR1	TSS	SIRT7	0.876791	0.923084	NA	NA	0	0	0	NA	gRNA_265,gRNA_266,gRNA_267,gRNA_268	0.78659318490545,0.587916630333097,0.387953169567781,0.843956763024163	-0.0235298110058026,0.025761443125524,0.00769659414444096,-0.00923168153227316
DVL1_INTRON1	ENSG00000215014	AL645728.1	DVL1_INTRON1|AL645728.1	cCRE_intron	NA	0.877962	0.923588	NA	NA	0	0	0	NA	gRNA_21,gRNA_22,gRNA_23,gRNA_24	0.537164065146031,0.913010605288776,0.695070642835287,0.447255041447474	-0.0107900154868127,-0.00231345719353068,-0.00965830763113446,0.0538128916721723
SLC2A3_ENH	ENSG00000089818	NECAP1	SLC2A3_ENH|NECAP1	Gasperini_ENH	SLC2A3	0.879476	0.923964	NA	NA	0	0	0	NA	gRNA_137,gRNA_138,gRNA_139,gRNA_140	0.935049358984398,0.689052412565707,0.369028338590464,0.647024000989959	-0.00922764230424961,0.00234695817628622,0.0191192004685082,0.0361044380954145
TKT_ENH	ENSG00000163932	PRKCD	TKT_ENH|PRKCD	Gasperini_ENH	TKT	0.879702	0.923964	NA	NA	0	0	0	NA	gRNA_149,gRNA_150,gRNA_151,gRNA_152	0.693259817359189,0.634725612498531,0.676645153374518,0.517378030026516	-0.0115301978801569,0.0239763948165693,-0.0153724485459978,0.0229418650745918
LDHA_TSS	ENSG00000110756	HPS5	LDHA_TSS|HPS5	TSS	LDHA	0.880683	0.924267	NA	NA	0	0	0	NA	gRNA_297,gRNA_298,gRNA_299,gRNA_300	0.707253647229942,0.86915227263342,0.258342114232192,0.975715743501997	-0.0255229066043828,0.0160529717063751,0.0267227919744879,0.000795912766259704
GIGYF1_ENH	ENSG00000168090	COPS6	GIGYF1_ENH|COPS6	Gasperini_ENH	GIGYF1	0.883181	0.925436	NA	NA	0	0	0	NA	gRNA_89,gRNA_90,gRNA_91,gRNA_92	0.613111854471684,0.76049892477079,0.34982134589156,0.964308682557705	-0.0331679958900213,0.0224526629821938,0.040624995183926,0.0126616379253857
LCP1_TSS	ENSG00000188342	GTF2F2	LCP1_TSS|GTF2F2	TSS	LCP1	0.882627	0.925436	NA	NA	0	0	0	NA	gRNA_305,gRNA_306,gRNA_307,gRNA_308	0.482367212466321,0.929560372425707,0.488754299698736,0.71532596996037	-0.0205562217816446,0.00117718068520839,0.0609400597797761,0.0559191119458109
ACAP1_INTRON	ENSG00000132510	KDM6B	ACAP1_INTRON|KDM6B	cCRE_intron	NA	0.885331	0.925691	NA	NA	0	0	0	NA	gRNA_57,gRNA_58,gRNA_59,gRNA_60	0.431694011909623,0.436078538070405,0.880274240324986,0.961592592734538	-0.0431262924775029,0.0310482863657476,-0.00927180960206249,0.00277113174267275
TRIM26_TSS	ENSG00000196230	TUBB	TRIM26_TSS|TUBB	TSS	TRIM26	0.884164	0.925691	NA	NA	0	0	0	NA	gRNA_73,gRNA_74,gRNA_75,gRNA_76	0.551204749542317,0.914398162617157,0.636623309223322,0.493114435600977	-0.0742197531365032,0.0349665336836273,-0.00686779028489815,-0.0834880839362819
STAT5A_TSS	ENSG00000188554	NBR1	STAT5A_TSS|NBR1	TSS	STAT5A	0.885504	0.925691	NA	NA	0	0	0	NA	gRNA_225,gRNA_226,gRNA_227,gRNA_228	0.989507107753871,0.375548093748431,0.634569804479813,0.676461623612	-0.00418165997481923,0.0145973018986212,0.0271345887531046,0.0399803609957634
KCNN4_ENH	ENSG00000124459	ZNF45	KCNN4_ENH|ZNF45	Gasperini_ENH	KCNN4	0.886921	0.925724	NA	NA	0	0	0	NA	gRNA_105,gRNA_106,gRNA_107,gRNA_108	0.62420028402236,0.740944406539796,0.420785101016777,0.826782037570645	0.00672028474718642,-0.00857588509797989,-0.00532976553400801,-0.00237614998129979
SIRT7_TSS	ENSG00000181396	OGFOD3	SIRT7_TSS|OGFOD3	TSS	SIRT7	0.886464	0.925724	NA	NA	0	0	0	NA	gRNA_265,gRNA_266,gRNA_267,gRNA_268	0.378862024230251,0.835593110495736,0.590780093608454,0.857918683803635	-0.00256273387100009,-0.0019802008689872,-0.000218973791134947,0.0146708961597563
RPS26_TSS	ENSG00000062485	CS	RPS26_TSS|CS	TSS	RPS26	0.887647	0.925758	NA	NA	0	0	0	NA	gRNA_49,gRNA_50,gRNA_51,gRNA_52	0.714186104831375,0.316843908493533,0.851081537501392,0.839193951228784	-0.0188110006007956,-0.0823806325284303,0.0182039443316397,0.00227217434875154
CYSTM1_UBE2D2D_ENH	ENSG00000120725	SIL1	CYSTM1_UBE2D2D_ENH|SIL1	Gasperini_ENH	CYSTM1	0.892188	0.929769	NA	NA	0	0	0	NA	gRNA_109,gRNA_110,gRNA_111,gRNA_112	0.518361974521717,0.860501626628613,0.787891492013334,0.472985165175685	-0.036547762257802,-0.00551452530901203,-0.00346647998055755,0.00578602842973347
TRIM26_TSS	ENSG00000204592	HLA-E	TRIM26_TSS|HLA-E	TSS	TRIM26	0.895965	0.932977	NA	NA	0	0	0	NA	gRNA_73,gRNA_74,gRNA_75,gRNA_76	0.78484755513615,0.564621816638802,0.447069008158464,0.859231322782642	0.016224852817162,-0.0468821345127903,-0.0615737724351249,0.0244322173027944
CD247_INTRON	ENSG00000143164	DCAF6	CD247_INTRON|DCAF6	cCRE_intron	NA	0.897409	0.933753	NA	NA	0	0	0	NA	gRNA_29,gRNA_30,gRNA_31,gRNA_32	0.52928553127337,0.50075577004824,0.744661216452734,0.87046036594157	0.00712638950552674,0.0260027945799206,-0.0107270764773913,-0.0319085970311647
CERS2_ENH	ENSG00000159377	PSMB4	CERS2_ENH|PSMB4	Gasperini_ENH	CERS2	0.900323	0.935525	NA	NA	0	0	0	NA	gRNA_93,gRNA_94,gRNA_95,gRNA_96	0.930823611706956,0.419497399316011,0.907928924520948,0.493759364284547	-0.0117228525746975,0.0400748977169112,-0.0177348200987419,-0.0543883210249136
IER3_ENH	ENSG00000226979	LTA	IER3_ENH|LTA	Gasperini_ENH	IER3	0.901213	0.935525	NA	NA	0	0	0	NA	gRNA_125,gRNA_126,gRNA_127,gRNA_128	0.826934803798164,0.918147722075556,0.538870098923721,0.430332298119416	-0.0131740081049531,-0.0051737054607542,0.0155223012551209,NA
TGFB1_INTERGENIC	ENSG00000105732	ZNF574	TGFB1_INTERGENIC|ZNF574	cCRE_intergenic	NA	0.900583	0.935525	NA	NA	0	0	0	NA	gRNA_193,gRNA_194,gRNA_195,gRNA_196	0.889213709668019,0.466895770755868,0.902518669322182,0.467966491327152	-0.00238980020139995,0.00901581550510712,0.00473101808971722,0.0100432255659142
RPS26_TSS	ENSG00000139613	SMARCC2	RPS26_TSS|SMARCC2	TSS	RPS26	0.903473	0.936887	NA	NA	0	0	0	NA	gRNA_49,gRNA_50,gRNA_51,gRNA_52	0.343271720617701,0.878169478553149,0.848735473826009,0.698393864100773	0.0680718393165717,0.0369320616904948,0.0318161643676081,-0.0605592170867848
RNF213_ENH	ENSG00000141577	CEP131	RNF213_ENH|CEP131	Gasperini_ENH	RNF213	0.903927	0.936887	NA	NA	0	0	0	NA	gRNA_153,gRNA_154,gRNA_155,gRNA_156	0.824323803680857,0.774345775431815,0.471445970480044,0.595558423485076	0.00995076866645923,-0.00659554307956477,0.00702276071338916,-0.0129162672479382
IER3_ENH	ENSG00000204619	PPP1R11	IER3_ENH|PPP1R11	Gasperini_ENH	IER3	0.907288	0.939641	NA	NA	0	0	0	NA	gRNA_125,gRNA_126,gRNA_127,gRNA_128	0.920984316266065,0.419800388517822,0.717622082749125,0.660537845736362	-0.00842402292964006,-0.0905971472051638,-0.00825475850007129,-0.191159615365365
IER3_ENH	ENSG00000137310	TCF19	IER3_ENH|TCF19	Gasperini_ENH	IER3	0.909977	0.940967	NA	NA	0	0	0	NA	gRNA_125,gRNA_126,gRNA_127,gRNA_128	0.956306044932498,0.434994168307982,0.48593152072821,0.923236555462192	-0.017003037909375,-0.00709865685841099,0.0412948974818051,0.019062477375666
STAT5A_TSS	ENSG00000266962	AC067852.2	STAT5A_TSS|AC067852.2	TSS	STAT5A	0.909357	0.940967	NA	NA	0	0	0	NA	gRNA_225,gRNA_226,gRNA_227,gRNA_228	0.487218902956835,0.987766475339064,0.841761798481169,0.45874696730062	0.0121118102809587,-0.00268806349812011,-0.011019769225656,-0.0159134803371561
PPP2R1B_TSS	ENSG00000086848	ALG9	PPP2R1B_TSS|ALG9	TSS	PPP2R1B	0.91373	0.943494	NA	NA	0	0	0	NA	gRNA_41,gRNA_42,gRNA_43,gRNA_44	0.984964693449988,0.837328037731909,0.240567129782482,0.965176186896996	0.00372032650766108,0.00152933555453602,0.00703547091151815,0.00467796028760317
STAT5A_TSS	ENSG00000108788	MLX	STAT5A_TSS|MLX	TSS	STAT5A	0.913834	0.943494	NA	NA	0	0	0	NA	gRNA_225,gRNA_226,gRNA_227,gRNA_228	0.519624509082669,0.983183319500412,0.998189811956468,0.375781380961583	0.0356173349550395,0.0065818392687933,0.00155392308792113,0.0499096598723021
FOXP3_TSS	ENSG00000102103	PQBP1	FOXP3_TSS|PQBP1	TSS	FOXP3	0.916138	0.945143	NA	NA	0	0	0	NA	gRNA_253,gRNA_254,gRNA_255,gRNA_256	0.591921568426317,0.972604507037503,0.497426820860452,0.680043097229983	-0.0338687455792491,-0.013446423252321,-0.0223548161319724,-0.0040007572250732
CD2_LCR1	ENSG00000116815	CD58	CD2_LCR1|CD58	LCR	CD2	0.916892	0.945191	NA	NA	0	0	0	NA	gRNA_205,gRNA_206,gRNA_207,gRNA_208	0.812418358522326,0.51847429168318,0.868734512157604,0.535032984919317	-0.0502808467717538,0.0983872675745093,0.035041849093759,-0.0365147814651027
ACAP1_INTRON	ENSG00000129245	FXR2	ACAP1_INTRON|FXR2	cCRE_intron	NA	0.920928	0.945244	NA	NA	0	0	0	NA	gRNA_57,gRNA_58,gRNA_59,gRNA_60	0.818678553304768,0.754981376253243,0.377165755013675,0.864438127492489	0.0252833132086854,0.0388256572376664,0.0427748471421285,-0.00548463256016207
CERS2_ENH	ENSG00000163154	TNFAIP8L2	CERS2_ENH|TNFAIP8L2	Gasperini_ENH	CERS2	0.920813	0.945244	NA	NA	0	0	0	NA	gRNA_93,gRNA_94,gRNA_95,gRNA_96	0.496204722727031,0.957268501074103,0.487700257031404,0.869169466813772	-0.0116065979684443,-0.00880223250853418,-0.0258908457924154,-0.0217555366969354
IER3_ENH	ENSG00000137343	ATAT1	IER3_ENH|ATAT1	Gasperini_ENH	IER3	0.919996	0.945244	NA	NA	0	0	0	NA	gRNA_125,gRNA_126,gRNA_127,gRNA_128	0.511533646835073,0.962456881072621,0.754951586995313,0.538536990934033	-0.023036641983677,-0.00623835663866217,-0.00738114830932289,0.0777565057756684
JUNB_TSS	ENSG00000132004	FBXW9	JUNB_TSS|FBXW9	TSS	JUNB	0.920342	0.945244	NA	NA	0	0	0	NA	gRNA_229,gRNA_230,gRNA_231,gRNA_232	0.624104130528265,0.503283820315056,0.989290234074159,0.645777006034154	-0.00939721389172039,-0.00177087661838478,0.00268552525691912,-0.0193201103694614
FOXP3_TSS	ENSG00000068323	TFE3	FOXP3_TSS|TFE3	TSS	FOXP3	0.917687	0.945244	NA	NA	0	0	0	NA	gRNA_253,gRNA_254,gRNA_255,gRNA_256	0.930303728216765,0.703758321785424,0.641223082609493,0.46899114030691	-0.00181151424099105,0.0317039616708395,0.0143643613700874,-0.0205982953337808
RUNX3_TSS	ENSG00000117640	MTFR1L	RUNX3_TSS|MTFR1L	TSS	RUNX3	0.921188	0.945244	NA	NA	0	0	0	NA	gRNA_313,gRNA_314,gRNA_315,gRNA_316	0.369522518867215,0.990062290093866,0.623441593216575,0.885187160700065	-0.0615601466916716,0.00027422745304756,-0.00748645681117682,-0.0106881330334649
DVL1_INTRON1	ENSG00000008130	NADK	DVL1_INTRON1|NADK	cCRE_intron	NA	0.924015	0.946691	NA	NA	0	0	0	NA	gRNA_21,gRNA_22,gRNA_23,gRNA_24	0.945318838545546,0.866483264642167,0.426374089298212,0.590194111161659	0.00279694449475426,-0.0245734186207034,-0.0343444603152507,-0.0297314070790063
RPS26_TSS	ENSG00000205323	SARNP	RPS26_TSS|SARNP	TSS	RPS26	0.923383	0.946691	NA	NA	0	0	0	NA	gRNA_49,gRNA_50,gRNA_51,gRNA_52	0.760514030447452,0.348343582991864,0.992415431232496,0.780354532659641	0.0263069515385925,-0.106076174760029,-0.00728241331756796,-0.0193544386596847
TGFB1_INTERGENIC	ENSG00000105723	GSK3A	TGFB1_INTERGENIC|GSK3A	cCRE_intergenic	NA	0.927139	0.949163	NA	NA	0	0	0	NA	gRNA_193,gRNA_194,gRNA_195,gRNA_196	0.505223907168933,0.51828642853489,0.844788371844071,0.953791391061146	0.016160372382347,0.0126063436406513,0.0174706121465131,-0.00594545437197969
RPS26_TSS	ENSG00000181852	RNF41	RPS26_TSS|RNF41	TSS	RPS26	0.930496	0.951871	NA	NA	0	0	0	NA	gRNA_49,gRNA_50,gRNA_51,gRNA_52	0.756216051675782,0.772151486596473,0.523698918189235,0.707890568572373	0.00105439270305702,0.0374267711784352,0.0151637054399411,-0.0198842145548923
BBC3_ENH	ENSG00000105287	PRKD2	BBC3_ENH|PRKD2	Gasperini_ENH	BBC3	0.931904	0.952581	NA	NA	0	0	0	NA	gRNA_97,gRNA_98,gRNA_99,gRNA_100	0.90116803254441,0.581653285816832,0.819773980630537,0.509312984279532	-0.0216493523065526,0.0280774623320906,0.00639635427533386,0.0231622756542029
STAT5A_TSS	ENSG00000167925	GHDC	STAT5A_TSS|GHDC	TSS	STAT5A	0.933562	0.953546	NA	NA	0	0	0	NA	gRNA_225,gRNA_226,gRNA_227,gRNA_228	0.559950337858636,0.606200333613722,0.710703280659058,0.919091859822053	-0.0221368174098863,-0.0128178875337839,0.0197501582557832,-0.010859696998805
STAT5A_TSS	ENSG00000266967	AARSD1	STAT5A_TSS|AARSD1	TSS	STAT5A	0.937196	0.956527	NA	NA	0	0	0	NA	gRNA_225,gRNA_226,gRNA_227,gRNA_228	0.851050261718376,0.550249597400567,0.972246458437706,0.501421007736357	0.00886968395918075,0.00666453702128861,-0.00529487848238991,-0.0246232982794126
RPS26_TSS	ENSG00000111540	RAB5B	RPS26_TSS|RAB5B	TSS	RPS26	0.938375	0.956999	NA	NA	0	0	0	NA	gRNA_49,gRNA_50,gRNA_51,gRNA_52	0.720213907220444,0.611629977736903,0.703084788866782,0.744272024745903	-0.0261664644851665,0.0337458273752084,-0.0219799366469119,0.018642926288667
SOCS3_ENH	ENSG00000141524	TMC6	SOCS3_ENH|TMC6	Gasperini_ENH	SOCS3	0.941149	0.958223	NA	NA	0	0	0	NA	gRNA_113,gRNA_114,gRNA_115,gRNA_116	0.548261518343692,0.707925590204632,0.997407537600631,0.609376468436795	0.036469027434598,-0.00494078013722454,0.003615660712178,-0.0911399265035329
IER3_ENH	ENSG00000204444	APOM	IER3_ENH|APOM	Gasperini_ENH	IER3	0.942444	0.958223	NA	NA	0	0	0	NA	gRNA_125,gRNA_126,gRNA_127,gRNA_128	0.868612670416688,0.698790606217677,0.778995751914394,0.504432376602792	0.00334595820618953,-0.0223016978618194,0.007879530555273,NA
TBX1_TSS	ENSG00000242259	C22orf39	TBX1_TSS|C22orf39	TSS	TBX1	0.940993	0.958223	NA	NA	0	0	0	NA	gRNA_217,gRNA_218,gRNA_219,gRNA_220	0.579461955944991,0.927005571128586,0.471210338734871,0.930764928108022	0.0159443639584661,-0.0191320349812431,0.0627053135082676,0.00129079159406575
STAT5A_TSS	ENSG00000141699	RETREG3	STAT5A_TSS|RETREG3	TSS	STAT5A	0.942158	0.958223	NA	NA	0	0	0	NA	gRNA_225,gRNA_226,gRNA_227,gRNA_228	0.815299325385761,0.819409089063546,0.709516412083223,0.501963745348883	-0.00149870912789452,0.0112697070289592,0.029076499545288,0.00994947139686053
CXCR5_INTERGENIC	ENSG00000172375	C2CD2L	CXCR5_INTERGENIC|C2CD2L	cCRE_intergenic	NA	0.946311	0.960217	NA	NA	0	0	0	NA	gRNA_45,gRNA_46,gRNA_47,gRNA_48	0.476868378195017,0.813477741332942,0.93759691257228,0.678214034775044	0.0262122299026174,0.0011394620256743,-0.00584024662447202,0.00206291776484321
GIGYF1_ENH	ENSG00000066923	STAG3	GIGYF1_ENH|STAG3	Gasperini_ENH	GIGYF1	0.94648	0.960217	NA	NA	0	0	0	NA	gRNA_89,gRNA_90,gRNA_91,gRNA_92	0.690346470880139,0.851617756265828,0.456618579132708,0.920266050060308	-0.00562269271212178,-0.00230439377560511,-0.00790960506377217,0.00888064424058895
STAT5A_TSS	ENSG00000108784	NAGLU	STAT5A_TSS|NAGLU	TSS	STAT5A	0.946562	0.960217	NA	NA	0	0	0	NA	gRNA_225,gRNA_226,gRNA_227,gRNA_228	0.946313224870755,0.722784640264798,0.58923260775012,0.613427489266445	-0.0058706685698745,0.00625456403145211,-0.0235038967696705,-0.00145970061562575
IER3_ENH	ENSG00000204439	C6orf47	IER3_ENH|C6orf47	Gasperini_ENH	IER3	0.950911	0.963167	NA	NA	0	0	0	NA	gRNA_125,gRNA_126,gRNA_127,gRNA_128	0.778898920122078,0.604889948916774,0.713377825884332,0.765252435750954	-0.013747931618253,-0.0357801916753606,-0.00276871627758538,-0.0249431770074502
TMSB10_TSS	ENSG00000115486	GGCX	TMSB10_TSS|GGCX	TSS	TMSB10	0.950418	0.963167	NA	NA	0	0	0	NA	gRNA_293,gRNA_294,gRNA_295,gRNA_296	0.594003314200415,0.696989600606968,0.921265676156918,0.67126547174081	-0.0149280988436227,0.0218952407670162,0.00612365412421245,-0.0247878471237519
CERS2_ENH	ENSG00000143409	MINDY1	CERS2_ENH|MINDY1	Gasperini_ENH	CERS2	0.952851	0.963869	NA	NA	0	0	0	NA	gRNA_93,gRNA_94,gRNA_95,gRNA_96	0.576231767548118,0.957145654681038,0.733701532884171,0.647331395948622	0.0152171639148958,-0.00312798769201671,0.00205035320267179,-0.0168132754992791
TMSB4X_ENH3	ENSG00000046653	GPM6B	TMSB4X_ENH3|GPM6B	Gasperini_ENH	TMSB4X	0.953047	0.963869	NA	NA	0	0	0	NA	gRNA_169,gRNA_170,gRNA_171,gRNA_172	0.973236781997534,0.877061976888335,0.892245714710718,0.344588943984137	-0.00498058028782085,0.0214996237935471,-0.00455877509452496,-0.019655810110748
GIGYF1_ENH	ENSG00000214309	MBLAC1	GIGYF1_ENH|MBLAC1	Gasperini_ENH	GIGYF1	0.955086	0.965201	NA	NA	0	0	0	NA	gRNA_89,gRNA_90,gRNA_91,gRNA_92	0.758263287424003,0.82025140477157,0.520082491644282,0.827480004740422	-0.00250635476652954,0.00240015880879458,0.0116386168026574,0.00536231750712482
CXCR5_INTERGENIC	ENSG00000110324	IL10RA	CXCR5_INTERGENIC|IL10RA	cCRE_intergenic	NA	0.957826	0.966098	NA	NA	0	0	0	NA	gRNA_45,gRNA_46,gRNA_47,gRNA_48	0.795950827466479,0.586650569938624,0.783090735833213,0.752274291134833	-0.010057588257508,-0.0102338610519672,-0.0273773830258932,-0.0436624855258865
SMAD3_INTRON	ENSG00000137764	MAP2K5	SMAD3_INTRON|MAP2K5	cCRE_intron	NA	0.957194	0.966098	NA	NA	0	0	0	NA	gRNA_53,gRNA_54,gRNA_55,gRNA_56	0.968518499353112,0.441259353617093,0.890943233347877,0.717839668792341	-0.00353258285129701,0.0342343872133832,-0.00508411816855454,0.0103822447053766
KCNN4_ENH	ENSG00000167384	ZNF180	KCNN4_ENH|ZNF180	Gasperini_ENH	KCNN4	0.958143	0.966098	NA	NA	0	0	0	NA	gRNA_105,gRNA_106,gRNA_107,gRNA_108	0.652608793396608,0.918063828692322,0.936073866478523,0.492058334676817	-0.00361244824548314,0.00312646624313509,0.00134279550699185,-0.00350110704434572
XBP1_TSS	ENSG00000100325	ASCC2	XBP1_TSS|ASCC2	TSS	XBP1	0.96823	0.97477	NA	NA	0	0	0	NA	gRNA_249,gRNA_250,gRNA_251,gRNA_252	0.675053930799428,0.8164348432778,0.900200946242852,0.621491688691081	-0.0359330618987719,0.0252602555144803,0.0286169987857461,-0.0128762564313458
STAT3_TSS	ENSG00000167925	GHDC	STAT3_TSS|GHDC	TSS	STAT3	0.968537	0.97477	NA	NA	0	0	0	NA	gRNA_309,gRNA_310,gRNA_311,gRNA_312	0.898877434761183,0.575456532750816,0.79923523229929,0.74859005607976	-0.00574509326362521,0.0108522003029169,-0.000632533703748384,0.0183509503536591
STAT3_TSS	ENSG00000198863	RUNDC1	STAT3_TSS|RUNDC1	TSS	STAT3	0.968933	0.97477	NA	NA	0	0	0	NA	gRNA_309,gRNA_310,gRNA_311,gRNA_312	0.805198853412429,0.755337529768114,0.98946077350986,0.516726354765657	-0.0164236553611923,-0.00999625265751375,-0.00141664205052952,0.00908152120094846
GIGYF1_ENH	ENSG00000160813	PPP1R35	GIGYF1_ENH|PPP1R35	Gasperini_ENH	GIGYF1	0.983028	0.988206	NA	NA	0	0	0	NA	gRNA_89,gRNA_90,gRNA_91,gRNA_92	0.954370019695145,0.958739682806306,0.480503290508808,0.865709317419532	-0.0105003934250373,-0.000461832126453787,0.046303686343811,0.00528284177857352
DVL1_INTRON1	ENSG00000078369	GNB1	DVL1_INTRON1|GNB1	cCRE_intron	NA	0.985887	0.990334	NA	NA	0	0	0	NA	gRNA_21,gRNA_22,gRNA_23,gRNA_24	0.67209949779887,0.995870970971841,0.933211893267695,0.642464415994003	0.0071989403929722,0.00405939399707478,0.0132513827964214,0.0821678584528802
HPCAL1_ENH	ENSG00000269973	AC010969.2	HPCAL1_ENH|AC010969.2	Gasperini_ENH	HPCAL1	0.989701	0.992673	NA	NA	0	0	0	NA	gRNA_9,gRNA_10,gRNA_11,gRNA_12	0.912558125100548,0.666696478477429,0.763890432275756,0.937767845594445	-0.00609692612129095,-0.0124474661375642,0.0105802408300122,-0.00180510106977282
HPCAL1_ENH	ENSG00000115761	NOL10	HPCAL1_ENH|NOL10	Gasperini_ENH	HPCAL1	0.989089	0.992673	NA	NA	0	0	0	NA	gRNA_9,gRNA_10,gRNA_11,gRNA_12	0.869317991951001,0.974677118417265,0.999899626325542,0.507046444655145	-0.0155359468860044,-0.0043487364601279,0.0001848451138729,-0.0251634663756158
PABPC1L_TSS	ENSG00000124155	PIGT	PABPC1L_TSS|PIGT	TSS	PABPC1L	0.993451	0.995053	NA	NA	0	0	0	NA	gRNA_61,gRNA_62,gRNA_63,gRNA_64	0.932571534321546,0.616864892160305,0.919670893054,0.913761387733085	0.00485942532357336,-0.0377103860021873,0.00954902286918557,-0.020471923771235
LDHA_TSS	ENSG00000151116	UEVLD	LDHA_TSS|UEVLD	TSS	LDHA	0.993564	0.995053	NA	NA	0	0	0	NA	gRNA_297,gRNA_298,gRNA_299,gRNA_300	0.573832787871357,0.968867286181017,0.950055792111225,0.918614390617435	0.0263497269246527,-0.00696515747486556,0.00596264098146279,-0.00243824445922591
RPS26_TSS	ENSG00000176422	SPRYD4	RPS26_TSS|SPRYD4	TSS	RPS26	0.995335	0.99608	NA	NA	0	0	0	NA	gRNA_49,gRNA_50,gRNA_51,gRNA_52	0.859766409112442,0.905758586674324,0.757193004909057,0.877447110132576	-0.00474514850993819,0.0149375297071599,-0.00393776516559047,0.0163585697776478
SIRT7_TSS	ENSG00000178927	CYBC1	SIRT7_TSS|CYBC1	TSS	SIRT7	0.99892	0.99892	NA	NA	0	0	0	NA	gRNA_265,gRNA_266,gRNA_267,gRNA_268	0.953286180997369,0.984961222354239,0.737635834444144,0.932033905955082	0.0108768547214058,-0.00469383498676379,0.0109921354675304,-0.00900516666615081
