# Supplementary material for: Mapping the functional impact of non-coding regulatory elements in primary T cells through single-cell CRISPR screens
Source: Genome Biol. 2024 Feb 2;25:42. doi: 10.1186/s13059-024-03176-z (PMC10835965; doi:10.1186/s13059-024-03176-z)
Supplement: Supplementary file 4 — Additional file 4: Table S3. Differential gene expression analysis of bulk RNA-seq data from the E2G validation experiments. [file 13059_2024_3176_MOESM4_ESM.xlsx]

## Sheet: CTSC_ENH1
Additional file 4: Table S3. Differential gene expression analysis of bulk RNA-seq data from the E2G validation experiments
ID	target	gene	cis	logFC	logCPM	F	PValue	FDR
ENSG00000109861	CTSC_ENH1	CTSC	TRUE	-0.397177	7.22526	32.4406	0.00164377	0.0188865
ENSG00000198786	CTSC_ENH1	MT-ND5	FALSE	2.95698	11.029	1238.52	9.63639e-08	0.00161429
ENSG00000198763	CTSC_ENH1	MT-ND2	FALSE	2.10265	9.70971	848.491	2.74121e-07	0.00175682
ENSG00000212907	CTSC_ENH1	MT-ND4L	FALSE	2.40471	8.65185	735.899	4.06079e-07	0.00175682
ENSG00000198886	CTSC_ENH1	MT-ND4	FALSE	2.26463	11.1845	727.285	4.19489e-07	0.00175682
ENSG00000197471	CTSC_ENH1	SPN	FALSE	1.55925	8.44937	540.223	9.51916e-07	0.002945
ENSG00000088888	CTSC_ENH1	MAVS	FALSE	1.5781	6.63506	501.718	1.16672e-06	0.002945
ENSG00000198695	CTSC_ENH1	MT-ND6	FALSE	3.1675	4.00775	492.088	1.2306e-06	0.002945
ENSG00000100650	CTSC_ENH1	SRSF5	FALSE	1.63876	7.9933	457.445	1.50412e-06	0.00314962
ENSG00000110090	CTSC_ENH1	CPT1A	FALSE	1.80666	6.47909	424.273	1.84968e-06	0.00326425
ENSG00000134086	CTSC_ENH1	VHL	FALSE	1.75965	6.12657	373.686	2.62057e-06	0.00326425
ENSG00000168209	CTSC_ENH1	DDIT4	FALSE	-2.02298	8.95792	372.157	2.65019e-06	0.00326425
ENSG00000127603	CTSC_ENH1	MACF1	FALSE	1.38071	7.40754	362.798	2.84184e-06	0.00326425
ENSG00000167615	CTSC_ENH1	LENG8	FALSE	1.84658	5.80046	357.363	2.96185e-06	0.00326425
ENSG00000254838	CTSC_ENH1	GVINP1	FALSE	1.5105	7.02729	355.044	3.01518e-06	0.00326425
ENSG00000090615	CTSC_ENH1	GOLGA3	FALSE	1.65941	6.08244	351.462	3.10013e-06	0.00326425
ENSG00000198727	CTSC_ENH1	MT-CYB	FALSE	2.32331	10.4357	385.175	3.11772e-06	0.00326425
ENSG00000133226	CTSC_ENH1	SRRM1	FALSE	1.304	6.6694	336.241	3.49978e-06	0.00344872
ENSG00000099331	CTSC_ENH1	MYO9B	FALSE	1.30831	7.60503	314.749	4.19321e-06	0.00357141
ENSG00000008710	CTSC_ENH1	PKD1	FALSE	1.60906	5.51512	311.836	4.30122e-06	0.00357141
ENSG00000155506	CTSC_ENH1	LARP1	FALSE	1.28074	7.63346	306.47	4.5103e-06	0.00357141
ENSG00000167978	CTSC_ENH1	SRRM2	FALSE	1.19923	8.50446	301.263	4.72665e-06	0.00357141
ENSG00000183530	CTSC_ENH1	PRR14L	FALSE	1.43626	5.60577	300.501	4.75949e-06	0.00357141
ENSG00000100342	CTSC_ENH1	APOL1	FALSE	1.44569	5.52751	297.242	4.90344e-06	0.00357141
ENSG00000146830	CTSC_ENH1	GIGYF1	FALSE	1.47848	5.51503	292.032	5.1462e-06	0.00359205
ENSG00000069188	CTSC_ENH1	SDK2	FALSE	1.88728	7.01577	281.265	5.70228e-06	0.00382098
ENSG00000132530	CTSC_ENH1	XAF1	FALSE	1.49402	6.23215	257.561	7.25059e-06	0.00467161
ENSG00000198563	CTSC_ENH1	DDX39B	FALSE	1.95806	4.35237	247.472	8.08473e-06	0.00497112
ENSG00000154358	CTSC_ENH1	OBSCN	FALSE	1.78728	5.07119	244.999	8.30894e-06	0.00497112
ENSG00000130749	CTSC_ENH1	AC008755.1	FALSE	1.20925	6.36282	240.898	8.6999e-06	0.00500066
ENSG00000171634	CTSC_ENH1	BPTF	FALSE	1.06842	6.6178	233.137	9.51095e-06	0.00500066
ENSG00000065526	CTSC_ENH1	SPEN	FALSE	1.14529	6.53598	231.518	9.69306e-06	0.00500066
ENSG00000210195	CTSC_ENH1	MT-TT	FALSE	3.49791	2.35638	228.066	1.00973e-05	0.00500066
ENSG00000117523	CTSC_ENH1	PRRC2C	FALSE	1.17052	7.68497	227.43	1.01743e-05	0.00500066
ENSG00000038219	CTSC_ENH1	BOD1L1	FALSE	1.10978	6.1638	224.456	1.05451e-05	0.00500066
ENSG00000183813	CTSC_ENH1	CCR4	FALSE	1.22123	7.1154	221.671	1.09091e-05	0.00500066
ENSG00000134884	CTSC_ENH1	ARGLU1	FALSE	1.31644	5.92425	220.212	1.11068e-05	0.00500066
ENSG00000245532	CTSC_ENH1	NEAT1	FALSE	2.00539	6.1101	221.44	1.13585e-05	0.00500066
ENSG00000197329	CTSC_ENH1	PELI1	FALSE	-1.26784	5.37941	213.634	1.20606e-05	0.00500066
ENSG00000184863	CTSC_ENH1	RBM33	FALSE	1.03262	6.37909	210.403	1.25702e-05	0.00500066
ENSG00000170734	CTSC_ENH1	POLH	FALSE	1.29036	5.24527	209.891	1.26537e-05	0.00500066
ENSG00000169871	CTSC_ENH1	TRIM56	FALSE	1.16818	6.80351	205.701	1.33656e-05	0.00500066
ENSG00000198198	CTSC_ENH1	SZT2	FALSE	1.31631	5.10815	203.425	1.37753e-05	0.00500066
ENSG00000111727	CTSC_ENH1	HCFC2	FALSE	-1.5165	4.46087	203.046	1.38452e-05	0.00500066
ENSG00000070814	CTSC_ENH1	TCOF1	FALSE	1.44514	5.67003	201.337	1.41663e-05	0.00500066
ENSG00000181904	CTSC_ENH1	C5orf24	FALSE	-1.27356	5.01497	200.046	1.44155e-05	0.00500066
ENSG00000106261	CTSC_ENH1	ZKSCAN1	FALSE	1.25554	7.20281	199.486	1.45256e-05	0.00500066
ENSG00000204054	CTSC_ENH1	LINC00963	FALSE	1.26673	5.42566	198.865	1.4649e-05	0.00500066
ENSG00000196199	CTSC_ENH1	MPHOSPH8	FALSE	1.05388	6.44118	198.004	1.48222e-05	0.00500066
ENSG00000145780	CTSC_ENH1	FEM1C	FALSE	-1.186	5.94268	196.616	1.51077e-05	0.00500066
ENSG00000197283	CTSC_ENH1	SYNGAP1	FALSE	1.4727	6.31862	194.564	1.55435e-05	0.00500066
ENSG00000160299	CTSC_ENH1	PCNT	FALSE	1.16956	5.40764	192.479	1.60039e-05	0.00500066
ENSG00000204469	CTSC_ENH1	PRRC2A	FALSE	0.934482	8.63145	192.357	1.60314e-05	0.00500066
ENSG00000129315	CTSC_ENH1	CCNT1	FALSE	-1.06662	6.21366	190.554	1.64458e-05	0.00500066
ENSG00000100813	CTSC_ENH1	ACIN1	FALSE	1.42337	7.22774	188.345	1.69735e-05	0.00500066
ENSG00000176018	CTSC_ENH1	LYSMD3	FALSE	-1.12171	6.04414	188.201	1.70086e-05	0.00500066
ENSG00000122257	CTSC_ENH1	RBBP6	FALSE	1.21267	6.09728	187.587	1.716e-05	0.00500066
ENSG00000156030	CTSC_ENH1	ELMSAN1	FALSE	1.04673	6.6891	184.202	1.8027e-05	0.00500066
ENSG00000198938	CTSC_ENH1	MT-CO3	FALSE	1.64798	10.8082	201.941	1.80831e-05	0.00500066
ENSG00000127152	CTSC_ENH1	BCL11B	FALSE	0.918179	8.00755	183.963	1.80905e-05	0.00500066
ENSG00000228253	CTSC_ENH1	MT-ATP8	FALSE	2.1488	4.46856	183.842	1.81226e-05	0.00500066
ENSG00000167548	CTSC_ENH1	KMT2D	FALSE	1.14387	6.71517	182.867	1.83854e-05	0.00500066
ENSG00000137497	CTSC_ENH1	NUMA1	FALSE	1.16001	8.57378	181.747	1.86935e-05	0.00500066
ENSG00000167522	CTSC_ENH1	ANKRD11	FALSE	1.03459	6.86606	181.344	1.88062e-05	0.00500066
ENSG00000114857	CTSC_ENH1	NKTR	FALSE	1.22337	5.10294	180.118	1.91544e-05	0.00501367
ENSG00000100207	CTSC_ENH1	TCF20	FALSE	1.30936	6.32775	175.017	2.07019e-05	0.00513245
ENSG00000155304	CTSC_ENH1	HSPA13	FALSE	-1.0115	6.81458	174.423	2.08931e-05	0.00513245
ENSG00000196700	CTSC_ENH1	ZNF512B	FALSE	1.38036	5.06563	174.378	2.09075e-05	0.00513245
ENSG00000100376	CTSC_ENH1	FAM118A	FALSE	1.58664	5.12471	172.948	2.13779e-05	0.00513245
ENSG00000105639	CTSC_ENH1	JAK3	FALSE	0.886782	7.72971	172.781	2.14338e-05	0.00513245
ENSG00000170004	CTSC_ENH1	CHD3	FALSE	1.01084	8.9737	172.743	2.14465e-05	0.00513245
ENSG00000099622	CTSC_ENH1	CIRBP	FALSE	1.01238	7.24586	168.647	2.2883e-05	0.00531259
ENSG00000028277	CTSC_ENH1	POU2F2	FALSE	1.0117	5.90303	168.32	2.30032e-05	0.00531259
ENSG00000054118	CTSC_ENH1	THRAP3	FALSE	0.899544	7.87569	167.291	2.33871e-05	0.00531259
ENSG00000163257	CTSC_ENH1	DCAF16	FALSE	1.34779	4.92114	165.97	2.3893e-05	0.00531259
ENSG00000148337	CTSC_ENH1	CIZ1	FALSE	1.02917	6.50275	165.752	2.39779e-05	0.00531259
ENSG00000105939	CTSC_ENH1	ZC3HAV1	FALSE	1.08079	7.95504	163.675	2.48077e-05	0.00531259
ENSG00000167491	CTSC_ENH1	GATAD2A	FALSE	1.05573	6.79298	163.169	2.50158e-05	0.00531259
ENSG00000117298	CTSC_ENH1	ECE1	FALSE	0.919936	7.04519	162.748	2.51907e-05	0.00531259
ENSG00000143847	CTSC_ENH1	PPFIA4	FALSE	1.75605	3.64857	162.62	2.52443e-05	0.00531259
ENSG00000117724	CTSC_ENH1	CENPF	FALSE	1.38608	5.59863	161.465	2.57344e-05	0.00531259
ENSG00000121966	CTSC_ENH1	CXCR4	FALSE	-0.979847	7.94632	161.2	2.58485e-05	0.00531259
ENSG00000179912	CTSC_ENH1	R3HDM2	FALSE	1.27846	4.99757	160.84	2.60048e-05	0.00531259
ENSG00000268043	CTSC_ENH1	NBPF12	FALSE	2.411	3.17335	159.916	2.64122e-05	0.00533081
ENSG00000114796	CTSC_ENH1	KLHL24	FALSE	-0.998429	5.8915	158.976	2.68352e-05	0.00535172
ENSG00000198625	CTSC_ENH1	MDM4	FALSE	1.69737	5.14528	156.786	2.78575e-05	0.00549023
ENSG00000213445	CTSC_ENH1	SIPA1	FALSE	0.936396	7.55268	154.455	2.90047e-05	0.00550632
ENSG00000132424	CTSC_ENH1	PNISR	FALSE	0.961271	6.30461	153.767	2.93558e-05	0.00550632
ENSG00000132510	CTSC_ENH1	KDM6B	FALSE	1.33265	6.2142	152.581	2.9974e-05	0.00550632
ENSG00000204138	CTSC_ENH1	PHACTR4	FALSE	1.31624	4.72265	152.131	3.02136e-05	0.00550632
ENSG00000160049	CTSC_ENH1	DFFA	FALSE	1.07143	5.18337	151.427	3.05928e-05	0.00550632
ENSG00000177225	CTSC_ENH1	GATD1	FALSE	1.70842	3.82847	150.424	3.11449e-05	0.00550632
ENSG00000090924	CTSC_ENH1	PLEKHG2	FALSE	1.02252	5.64215	150.388	3.1165e-05	0.00550632
ENSG00000231925	CTSC_ENH1	TAPBP	FALSE	0.852212	8.46589	150.357	3.11825e-05	0.00550632
ENSG00000005022	CTSC_ENH1	SLC25A5	FALSE	-0.789814	8.25469	150.3	3.12143e-05	0.00550632
ENSG00000052802	CTSC_ENH1	MSMO1	FALSE	-1.11466	5.49739	150.279	3.12261e-05	0.00550632
ENSG00000175727	CTSC_ENH1	MLXIP	FALSE	0.955708	6.07879	148.736	3.21055e-05	0.00555819
ENSG00000172534	CTSC_ENH1	HCFC1	FALSE	1.04407	7.01161	147.588	3.27816e-05	0.00555819
ENSG00000103326	CTSC_ENH1	CAPN15	FALSE	1.05506	5.88576	147.25	3.29841e-05	0.00555819
ENSG00000171467	CTSC_ENH1	ZNF318	FALSE	1.23127	5.0536	146.543	3.3414e-05	0.00555819
ENSG00000119397	CTSC_ENH1	CNTRL	FALSE	1.35391	5.40979	146.274	3.35798e-05	0.00555819
ENSG00000126001	CTSC_ENH1	CEP250	FALSE	1.42125	6.20115	146.271	3.35815e-05	0.00555819
ENSG00000176142	CTSC_ENH1	TMEM39A	FALSE	-1.14294	4.79932	145.85	3.38428e-05	0.00555819
ENSG00000135439	CTSC_ENH1	AGAP2	FALSE	0.863098	6.96626	143.417	3.54078e-05	0.00575876
ENSG00000198466	CTSC_ENH1	ZNF587	FALSE	1.52639	3.97384	142.655	3.59183e-05	0.00578562
ENSG00000173230	CTSC_ENH1	GOLGB1	FALSE	1.46609	6.13884	141.834	3.64799e-05	0.0058201
ENSG00000275023	CTSC_ENH1	MLLT6	FALSE	1.06862	8.57786	140.384	3.75006e-05	0.00592651
ENSG00000187764	CTSC_ENH1	SEMA4D	FALSE	0.878538	7.8965	139.622	3.80531e-05	0.00595762
ENSG00000214022	CTSC_ENH1	REPIN1	FALSE	0.889033	6.0928	138.651	3.87727e-05	0.00600131
ENSG00000270231	CTSC_ENH1	NBPF8	FALSE	1.52033	3.79469	138.285	3.90486e-05	0.00600131
ENSG00000115966	CTSC_ENH1	ATF2	FALSE	-0.937278	6.46018	137.428	3.97051e-05	0.00604673
ENSG00000173209	CTSC_ENH1	AHSA2P	FALSE	2.14611	3.14883	135.85	4.09549e-05	0.00618086
ENSG00000105738	CTSC_ENH1	SIPA1L3	FALSE	1.18174	4.46237	135.305	4.13991e-05	0.00619212
ENSG00000164305	CTSC_ENH1	CASP3	FALSE	-0.851951	6.61146	133.939	4.2541e-05	0.00630062
ENSG00000139793	CTSC_ENH1	MBNL2	FALSE	-1.00943	5.60933	133.547	4.28767e-05	0.00630062
ENSG00000141027	CTSC_ENH1	NCOR1	FALSE	0.789639	7.5068	131.972	4.4262e-05	0.00641503
ENSG00000108819	CTSC_ENH1	PPP1R9B	FALSE	0.859307	7.73418	131.096	4.50587e-05	0.00641503
ENSG00000198646	CTSC_ENH1	NCOA6	FALSE	0.837358	6.13148	130.467	4.56428e-05	0.00641503
ENSG00000128590	CTSC_ENH1	DNAJB9	FALSE	-1.35899	5.79045	130.455	4.5654e-05	0.00641503
ENSG00000170312	CTSC_ENH1	CDK1	FALSE	-1.02824	5.9881	130.404	4.57018e-05	0.00641503
ENSG00000047410	CTSC_ENH1	TPR	FALSE	0.802531	7.89233	130.138	4.59529e-05	0.00641503
ENSG00000234420	CTSC_ENH1	ZNF37BP	FALSE	1.9773	3.50767	129.007	4.704e-05	0.00643575
ENSG00000168477	CTSC_ENH1	TNXB	FALSE	3.69628	0.954061	128.632	4.74075e-05	0.00643575
ENSG00000109466	CTSC_ENH1	KLHL2	FALSE	-1.07075	4.87305	128.494	4.75437e-05	0.00643575
ENSG00000116580	CTSC_ENH1	GON4L	FALSE	0.931493	5.47173	128.399	4.76381e-05	0.00643575
ENSG00000127124	CTSC_ENH1	HIVEP3	FALSE	1.09815	4.80378	127.583	4.84579e-05	0.00644166
ENSG00000076053	CTSC_ENH1	RBM7	FALSE	-0.984827	5.76784	127.397	4.86481e-05	0.00644166
ENSG00000145868	CTSC_ENH1	FBXO38	FALSE	-0.950674	5.52815	127.214	4.88354e-05	0.00644166
ENSG00000118518	CTSC_ENH1	RNF146	FALSE	-1.16028	4.72368	126.582	4.94911e-05	0.00647715
ENSG00000141258	CTSC_ENH1	SGSM2	FALSE	0.982675	5.24081	125.408	5.07403e-05	0.00658915
ENSG00000102858	CTSC_ENH1	MGRN1	FALSE	0.816878	6.22367	125.002	5.11824e-05	0.00659545
ENSG00000006459	CTSC_ENH1	KDM7A	FALSE	-0.82626	6.82277	123.973	5.23263e-05	0.00669138
ENSG00000092140	CTSC_ENH1	G2E3	FALSE	-1.12211	5.10136	122.875	5.35854e-05	0.00680048
ENSG00000204977	CTSC_ENH1	TRIM13	FALSE	-1.00715	5.41349	121.981	5.46407e-05	0.00681584
ENSG00000168028	CTSC_ENH1	RPSA	FALSE	-0.634269	11.0459	121.968	5.46573e-05	0.00681584
ENSG00000197136	CTSC_ENH1	PCNX3	FALSE	0.973149	5.23416	121.743	5.49271e-05	0.00681584
ENSG00000142102	CTSC_ENH1	PGGHG	FALSE	1.49861	4.5308	120.755	5.61361e-05	0.00687347
ENSG00000067167	CTSC_ENH1	TRAM1	FALSE	-0.701386	9.03592	120.694	5.62121e-05	0.00687347
ENSG00000165997	CTSC_ENH1	ARL5B	FALSE	-1.1056	5.57543	120.028	5.7049e-05	0.00688972
ENSG00000114942	CTSC_ENH1	EEF1B2	FALSE	-0.736986	9.07146	119.307	5.79737e-05	0.00688972
ENSG00000127914	CTSC_ENH1	AKAP9	FALSE	0.980285	5.39004	119.077	5.82737e-05	0.00688972
ENSG00000255026	CTSC_ENH1	AC136475.3	FALSE	2.95131	1.76967	118.953	5.84362e-05	0.00688972
ENSG00000185963	CTSC_ENH1	BICD2	FALSE	0.866555	5.80949	118.735	5.87228e-05	0.00688972
ENSG00000184371	CTSC_ENH1	CSF1	FALSE	0.97745	5.6919	118.563	5.89498e-05	0.00688972
ENSG00000060491	CTSC_ENH1	OGFR	FALSE	0.846641	6.72098	118.357	5.9224e-05	0.00688972
ENSG00000196498	CTSC_ENH1	NCOR2	FALSE	1.00685	7.13765	117.317	6.06352e-05	0.00700525
ENSG00000108312	CTSC_ENH1	UBTF	FALSE	0.825288	7.52344	116.94	6.11593e-05	0.0070174
ENSG00000198899	CTSC_ENH1	MT-ATP6	FALSE	2.3081	10.3616	171.723	6.16157e-05	0.00702168
ENSG00000004534	CTSC_ENH1	RBM6	FALSE	1.20333	5.69311	116.192	6.22139e-05	0.00703059
ENSG00000261971	CTSC_ENH1	MMP25-AS1	FALSE	1.31267	4.07687	115.773	6.28166e-05	0.00703059
ENSG00000126882	CTSC_ENH1	FAM78A	FALSE	0.76857	7.87922	115.489	6.32292e-05	0.00703059
ENSG00000144674	CTSC_ENH1	GOLGA4	FALSE	1.16765	4.9437	114.566	6.45971e-05	0.00703059
ENSG00000065911	CTSC_ENH1	MTHFD2	FALSE	-0.880527	7.22625	114.566	6.45973e-05	0.00703059
ENSG00000146223	CTSC_ENH1	RPL7L1	FALSE	0.891397	6.84849	114.493	6.47072e-05	0.00703059
ENSG00000084652	CTSC_ENH1	TXLNA	FALSE	0.903538	6.4201	114.147	6.52311e-05	0.00703059
ENSG00000258441	CTSC_ENH1	LINC00641	FALSE	2.5731	1.90375	114.081	6.53311e-05	0.00703059
ENSG00000139505	CTSC_ENH1	MTMR6	FALSE	-0.837157	6.4274	113.831	6.57142e-05	0.00703059
ENSG00000125637	CTSC_ENH1	PSD4	FALSE	0.807301	8.83481	113.604	6.60649e-05	0.00703059
ENSG00000118058	CTSC_ENH1	KMT2A	FALSE	0.863369	6.96991	113.251	6.66154e-05	0.00703059
ENSG00000141867	CTSC_ENH1	BRD4	FALSE	0.776012	6.85261	113.178	6.67302e-05	0.00703059
ENSG00000173821	CTSC_ENH1	AC124319.1	FALSE	0.708712	9.34834	112.184	6.8316e-05	0.00711043
ENSG00000078699	CTSC_ENH1	CBFA2T2	FALSE	1.01332	5.19467	112.171	6.83369e-05	0.00711043
ENSG00000080822	CTSC_ENH1	CLDND1	FALSE	-0.800308	7.93825	110.753	7.06922e-05	0.00731009
ENSG00000158805	CTSC_ENH1	ZNF276	FALSE	1.08932	4.85531	109.817	7.23065e-05	0.00740912
ENSG00000159873	CTSC_ENH1	CCDC117	FALSE	-0.901061	5.71752	109.688	7.25343e-05	0.00740912
ENSG00000173064	CTSC_ENH1	HECTD4	FALSE	0.968928	5.26264	108.109	7.53864e-05	0.00760825
ENSG00000209082	CTSC_ENH1	MT-TL1	FALSE	3.59929	1.24966	107.913	7.57501e-05	0.00760825
ENSG00000214021	CTSC_ENH1	TTLL3	FALSE	2.8745	1.36323	107.862	7.58463e-05	0.00760825
ENSG00000168970	CTSC_ENH1	JMJD7-PLA2G4B	FALSE	3.51385	0.79508	107.514	7.64997e-05	0.00760918
ENSG00000171858	CTSC_ENH1	RPS21	FALSE	-0.656904	8.71507	107.165	7.71645e-05	0.00760918
ENSG00000182095	CTSC_ENH1	TNRC18	FALSE	1.26202	6.14797	107.062	7.73619e-05	0.00760918
ENSG00000113638	CTSC_ENH1	TTC33	FALSE	-0.892853	5.67699	106.901	7.76725e-05	0.00760918
ENSG00000178685	CTSC_ENH1	PARP10	FALSE	0.773553	6.86521	106.232	7.89785e-05	0.00769214
ENSG00000162231	CTSC_ENH1	NXF1	FALSE	0.965202	5.46183	105.786	7.98665e-05	0.00770645
ENSG00000196850	CTSC_ENH1	PPTC7	FALSE	-0.798451	6.72438	105.697	8.00455e-05	0.00770645
ENSG00000134318	CTSC_ENH1	ROCK2	FALSE	1.0066	4.91163	105.283	8.08842e-05	0.00773244
ENSG00000168078	CTSC_ENH1	PBK	FALSE	-1.22149	4.03984	104.699	8.20881e-05	0.00773244
ENSG00000115568	CTSC_ENH1	ZNF142	FALSE	1.04954	5.10375	104.683	8.2122e-05	0.00773244
ENSG00000182481	CTSC_ENH1	KPNA2	FALSE	-0.77525	6.89316	104.445	8.26191e-05	0.00773244
ENSG00000031823	CTSC_ENH1	RANBP3	FALSE	0.7804	6.01124	104.443	8.26234e-05	0.00773244
ENSG00000146067	CTSC_ENH1	FAM193B	FALSE	1.61909	3.33343	103.465	8.47135e-05	0.00781163
ENSG00000135127	CTSC_ENH1	BICDL1	FALSE	0.948947	5.44127	103.448	8.47493e-05	0.00781163
ENSG00000273136	CTSC_ENH1	NBPF26	FALSE	2.63997	2.91923	103.348	8.49673e-05	0.00781163
ENSG00000215908	CTSC_ENH1	CROCCP2	FALSE	2.10447	2.78301	103.18	8.53348e-05	0.00781163
ENSG00000177683	CTSC_ENH1	THAP5	FALSE	-0.955441	5.30596	102.888	8.59804e-05	0.00782795
ENSG00000086065	CTSC_ENH1	CHMP5	FALSE	-0.912788	6.22212	102.656	8.64956e-05	0.0078323
ENSG00000265206	CTSC_ENH1	AC004687.1	FALSE	1.86849	3.1681	102.383	8.71089e-05	0.00784542
ENSG00000137841	CTSC_ENH1	PLCB2	FALSE	0.781199	6.09359	101.97	8.80482e-05	0.00785921
ENSG00000100403	CTSC_ENH1	ZC3H7B	FALSE	0.792421	6.39643	101.872	8.82745e-05	0.00785921
ENSG00000151414	CTSC_ENH1	NEK7	FALSE	-0.698848	7.54213	100.905	9.05346e-05	0.00785921
ENSG00000177663	CTSC_ENH1	IL17RA	FALSE	0.739335	6.98069	100.342	9.18864e-05	0.00785921
ENSG00000130119	CTSC_ENH1	GNL3L	FALSE	1.23585	5.51572	100.208	9.2214e-05	0.00785921
ENSG00000015133	CTSC_ENH1	CCDC88C	FALSE	1.64267	7.0175	114.904	9.22455e-05	0.00785921
ENSG00000170486	CTSC_ENH1	KRT72	FALSE	2.97792	1.08398	100.006	9.27068e-05	0.00785921
ENSG00000173575	CTSC_ENH1	CHD2	FALSE	0.834784	7.13922	99.9986	9.27261e-05	0.00785921
ENSG00000176853	CTSC_ENH1	FAM91A1	FALSE	-0.820564	5.99054	99.8479	9.30973e-05	0.00785921
ENSG00000164631	CTSC_ENH1	ZNF12	FALSE	-0.832644	5.80829	99.2856	9.4501e-05	0.00785921
ENSG00000072518	CTSC_ENH1	MARK2	FALSE	0.745297	6.04678	98.5998	9.62522e-05	0.00785921
ENSG00000105063	CTSC_ENH1	PPP6R1	FALSE	0.641384	8.22451	98.3075	9.70118e-05	0.00785921
ENSG00000135913	CTSC_ENH1	USP37	FALSE	-0.978409	5.79249	98.2071	9.72746e-05	0.00785921
ENSG00000163820	CTSC_ENH1	FYCO1	FALSE	1.19078	5.41443	98.2032	9.7285e-05	0.00785921
ENSG00000141030	CTSC_ENH1	COPS3	FALSE	-0.719881	6.31379	98.1917	9.73151e-05	0.00785921
ENSG00000205903	CTSC_ENH1	ZNF316	FALSE	1.22628	5.07362	97.9847	9.78603e-05	0.00785921
ENSG00000082074	CTSC_ENH1	FYB1	FALSE	0.617104	9.76317	97.8737	9.81546e-05	0.00785921
ENSG00000173327	CTSC_ENH1	MAP3K11	FALSE	0.815082	6.42078	97.5447	9.90334e-05	0.00785921
ENSG00000073605	CTSC_ENH1	GSDMB	FALSE	2.22306	2.77862	97.1745	0.000100035	0.00785921
ENSG00000198286	CTSC_ENH1	CARD11	FALSE	0.738916	7.59554	97.1138	0.000100201	0.00785921
ENSG00000135837	CTSC_ENH1	CEP350	FALSE	0.818761	6.33428	96.8599	0.000100897	0.00785921
ENSG00000033867	CTSC_ENH1	SLC4A7	FALSE	-0.873235	6.82495	96.613	0.000101581	0.00785921
ENSG00000055332	CTSC_ENH1	EIF2AK2	FALSE	0.873296	6.52598	96.5533	0.000101747	0.00785921
ENSG00000107263	CTSC_ENH1	RAPGEF1	FALSE	0.705917	8.07642	96.4931	0.000101916	0.00785921
ENSG00000108557	CTSC_ENH1	RAI1	FALSE	1.03719	4.5146	96.4063	0.000102159	0.00785921
ENSG00000154229	CTSC_ENH1	PRKCA	FALSE	0.76805	7.23321	96.3396	0.000102346	0.00785921
ENSG00000144827	CTSC_ENH1	ABHD10	FALSE	-0.80475	5.55245	96.3383	0.000102349	0.00785921
ENSG00000178188	CTSC_ENH1	SH2B1	FALSE	0.981538	4.64507	96.2989	0.00010246	0.00785921
ENSG00000172673	CTSC_ENH1	THEMIS	FALSE	-0.658862	8.73551	96.2507	0.000102596	0.00785921
ENSG00000111711	CTSC_ENH1	GOLT1B	FALSE	-0.858523	5.65173	96.2199	0.000102683	0.00785921
ENSG00000143458	CTSC_ENH1	GABPB2	FALSE	1.45168	3.99449	95.9871	0.000103343	0.00785921
ENSG00000130723	CTSC_ENH1	PRRC2B	FALSE	0.789569	8.57052	95.6699	0.000104252	0.00785921
ENSG00000174151	CTSC_ENH1	CYB561D1	FALSE	0.808638	5.43065	95.528	0.000104662	0.00785921
ENSG00000286169	CTSC_ENH1	AHRR	FALSE	0.950415	4.86549	95.5191	0.000104688	0.00785921
ENSG00000101745	CTSC_ENH1	ANKRD12	FALSE	0.782496	6.42752	95.3384	0.000105213	0.00785921
ENSG00000156735	CTSC_ENH1	BAG4	FALSE	-1.09393	5.42623	95.2418	0.000105495	0.00785921
ENSG00000156860	CTSC_ENH1	FBRS	FALSE	0.746813	7.42828	95.2096	0.00010559	0.00785921
ENSG00000068400	CTSC_ENH1	GRIPAP1	FALSE	1.01228	5.71991	94.6031	0.000107389	0.00785921
ENSG00000106948	CTSC_ENH1	AKNA	FALSE	1.06273	9.28308	94.6669	0.000107506	0.00785921
ENSG00000229117	CTSC_ENH1	RPL41	FALSE	-0.709566	10.8406	94.4101	0.00010797	0.00785921
ENSG00000101444	CTSC_ENH1	AHCY	FALSE	-0.753155	6.17125	94.2306	0.000108515	0.00785921
ENSG00000116871	CTSC_ENH1	MAP7D1	FALSE	0.931872	7.77513	94.1882	0.000108644	0.00785921
ENSG00000220205	CTSC_ENH1	VAMP2	FALSE	0.783646	6.5906	94.082	0.000108968	0.00785921
ENSG00000168071	CTSC_ENH1	CCDC88B	FALSE	1.02098	7.00819	94.061	0.000109033	0.00785921
ENSG00000052841	CTSC_ENH1	TTC17	FALSE	0.743965	6.00157	94.0561	0.000109047	0.00785921
ENSG00000217128	CTSC_ENH1	FNIP1	FALSE	-0.852596	5.34039	93.9772	0.00010929	0.00785921
ENSG00000232931	CTSC_ENH1	LINC00342	FALSE	3.74234	0.372006	93.9699	0.000109312	0.00785921
ENSG00000139496	CTSC_ENH1	NUP58	FALSE	-0.702832	6.81327	93.3734	0.000111167	0.00795375
ENSG00000137713	CTSC_ENH1	PPP2R1B	FALSE	-0.751194	5.96117	93.1512	0.000111869	0.00795375
ENSG00000096433	CTSC_ENH1	ITPR3	FALSE	1.09803	5.87074	92.929	0.000112576	0.00795375
ENSG00000167595	CTSC_ENH1	PROSER3	FALSE	1.44138	3.71296	92.8609	0.000112795	0.00795375
ENSG00000110344	CTSC_ENH1	UBE4A	FALSE	0.708056	6.37028	92.7967	0.000113001	0.00795375
ENSG00000125249	CTSC_ENH1	RAP2A	FALSE	-0.705571	6.36771	92.6492	0.000113477	0.00795381
ENSG00000197226	CTSC_ENH1	TBC1D9B	FALSE	0.78383	6.92718	92.3998	0.000114287	0.00797146
ENSG00000196205	CTSC_ENH1	EEF1A1P5	FALSE	-0.698919	8.18347	92.2797	0.00011468	0.00797146
ENSG00000055609	CTSC_ENH1	KMT2C	FALSE	0.754159	6.28607	91.6331	0.000116829	0.00803067
ENSG00000103995	CTSC_ENH1	CEP152	FALSE	1.43688	3.82127	91.1065	0.000118619	0.00803067
ENSG00000214425	CTSC_ENH1	LRRC37A4P	FALSE	2.69351	2.90711	90.8862	0.000119379	0.00803067
ENSG00000143751	CTSC_ENH1	SDE2	FALSE	-0.992462	5.33068	90.6558	0.000120181	0.00803067
ENSG00000127084	CTSC_ENH1	FGD3	FALSE	0.708821	8.14368	90.6462	0.000120215	0.00803067
ENSG00000134333	CTSC_ENH1	LDHA	FALSE	-0.542203	11.277	90.5664	0.000120495	0.00803067
ENSG00000087269	CTSC_ENH1	NOP14	FALSE	0.840897	5.80019	90.3338	0.000121315	0.00803067
ENSG00000105856	CTSC_ENH1	HBP1	FALSE	-0.821593	6.67054	89.9618	0.000122642	0.00803067
ENSG00000160584	CTSC_ENH1	SIK3	FALSE	0.758753	5.99681	89.7557	0.000123386	0.00803067
ENSG00000155545	CTSC_ENH1	MIER3	FALSE	-0.969775	5.17969	89.6962	0.000123602	0.00803067
ENSG00000198856	CTSC_ENH1	OSTC	FALSE	-0.7743	6.6603	89.6613	0.000123729	0.00803067
ENSG00000132467	CTSC_ENH1	UTP3	FALSE	0.900286	5.79153	89.6573	0.000123743	0.00803067
ENSG00000186566	CTSC_ENH1	GPATCH8	FALSE	0.810613	6.325	89.563	0.000124087	0.00803067
ENSG00000132356	CTSC_ENH1	PRKAA1	FALSE	-0.726342	6.79878	89.494	0.000124339	0.00803067
ENSG00000088179	CTSC_ENH1	PTPN4	FALSE	-0.88324	6.39004	89.3836	0.000124745	0.00803067
ENSG00000112237	CTSC_ENH1	CCNC	FALSE	-0.714223	6.03728	89.3521	0.00012486	0.00803067
ENSG00000169567	CTSC_ENH1	HINT1	FALSE	-0.62352	7.99564	89.2976	0.000125062	0.00803067
ENSG00000274012	CTSC_ENH1	RN7SL2	FALSE	-1.00772	5.25791	89.2399	0.000125275	0.00803067
ENSG00000049618	CTSC_ENH1	ARID1B	FALSE	0.669549	6.47385	89.1304	0.000125681	0.00803067
ENSG00000006062	CTSC_ENH1	MAP3K14	FALSE	1.06151	5.00427	88.9925	0.000126195	0.00803067
ENSG00000083845	CTSC_ENH1	RPS5	FALSE	-0.582474	10.1387	88.6469	0.000127495	0.00803067
ENSG00000122515	CTSC_ENH1	ZMIZ2	FALSE	0.825364	5.48188	88.6165	0.000127611	0.00803067
ENSG00000137154	CTSC_ENH1	RPS6	FALSE	-0.535055	11.2593	88.5741	0.000127772	0.00803067
ENSG00000230715	CTSC_ENH1	AC018638.2	FALSE	3.3238	1.25446	88.4281	0.000128328	0.00803067
ENSG00000165832	CTSC_ENH1	TRUB1	FALSE	-1.16045	4.77436	88.4145	0.00012838	0.00803067
ENSG00000139517	CTSC_ENH1	LNX2	FALSE	-0.983736	4.53294	88.1967	0.000129217	0.00803067
ENSG00000143621	CTSC_ENH1	ILF2	FALSE	-0.659699	7.48474	88.083	0.000129657	0.00803067
ENSG00000124762	CTSC_ENH1	CDKN1A	FALSE	-0.744547	5.68181	88.0472	0.000129796	0.00803067
ENSG00000276234	CTSC_ENH1	TADA2A	FALSE	1.27639	3.77814	87.954	0.000130158	0.00803067
ENSG00000158417	CTSC_ENH1	EIF5B	FALSE	0.671879	6.91689	87.875	0.000130467	0.00803067
ENSG00000104331	CTSC_ENH1	IMPAD1	FALSE	-0.655554	6.62781	87.6966	0.000131167	0.00803067
ENSG00000081019	CTSC_ENH1	RSBN1	FALSE	-0.793031	6.77513	87.5616	0.0001317	0.00803067
ENSG00000049239	CTSC_ENH1	H6PD	FALSE	0.819097	6.56594	87.5388	0.00013179	0.00803067
ENSG00000139718	CTSC_ENH1	SETD1B	FALSE	1.08858	5.567	87.1253	0.000133444	0.00803067
ENSG00000123975	CTSC_ENH1	CKS2	FALSE	-0.808211	5.17719	86.5685	0.000135714	0.00803067
ENSG00000116690	CTSC_ENH1	PRG4	FALSE	1.2836	3.94819	86.4338	0.000136272	0.00803067
ENSG00000196843	CTSC_ENH1	ARID5A	FALSE	0.704229	6.02818	86.4053	0.00013639	0.00803067
ENSG00000089685	CTSC_ENH1	BIRC5	FALSE	-0.743767	5.9497	86.348	0.000136628	0.00803067
ENSG00000270629	CTSC_ENH1	NBPF14	FALSE	2.43105	2.24507	86.2181	0.000137171	0.00803067
ENSG00000003402	CTSC_ENH1	CFLAR	FALSE	0.802104	7.24833	86.1871	0.000137301	0.00803067
ENSG00000141682	CTSC_ENH1	PMAIP1	FALSE	-0.914051	4.73273	86.1256	0.000137559	0.00803067
ENSG00000185361	CTSC_ENH1	TNFAIP8L1	FALSE	0.754578	5.51217	85.9347	0.000138364	0.00803067
ENSG00000159433	CTSC_ENH1	STARD9	FALSE	1.84571	2.51025	85.9108	0.000138465	0.00803067
ENSG00000130827	CTSC_ENH1	PLXNA3	FALSE	1.31149	3.93891	85.8703	0.000138637	0.00803067
ENSG00000165434	CTSC_ENH1	PGM2L1	FALSE	-0.941306	5.86721	85.8094	0.000138896	0.00803067
ENSG00000091592	CTSC_ENH1	NLRP1	FALSE	0.839195	5.79996	85.7652	0.000139084	0.00803067
ENSG00000156508	CTSC_ENH1	EEF1A1	FALSE	-0.529668	14.4996	85.7024	0.000139353	0.00803067
ENSG00000183495	CTSC_ENH1	EP400	FALSE	0.819744	6.31152	85.5153	0.000140156	0.00803067
ENSG00000204256	CTSC_ENH1	BRD2	FALSE	0.970445	7.73068	85.362	0.000140819	0.00803067
ENSG00000250251	CTSC_ENH1	PKD1P6	FALSE	3.31478	1.33844	85.351	0.000140867	0.00803067
ENSG00000144381	CTSC_ENH1	HSPD1	FALSE	-0.617064	8.61027	85.2171	0.00014145	0.00803067
ENSG00000072071	CTSC_ENH1	ADGRL1	FALSE	1.08006	4.1541	85.2092	0.000141484	0.00803067
ENSG00000131196	CTSC_ENH1	NFATC1	FALSE	0.73389	6.38619	85.1312	0.000141825	0.00803067
ENSG00000103335	CTSC_ENH1	PIEZO1	FALSE	0.777718	7.18159	85.1278	0.00014184	0.00803067
ENSG00000133112	CTSC_ENH1	TPT1	FALSE	-0.498472	12.5418	85.0232	0.000142299	0.00803067
ENSG00000170581	CTSC_ENH1	STAT2	FALSE	0.882016	6.39426	84.9321	0.000142701	0.00803067
ENSG00000213741	CTSC_ENH1	RPS29	FALSE	-0.672486	9.47056	84.8968	0.000142857	0.00803067
ENSG00000106785	CTSC_ENH1	TRIM14	FALSE	0.62207	7.47231	84.3275	0.000145406	0.0081219
ENSG00000168612	CTSC_ENH1	ZSWIM1	FALSE	2.16579	2.40711	84.3179	0.000145449	0.0081219
ENSG00000198707	CTSC_ENH1	CEP290	FALSE	1.30811	3.58197	83.7903	0.000147868	0.00822951
ENSG00000278948	CTSC_ENH1	AL031587.5	FALSE	2.01354	2.17197	83.649	0.000148525	0.00823871
ENSG00000130382	CTSC_ENH1	MLLT1	FALSE	0.729927	5.65047	83.5171	0.000149142	0.00824565
ENSG00000108262	CTSC_ENH1	GIT1	FALSE	0.803897	6.27015	83.0395	0.000151405	0.00829927
ENSG00000186111	CTSC_ENH1	PIP5K1C	FALSE	0.803318	5.26475	82.929	0.000151936	0.00829927
ENSG00000127663	CTSC_ENH1	KDM4B	FALSE	0.665632	6.8722	82.888	0.000152133	0.00829927
ENSG00000177565	CTSC_ENH1	TBL1XR1	FALSE	-0.63116	7.48716	82.8332	0.000152397	0.00829927
ENSG00000269001	CTSC_ENH1	AC092070.2	FALSE	2.23655	2.12205	82.7719	0.000152694	0.00829927
ENSG00000275131	CTSC_ENH1	AC241952.1	FALSE	2.37148	2.56372	82.6729	0.000153175	0.00829927
ENSG00000284024	CTSC_ENH1	HSPA14	FALSE	-0.855477	4.75531	82.4933	0.000154051	0.00829927
ENSG00000131013	CTSC_ENH1	PPIL4	FALSE	-0.997643	5.00029	82.4156	0.000154433	0.00829927
ENSG00000006025	CTSC_ENH1	AC003665.1	FALSE	1.13261	3.86704	82.3778	0.000154619	0.00829927
ENSG00000167716	CTSC_ENH1	WDR81	FALSE	0.744992	6.11664	82.2613	0.000155194	0.00829927
ENSG00000234771	CTSC_ENH1	SLC25A25-AS1	FALSE	3.24751	1.69344	82.0663	0.000156164	0.00829927
ENSG00000119321	CTSC_ENH1	FKBP15	FALSE	0.726344	5.91094	82.0373	0.000156309	0.00829927
ENSG00000132341	CTSC_ENH1	RAN	FALSE	-0.646726	8.44227	81.9878	0.000156557	0.00829927
ENSG00000107331	CTSC_ENH1	ABCA2	FALSE	0.943202	5.01799	81.89	0.000157048	0.00829927
ENSG00000181090	CTSC_ENH1	EHMT1	FALSE	0.841054	5.97514	81.6012	0.00015851	0.00831213
ENSG00000099381	CTSC_ENH1	SETD1A	FALSE	0.896131	5.77995	81.48	0.00015913	0.00831213
ENSG00000182979	CTSC_ENH1	MTA1	FALSE	0.776148	5.36901	81.4781	0.000159139	0.00831213
ENSG00000182606	CTSC_ENH1	TRAK1	FALSE	0.822412	5.51775	81.3645	0.000159723	0.00831213
ENSG00000164975	CTSC_ENH1	SNAPC3	FALSE	-0.821316	5.56799	81.3549	0.000159772	0.00831213
ENSG00000197774	CTSC_ENH1	EME2	FALSE	2.2604	1.91605	80.8488	0.000162408	0.00842311
ENSG00000078687	CTSC_ENH1	TNRC6C	FALSE	0.781454	5.29053	80.6487	0.000163467	0.0084322
ENSG00000078674	CTSC_ENH1	PCM1	FALSE	0.731398	7.2323	80.5651	0.000163912	0.0084322
ENSG00000196262	CTSC_ENH1	PPIA	FALSE	-0.580574	10.2367	80.4506	0.000164524	0.0084322
ENSG00000083312	CTSC_ENH1	TNPO1	FALSE	-0.81893	7.24442	80.3796	0.000164906	0.0084322
ENSG00000243679	CTSC_ENH1	AC018638.5	FALSE	3.28665	1.96805	80.3147	0.000165255	0.0084322
ENSG00000111530	CTSC_ENH1	CAND1	FALSE	-0.647386	7.86758	80.2501	0.000165604	0.0084322
ENSG00000139613	CTSC_ENH1	SMARCC2	FALSE	0.617304	7.46844	80.1097	0.000166366	0.00844533
ENSG00000243302	CTSC_ENH1	AC018638.4	FALSE	2.597	1.47322	80.0039	0.000166943	0.00844675
ENSG00000109618	CTSC_ENH1	SEPSECS	FALSE	-0.942315	4.28026	79.9019	0.000167502	0.00844675
ENSG00000163444	CTSC_ENH1	TMEM183A	FALSE	-0.646045	6.21751	79.7082	0.000168571	0.00844675
ENSG00000159753	CTSC_ENH1	CARMIL2	FALSE	0.6708	6.17819	79.6749	0.000168755	0.00844675
ENSG00000196295	CTSC_ENH1	GARS-DT	FALSE	1.70567	2.89797	79.5857	0.000169251	0.00844675
ENSG00000086598	CTSC_ENH1	TMED2	FALSE	-0.595113	8.05472	79.5556	0.000169419	0.00844675
ENSG00000174353	CTSC_ENH1	STAG3L3	FALSE	1.78135	3.37103	79.1595	0.000171648	0.00851733
ENSG00000198026	CTSC_ENH1	ZNF335	FALSE	0.964563	4.54877	78.9914	0.000172607	0.00851733
ENSG00000160710	CTSC_ENH1	ADAR	FALSE	0.618257	8.98359	78.9604	0.000172784	0.00851733
ENSG00000143612	CTSC_ENH1	C1orf43	FALSE	-0.589325	7.62277	78.9457	0.000172869	0.00851733
ENSG00000048392	CTSC_ENH1	RRM2B	FALSE	-0.669114	6.42684	78.5756	0.000175008	0.00859746
ENSG00000065000	CTSC_ENH1	AP3D1	FALSE	0.633778	6.77829	78.4403	0.000175799	0.00861109
ENSG00000144749	CTSC_ENH1	LRIG1	FALSE	0.754227	6.13589	78.2042	0.000177192	0.00865399
ENSG00000115484	CTSC_ENH1	CCT4	FALSE	-0.58477	7.83218	77.8698	0.00017919	0.00867871
ENSG00000089820	CTSC_ENH1	ARHGAP4	FALSE	0.59983	7.19333	77.8595	0.000179252	0.00867871
ENSG00000164187	CTSC_ENH1	LMBRD2	FALSE	-1.14737	5.56524	77.783	0.000179714	0.00867871
ENSG00000210082	CTSC_ENH1	MT-RNR2	FALSE	0.82356	13.0165	77.7736	0.00017977	0.00867871
ENSG00000263956	CTSC_ENH1	NBPF11	FALSE	2.00749	2.31598	77.5668	0.000181027	0.00868573
ENSG00000096717	CTSC_ENH1	SIRT1	FALSE	-0.773563	5.62407	77.54	0.000181191	0.00868573
ENSG00000183484	CTSC_ENH1	GPR132	FALSE	0.907492	5.34424	77.4942	0.000181471	0.00868573
ENSG00000126777	CTSC_ENH1	KTN1	FALSE	0.920143	6.69208	77.1707	0.000183467	0.0087389
ENSG00000198712	CTSC_ENH1	MT-CO2	FALSE	1.75449	10.8996	107.425	0.000183625	0.0087389
ENSG00000104859	CTSC_ENH1	CLASRP	FALSE	1.08151	4.09791	76.8334	0.000185581	0.00880695
ENSG00000109805	CTSC_ENH1	NCAPG	FALSE	-0.813454	5.69813	76.6529	0.000186725	0.00881604
ENSG00000057608	CTSC_ENH1	GDI2	FALSE	-0.564813	9.06756	76.5779	0.000187204	0.00881604
ENSG00000163479	CTSC_ENH1	SSR2	FALSE	-0.57864	8.68114	76.5377	0.000187461	0.00881604
ENSG00000099308	CTSC_ENH1	MAST3	FALSE	1.02768	6.45526	76.4727	0.000187878	0.00881604
ENSG00000116852	CTSC_ENH1	KIF21B	FALSE	0.731366	6.80619	76.3787	0.000188483	0.008818
ENSG00000132535	CTSC_ENH1	DLG4	FALSE	1.19681	3.73427	76.3029	0.000188972	0.008818
ENSG00000135241	CTSC_ENH1	PNPLA8	FALSE	-0.739732	5.40486	76.0915	0.000190347	0.00885707
ENSG00000198918	CTSC_ENH1	RPL39	FALSE	-0.533068	9.82318	76.0067	0.000190903	0.00885707
ENSG00000186834	CTSC_ENH1	HEXIM1	FALSE	0.844573	6.73257	75.9317	0.000191396	0.00885707
ENSG00000139324	CTSC_ENH1	TMTC3	FALSE	-1.32634	3.29773	75.7006	0.000192926	0.00890329
ENSG00000154305	CTSC_ENH1	MIA3	FALSE	0.66693	6.36947	75.4622	0.000194522	0.00893038
ENSG00000180357	CTSC_ENH1	ZNF609	FALSE	0.73446	6.47474	75.4537	0.000194579	0.00893038
ENSG00000196535	CTSC_ENH1	MYO18A	FALSE	0.637716	7.12813	75.2664	0.000195846	0.00896397
ENSG00000135069	CTSC_ENH1	PSAT1	FALSE	-0.870368	5.30916	74.5014	0.00020114	0.00915356
ENSG00000170802	CTSC_ENH1	FOXN2	FALSE	-0.700723	6.71726	74.4756	0.000201321	0.00915356
ENSG00000010322	CTSC_ENH1	NISCH	FALSE	0.852165	6.0085	74.4103	0.000201783	0.00915356
ENSG00000198618	CTSC_ENH1	PPIAP22	FALSE	-0.719981	6.14908	74.3551	0.000202174	0.00915356
ENSG00000129083	CTSC_ENH1	COPB1	FALSE	-0.590978	7.57693	74.1129	0.000203902	0.00918051
ENSG00000089157	CTSC_ENH1	RPLP0	FALSE	-0.671408	11.4292	74.1114	0.000203913	0.00918051
ENSG00000087266	CTSC_ENH1	SH3BP2	FALSE	0.81981	5.03624	74.0418	0.000204413	0.00918051
ENSG00000153130	CTSC_ENH1	SCOC	FALSE	-0.698115	5.53514	73.948	0.000205091	0.00918631
ENSG00000143575	CTSC_ENH1	HAX1	FALSE	-0.632585	6.39524	73.8182	0.000206032	0.00920387
ENSG00000245910	CTSC_ENH1	SNHG6	FALSE	-0.614014	6.57669	73.5361	0.0002081	0.0092543
ENSG00000144597	CTSC_ENH1	EAF1	FALSE	-0.634021	6.24968	73.461	0.000208655	0.0092543
ENSG00000267080	CTSC_ENH1	ASB16-AS1	FALSE	1.56757	3.09018	73.3052	0.000209813	0.0092543
ENSG00000141425	CTSC_ENH1	RPRD1A	FALSE	-0.782406	5.34047	73.2526	0.000210206	0.0092543
ENSG00000125741	CTSC_ENH1	OPA3	FALSE	1.29214	4.579	73.25	0.000210226	0.0092543
ENSG00000198843	CTSC_ENH1	SELENOT	FALSE	-0.621302	6.85598	73.0485	0.000211741	0.0092543
ENSG00000198160	CTSC_ENH1	MIER1	FALSE	-0.656524	7.22266	72.9079	0.000212807	0.0092543
ENSG00000104497	CTSC_ENH1	SNX16	FALSE	-1.20582	3.50129	72.8984	0.000212879	0.0092543
ENSG00000186716	CTSC_ENH1	BCR	FALSE	0.777804	6.06972	72.7555	0.00021397	0.0092543
ENSG00000113595	CTSC_ENH1	TRIM23	FALSE	-1.13367	4.05507	72.7255	0.0002142	0.0092543
ENSG00000167325	CTSC_ENH1	RRM1	FALSE	-0.636658	7.19536	72.7036	0.000214369	0.0092543
ENSG00000064102	CTSC_ENH1	INTS13	FALSE	-0.733894	6.32583	72.6524	0.000214763	0.0092543
ENSG00000177917	CTSC_ENH1	ARL6IP6	FALSE	-0.688324	5.76445	72.5701	0.000215398	0.0092543
ENSG00000122591	CTSC_ENH1	FAM126A	FALSE	-0.704054	5.87508	72.56	0.000215476	0.0092543
ENSG00000145332	CTSC_ENH1	KLHL8	FALSE	-0.92768	4.57176	72.5278	0.000215726	0.0092543
ENSG00000164463	CTSC_ENH1	CREBRF	FALSE	-0.691975	6.0689	72.4924	0.000216	0.0092543
ENSG00000056586	CTSC_ENH1	RC3H2	FALSE	-0.723589	6.13183	72.1811	0.000218435	0.00933475
ENSG00000114391	CTSC_ENH1	RPL24	FALSE	-0.510849	10.063	71.8763	0.000220855	0.00937499
ENSG00000213020	CTSC_ENH1	ZNF611	FALSE	1.08412	3.97223	71.869	0.000220914	0.00937499
ENSG00000174032	CTSC_ENH1	SLC25A30	FALSE	-0.932982	5.20264	71.8513	0.000221055	0.00937499
ENSG00000070047	CTSC_ENH1	PHRF1	FALSE	0.597861	6.39328	71.716	0.000222144	0.00939735
ENSG00000105519	CTSC_ENH1	CAPS	FALSE	2.14802	1.98508	71.5297	0.000223653	0.00943737
ENSG00000185101	CTSC_ENH1	ANO9	FALSE	1.17774	4.0101	71.2332	0.000226084	0.00947527
ENSG00000005339	CTSC_ENH1	CREBBP	FALSE	0.796442	6.79361	71.2026	0.000226337	0.00947527
ENSG00000099991	CTSC_ENH1	CABIN1	FALSE	0.624244	6.88475	71.1462	0.000226804	0.00947527
ENSG00000069424	CTSC_ENH1	KCNAB2	FALSE	0.551507	8.82637	71.1339	0.000226906	0.00947527
ENSG00000239305	CTSC_ENH1	RNF103	FALSE	-0.894475	4.29335	70.9868	0.000228132	0.00947527
ENSG00000105835	CTSC_ENH1	NAMPT	FALSE	-0.727462	7.85641	70.9801	0.000228188	0.00947527
ENSG00000197183	CTSC_ENH1	NOL4L	FALSE	1.0625	4.97689	70.9415	0.000228511	0.00947527
ENSG00000272333	CTSC_ENH1	KMT2B	FALSE	0.757131	6.10032	70.699	0.000230555	0.00948116
ENSG00000116497	CTSC_ENH1	S100PBP	FALSE	-0.722951	5.21643	70.6897	0.000230635	0.00948116
ENSG00000198954	CTSC_ENH1	KIF1BP	FALSE	-1.2701	3.97079	70.6841	0.000230682	0.00948116
ENSG00000011451	CTSC_ENH1	WIZ	FALSE	0.973141	4.67163	70.6495	0.000230976	0.00948116
ENSG00000074319	CTSC_ENH1	TSG101	FALSE	-0.677809	5.49994	70.5594	0.000231744	0.00948116
ENSG00000079313	CTSC_ENH1	REXO1	FALSE	0.843598	4.99976	70.5238	0.000232048	0.00948116
ENSG00000170540	CTSC_ENH1	ARL6IP1	FALSE	-0.711979	8.44131	70.3331	0.000233688	0.00950779
ENSG00000100345	CTSC_ENH1	MYH9	FALSE	0.73629	11.2432	70.3161	0.000233835	0.00950779
ENSG00000153879	CTSC_ENH1	CEBPG	FALSE	-0.826229	5.3014	70.2009	0.000234834	0.0095111
ENSG00000108788	CTSC_ENH1	MLX	FALSE	-0.701915	5.90331	70.1758	0.000235052	0.0095111
ENSG00000164190	CTSC_ENH1	NIPBL	FALSE	0.832101	6.66228	69.9221	0.000237276	0.0095247
ENSG00000197162	CTSC_ENH1	ZNF785	FALSE	1.74078	2.37114	69.8829	0.000237623	0.0095247
ENSG00000172795	CTSC_ENH1	DCP2	FALSE	-0.817456	7.08169	69.8171	0.000238205	0.0095247
ENSG00000205045	CTSC_ENH1	SLFN12L	FALSE	2.14463	1.84984	69.7473	0.000238825	0.0095247
ENSG00000168010	CTSC_ENH1	ATG16L2	FALSE	1.60482	3.66824	69.6778	0.000239445	0.0095247
ENSG00000259291	CTSC_ENH1	ZNF710-AS1	FALSE	1.76719	3.4149	69.6744	0.000239475	0.0095247
ENSG00000173207	CTSC_ENH1	CKS1B	FALSE	-0.85259	5.63305	69.6021	0.000240122	0.0095247
ENSG00000047849	CTSC_ENH1	MAP4	FALSE	0.629385	7.58203	69.5652	0.000240453	0.0095247
ENSG00000163902	CTSC_ENH1	RPN1	FALSE	-0.54841	8.00178	69.5418	0.000240664	0.0095247
ENSG00000180817	CTSC_ENH1	PPA1	FALSE	-0.631388	7.26801	69.4962	0.000241074	0.0095247
ENSG00000140750	CTSC_ENH1	ARHGAP17	FALSE	0.65094	5.77718	69.431	0.000241663	0.0095255
ENSG00000100139	CTSC_ENH1	MICALL1	FALSE	0.953942	5.17188	69.3449	0.000242443	0.00953381
ENSG00000103249	CTSC_ENH1	CLCN7	FALSE	0.775867	4.78267	69.1425	0.000244291	0.00955652
ENSG00000112406	CTSC_ENH1	HECA	FALSE	0.578496	7.95173	69.0194	0.000245424	0.00955652
ENSG00000120438	CTSC_ENH1	TCP1	FALSE	-0.579793	7.72038	68.9308	0.000246245	0.00955652
ENSG00000133056	CTSC_ENH1	PIK3C2B	FALSE	0.779586	5.40645	68.8623	0.000246881	0.00955652
ENSG00000124789	CTSC_ENH1	NUP153	FALSE	-0.653257	7.18307	68.8396	0.000247093	0.00955652
ENSG00000088451	CTSC_ENH1	TGDS	FALSE	-0.964192	4.51421	68.8366	0.000247121	0.00955652
ENSG00000132823	CTSC_ENH1	OSER1	FALSE	-0.680085	5.40719	68.7997	0.000247466	0.00955652
ENSG00000059758	CTSC_ENH1	CDK17	FALSE	-0.631236	5.89693	68.787	0.000247584	0.00955652
ENSG00000151176	CTSC_ENH1	PLBD2	FALSE	0.727229	5.29135	68.6502	0.000248867	0.00957833
ENSG00000023516	CTSC_ENH1	AKAP11	FALSE	-0.567492	7.14507	68.5699	0.000249625	0.00957833
ENSG00000013288	CTSC_ENH1	MAN2B2	FALSE	0.751469	6.35733	68.5445	0.000249865	0.00957833
ENSG00000100503	CTSC_ENH1	NIN	FALSE	0.701527	7.32797	68.3979	0.000251257	0.00960972
ENSG00000118260	CTSC_ENH1	CREB1	FALSE	-0.655106	6.85824	68.1983	0.000253171	0.00966085
ENSG00000112312	CTSC_ENH1	GMNN	FALSE	-1.04527	4.17204	68.067	0.00025444	0.00967117
ENSG00000211455	CTSC_ENH1	STK38L	FALSE	-0.9818	4.98157	68.0509	0.000254596	0.00967117
ENSG00000182199	CTSC_ENH1	SHMT2	FALSE	-0.587591	7.31945	67.9544	0.000255535	0.00967687
ENSG00000108953	CTSC_ENH1	YWHAE	FALSE	-0.628622	8.09371	67.9113	0.000255956	0.00967687
ENSG00000023608	CTSC_ENH1	SNAPC1	FALSE	-0.982961	3.97054	67.8579	0.000256479	0.00967687
ENSG00000145050	CTSC_ENH1	MANF	FALSE	-0.6595	6.02954	67.7614	0.000257427	0.00968975
ENSG00000100242	CTSC_ENH1	SUN2	FALSE	0.498221	9.74209	67.7058	0.000257977	0.00968975
ENSG00000113811	CTSC_ENH1	SELENOK	FALSE	-0.797213	5.4907	67.4434	0.000260587	0.00973747
ENSG00000134057	CTSC_ENH1	CCNB1	FALSE	-0.686376	5.57899	67.3867	0.000261157	0.00973747
ENSG00000164916	CTSC_ENH1	FOXK1	FALSE	0.863558	6.07092	67.3605	0.00026142	0.00973747
ENSG00000177889	CTSC_ENH1	UBE2N	FALSE	-0.597293	7.52541	67.225	0.000262789	0.00973747
ENSG00000024526	CTSC_ENH1	DEPDC1	FALSE	-0.986015	4.36446	67.2072	0.00026297	0.00973747
ENSG00000124177	CTSC_ENH1	CHD6	FALSE	0.700825	5.88966	67.1069	0.00026399	0.00973747
ENSG00000143624	CTSC_ENH1	INTS3	FALSE	0.706917	5.89087	67.081	0.000264254	0.00973747
ENSG00000231500	CTSC_ENH1	RPS18	FALSE	-0.552321	11.6176	67.056	0.00026451	0.00973747
ENSG00000139437	CTSC_ENH1	TCHP	FALSE	0.805078	4.90354	67.0118	0.000264962	0.00973747
ENSG00000147130	CTSC_ENH1	ZMYM3	FALSE	0.68719	6.05351	67.0022	0.00026506	0.00973747
ENSG00000240230	CTSC_ENH1	COX19	FALSE	0.941439	4.15055	66.8328	0.000266805	0.00978013
ENSG00000170889	CTSC_ENH1	RPS9	FALSE	-0.538678	10.8568	66.5742	0.0002695	0.00985734
ENSG00000100519	CTSC_ENH1	PSMC6	FALSE	-0.639337	6.10283	66.3206	0.000272178	0.0099225
ENSG00000204084	CTSC_ENH1	INPP5B	FALSE	0.80393	4.93957	66.2437	0.000272997	0.0099225
ENSG00000117758	CTSC_ENH1	STX12	FALSE	-0.745808	5.05989	66.2379	0.000273058	0.0099225
ENSG00000107929	CTSC_ENH1	LARP4B	FALSE	0.61035	6.44235	66.0958	0.000274582	0.00995399
ENSG00000136997	CTSC_ENH1	MYC	FALSE	0.638971	7.23332	66.0465	0.000275113	0.00995399
ENSG00000074695	CTSC_ENH1	LMAN1	FALSE	-0.622064	8.13064	65.9834	0.000275795	0.00995714
ENSG00000168092	CTSC_ENH1	PAFAH1B2	FALSE	-0.723903	6.62973	65.9129	0.000276559	0.00995999
ENSG00000164032	CTSC_ENH1	H2AFZ	FALSE	-0.572977	8.37727	65.8667	0.000277063	0.00995999
ENSG00000186815	CTSC_ENH1	TPCN1	FALSE	0.980055	4.97464	65.6448	0.000279494	0.0100259
ENSG00000161800	CTSC_ENH1	RACGAP1	FALSE	-0.626243	6.74841	65.374	0.0002825	0.0101097
ENSG00000164109	CTSC_ENH1	MAD2L1	FALSE	-0.744673	6.04205	65.3259	0.000283039	0.0101097
ENSG00000254470	CTSC_ENH1	AP5B1	FALSE	0.882885	5.02359	65.0421	0.000286246	0.0101579
ENSG00000117475	CTSC_ENH1	BLZF1	FALSE	-0.784016	5.01137	64.9989	0.000286737	0.0101579
ENSG00000134248	CTSC_ENH1	LAMTOR5	FALSE	-0.602326	6.17227	64.9906	0.000286832	0.0101579
ENSG00000074370	CTSC_ENH1	ATP2A3	FALSE	0.532706	8.32893	64.926	0.000287572	0.0101579
ENSG00000157933	CTSC_ENH1	SKI	FALSE	0.707837	6.34683	64.8668	0.000288251	0.0101579
ENSG00000145817	CTSC_ENH1	YIPF5	FALSE	-0.672977	6.37988	64.852	0.000288421	0.0101579
ENSG00000184208	CTSC_ENH1	C22orf46	FALSE	1.29247	5.04205	65.4355	0.000288631	0.0101579
ENSG00000146263	CTSC_ENH1	MMS22L	FALSE	-0.867281	4.71095	64.7712	0.000289352	0.0101619
ENSG00000156650	CTSC_ENH1	KAT6B	FALSE	0.64673	5.54675	64.6552	0.000290697	0.0101878
ENSG00000131242	CTSC_ENH1	RAB11FIP4	FALSE	0.611977	6.28664	64.3169	0.000294667	0.0102441
ENSG00000113328	CTSC_ENH1	CCNG1	FALSE	-0.537368	8.22992	64.3058	0.000294799	0.0102441
ENSG00000175662	CTSC_ENH1	TOM1L2	FALSE	0.807468	4.51413	64.3012	0.000294854	0.0102441
ENSG00000161091	CTSC_ENH1	MFSD12	FALSE	0.919645	4.64085	64.2715	0.000295206	0.0102441
ENSG00000149930	CTSC_ENH1	TAOK2	FALSE	0.765841	5.51218	64.2583	0.000295362	0.0102441
ENSG00000173451	CTSC_ENH1	THAP2	FALSE	-1.22155	4.05599	64.1669	0.000296451	0.0102496
ENSG00000117713	CTSC_ENH1	ARID1A	FALSE	0.590634	7.27559	64.1014	0.000297235	0.0102496
ENSG00000166266	CTSC_ENH1	CUL5	FALSE	-0.763642	5.38543	64.0913	0.000297356	0.0102496
ENSG00000168137	CTSC_ENH1	SETD5	FALSE	0.742198	6.34982	63.9538	0.000299011	0.0102709
ENSG00000132024	CTSC_ENH1	CC2D1A	FALSE	0.926166	4.73356	63.9381	0.0002992	0.0102709
ENSG00000164880	CTSC_ENH1	INTS1	FALSE	0.612254	6.45583	63.8029	0.000300842	0.010288
ENSG00000274272	CTSC_ENH1	AC069281.2	FALSE	3.2817	-0.142532	63.796	0.000300926	0.010288
ENSG00000225178	CTSC_ENH1	RPSAP58	FALSE	-0.569136	6.55794	63.6369	0.000302873	0.0103333
ENSG00000167904	CTSC_ENH1	TMEM68	FALSE	-0.812022	4.59905	63.5389	0.000304082	0.0103333
ENSG00000114841	CTSC_ENH1	DNAH1	FALSE	2.20445	2.33929	63.5374	0.000304101	0.0103333
ENSG00000166794	CTSC_ENH1	PPIB	FALSE	-0.512633	8.49875	63.3294	0.000306686	0.0103921
ENSG00000143742	CTSC_ENH1	SRP9	FALSE	-0.54369	7.90858	63.2737	0.000307384	0.0103921
ENSG00000197724	CTSC_ENH1	PHF2	FALSE	0.752403	5.84599	63.2125	0.000308153	0.0103921
ENSG00000232112	CTSC_ENH1	TMA7	FALSE	-0.675003	6.47692	63.1998	0.000308313	0.0103921
ENSG00000178464	CTSC_ENH1	RPL10P16	FALSE	-0.773826	5.40223	62.8538	0.000312713	0.0105157
ENSG00000204370	CTSC_ENH1	SDHD	FALSE	-0.644467	6.26603	62.7784	0.000313683	0.0105157
ENSG00000124207	CTSC_ENH1	CSE1L	FALSE	-0.638058	6.78484	62.7644	0.000313865	0.0105157
ENSG00000166441	CTSC_ENH1	RPL27A	FALSE	-0.478003	10.5018	62.6638	0.000315167	0.0105224
ENSG00000143977	CTSC_ENH1	SNRPG	FALSE	-0.946585	5.57109	62.5753	0.000316318	0.0105224
ENSG00000164548	CTSC_ENH1	TRA2A	FALSE	0.637794	6.41097	62.513	0.000317132	0.0105224
ENSG00000119772	CTSC_ENH1	DNMT3A	FALSE	0.893281	5.7177	62.4507	0.000317949	0.0105224
ENSG00000168411	CTSC_ENH1	RFWD3	FALSE	-0.611101	6.13293	62.4201	0.000318351	0.0105224
ENSG00000167984	CTSC_ENH1	NLRC3	FALSE	0.614348	6.99191	62.3623	0.000319113	0.0105224
ENSG00000124688	CTSC_ENH1	MAD2L1BP	FALSE	-0.772261	5.04465	62.2626	0.000320433	0.0105224
ENSG00000105323	CTSC_ENH1	HNRNPUL1	FALSE	0.581254	9.08675	62.2114	0.000321113	0.0105224
ENSG00000187953	CTSC_ENH1	PMS2CL	FALSE	1.37693	3.18965	62.2019	0.00032124	0.0105224
ENSG00000094804	CTSC_ENH1	CDC6	FALSE	-0.991833	4.58269	62.1259	0.000322254	0.0105224
ENSG00000135679	CTSC_ENH1	MDM2	FALSE	-0.561739	7.40025	62.0826	0.000322834	0.0105224
ENSG00000008018	CTSC_ENH1	PSMB1	FALSE	-0.552977	7.24368	62.0783	0.000322892	0.0105224
ENSG00000177409	CTSC_ENH1	SAMD9L	FALSE	0.764595	6.83785	62.0544	0.000323213	0.0105224
ENSG00000110955	CTSC_ENH1	ATP5F1B	FALSE	-0.495709	8.89405	62.0425	0.000323373	0.0105224
ENSG00000127481	CTSC_ENH1	UBR4	FALSE	0.632802	7.04425	61.985	0.000324147	0.0105224
ENSG00000170113	CTSC_ENH1	NIPA1	FALSE	-0.748012	5.08767	61.8505	0.000325968	0.0105224
ENSG00000108960	CTSC_ENH1	MMD	FALSE	-0.942723	4.22013	61.8264	0.000326295	0.0105224
ENSG00000179364	CTSC_ENH1	PACS2	FALSE	0.871449	4.31856	61.803	0.000326613	0.0105224
ENSG00000159842	CTSC_ENH1	ABR	FALSE	0.544381	6.91284	61.676	0.000328351	0.0105224
ENSG00000004139	CTSC_ENH1	SARM1	FALSE	0.85221	5.08785	61.6277	0.000329014	0.0105224
ENSG00000108465	CTSC_ENH1	CDK5RAP3	FALSE	2.71398	1.52272	61.6038	0.000329343	0.0105224
ENSG00000134419	CTSC_ENH1	RPS15A	FALSE	-0.616312	9.20275	61.4772	0.000331094	0.0105224
ENSG00000106153	CTSC_ENH1	CHCHD2	FALSE	-0.539434	8.05949	61.453	0.00033143	0.0105224
ENSG00000227063	CTSC_ENH1	RPL41P1	FALSE	-0.640069	7.75105	61.4439	0.000331556	0.0105224
ENSG00000136861	CTSC_ENH1	CDK5RAP2	FALSE	0.799569	5.91838	61.3741	0.000332529	0.0105224
ENSG00000005812	CTSC_ENH1	FBXL3	FALSE	-0.613569	6.98283	61.3543	0.000332806	0.0105224
ENSG00000116459	CTSC_ENH1	ATP5PB	FALSE	-0.615298	7.72922	61.3189	0.000333301	0.0105224
ENSG00000112419	CTSC_ENH1	PHACTR2	FALSE	0.659504	5.53331	61.3134	0.000333377	0.0105224
ENSG00000114423	CTSC_ENH1	CBLB	FALSE	-0.8843	7.14829	61.283	0.000333804	0.0105224
ENSG00000181163	CTSC_ENH1	NPM1	FALSE	-0.534101	10.5202	61.2578	0.000334157	0.0105224
ENSG00000129173	CTSC_ENH1	E2F8	FALSE	-1.12074	3.45656	61.2325	0.000334514	0.0105224
ENSG00000100528	CTSC_ENH1	CNIH1	FALSE	-0.616152	6.94863	61.2255	0.000334612	0.0105224
ENSG00000182899	CTSC_ENH1	RPL35A	FALSE	-0.481013	9.42656	61.1966	0.00033502	0.0105224
ENSG00000124942	CTSC_ENH1	AHNAK	FALSE	1.11575	10.4172	68.7953	0.000337487	0.0105224
ENSG00000085721	CTSC_ENH1	RRN3	FALSE	-0.608398	6.0075	60.9881	0.000337977	0.0105224
ENSG00000148925	CTSC_ENH1	BTBD10	FALSE	-0.75386	4.70687	60.9527	0.000338483	0.0105224
ENSG00000126746	CTSC_ENH1	ZNF384	FALSE	0.589317	6.1048	60.9266	0.000338857	0.0105224
ENSG00000109929	CTSC_ENH1	SC5D	FALSE	-0.874091	4.53386	60.9027	0.000339199	0.0105224
ENSG00000102870	CTSC_ENH1	ZNF629	FALSE	1.33292	3.20047	60.6911	0.000342254	0.0105224
ENSG00000160877	CTSC_ENH1	NACC1	FALSE	0.546648	6.47225	60.6362	0.000343052	0.0105224
ENSG00000165672	CTSC_ENH1	PRDX3	FALSE	-0.713329	7.05549	60.5501	0.000344309	0.0105224
ENSG00000099337	CTSC_ENH1	KCNK6	FALSE	0.957575	4.8445	60.4807	0.000345326	0.0105224
ENSG00000156802	CTSC_ENH1	ATAD2	FALSE	-0.742674	6.63479	60.4642	0.000345569	0.0105224
ENSG00000135164	CTSC_ENH1	DMTF1	FALSE	0.83612	4.4787	60.4454	0.000345846	0.0105224
ENSG00000109920	CTSC_ENH1	FNBP4	FALSE	1.01449	5.30841	60.4119	0.000346339	0.0105224
ENSG00000186106	CTSC_ENH1	ANKRD46	FALSE	-1.00943	4.0879	60.3418	0.000347376	0.0105224
ENSG00000104365	CTSC_ENH1	IKBKB	FALSE	0.566851	6.4456	60.2971	0.000348039	0.0105224
ENSG00000125447	CTSC_ENH1	GGA3	FALSE	0.700114	5.96318	60.288	0.000348175	0.0105224
ENSG00000157106	CTSC_ENH1	SMG1	FALSE	0.632993	7.05118	60.2763	0.000348349	0.0105224
ENSG00000075240	CTSC_ENH1	GRAMD4	FALSE	0.791838	4.39816	60.2042	0.000349423	0.0105224
ENSG00000121289	CTSC_ENH1	CEP89	FALSE	1.22676	3.50665	60.0994	0.000350992	0.0105224
ENSG00000174282	CTSC_ENH1	ZBTB4	FALSE	0.62642	7.50569	60.0741	0.000351373	0.0105224
ENSG00000213380	CTSC_ENH1	COG8	FALSE	0.848266	4.26267	60.0725	0.000351397	0.0105224
ENSG00000197694	CTSC_ENH1	SPTAN1	FALSE	0.561002	8.8071	60.0238	0.000352131	0.0105224
ENSG00000128335	CTSC_ENH1	APOL2	FALSE	0.579979	6.29016	59.9525	0.00035321	0.0105224
ENSG00000108799	CTSC_ENH1	EZH1	FALSE	0.678869	5.22133	59.93	0.00035355	0.0105224
ENSG00000278600	CTSC_ENH1	AC015871.3	FALSE	2.16686	1.14133	59.8936	0.000354103	0.0105224
ENSG00000261490	CTSC_ENH1	AC005674.2	FALSE	2.66431	0.436231	59.875	0.000354386	0.0105224
ENSG00000109133	CTSC_ENH1	TMEM33	FALSE	-0.885466	5.82052	59.8538	0.00035471	0.0105224
ENSG00000130813	CTSC_ENH1	C19orf66	FALSE	0.638001	5.69846	59.7898	0.000355687	0.0105224
ENSG00000100644	CTSC_ENH1	HIF1A	FALSE	-0.579761	7.38421	59.7506	0.000356287	0.0105224
ENSG00000145016	CTSC_ENH1	RUBCN	FALSE	0.806422	5.63198	59.7257	0.000356671	0.0105224
ENSG00000139182	CTSC_ENH1	CLSTN3	FALSE	0.531005	7.06376	59.7007	0.000357054	0.0105224
ENSG00000120063	CTSC_ENH1	GNA13	FALSE	-0.50215	8.41416	59.6902	0.000357216	0.0105224
ENSG00000123200	CTSC_ENH1	ZC3H13	FALSE	0.596899	6.77471	59.6265	0.000358197	0.0105224
ENSG00000173660	CTSC_ENH1	UQCRH	FALSE	-0.574552	7.44786	59.5728	0.000359028	0.0105224
ENSG00000080298	CTSC_ENH1	RFX3	FALSE	-0.971892	4.05579	59.5463	0.00035944	0.0105224
ENSG00000147421	CTSC_ENH1	HMBOX1	FALSE	0.911406	4.03398	59.5274	0.000359733	0.0105224
ENSG00000118363	CTSC_ENH1	SPCS2	FALSE	-0.549806	7.24751	59.5215	0.000359825	0.0105224
ENSG00000120437	CTSC_ENH1	ACAT2	FALSE	-0.659011	5.62506	59.488	0.000360345	0.0105224
ENSG00000148400	CTSC_ENH1	NOTCH1	FALSE	0.755783	5.87451	59.4308	0.000361238	0.0105224
ENSG00000138688	CTSC_ENH1	KIAA1109	FALSE	0.594382	5.85939	59.4162	0.000361467	0.0105224
ENSG00000198482	CTSC_ENH1	ZNF808	FALSE	1.35144	3.34139	59.4032	0.000361669	0.0105224
ENSG00000197050	CTSC_ENH1	ZNF420	FALSE	-0.935031	4.30346	59.3764	0.000362089	0.0105224
ENSG00000123416	CTSC_ENH1	TUBA1B	FALSE	-0.668921	9.86779	59.3545	0.000362434	0.0105224
ENSG00000175220	CTSC_ENH1	ARHGAP1	FALSE	0.616355	6.44266	59.342	0.000362629	0.0105224
ENSG00000175061	CTSC_ENH1	SNHG29	FALSE	-0.65433	9.07917	59.302	0.000363258	0.0105224
ENSG00000105662	CTSC_ENH1	CRTC1	FALSE	0.978248	3.92194	59.2639	0.000363859	0.0105224
ENSG00000146670	CTSC_ENH1	CDCA5	FALSE	-0.660296	5.56901	59.1873	0.00036507	0.0105224
ENSG00000138018	CTSC_ENH1	SELENOI	FALSE	-0.940235	4.74704	59.1059	0.000366364	0.0105224
ENSG00000131469	CTSC_ENH1	RPL27	FALSE	-0.495348	10.102	59.0903	0.000366612	0.0105224
ENSG00000143384	CTSC_ENH1	MCL1	FALSE	-0.50601	9.84397	59.0678	0.000366971	0.0105224
ENSG00000010539	CTSC_ENH1	ZNF200	FALSE	-0.875533	4.09308	59.0057	0.000367964	0.0105224
ENSG00000186298	CTSC_ENH1	PPP1CC	FALSE	-0.492118	8.5459	59.0051	0.000367974	0.0105224
ENSG00000101343	CTSC_ENH1	CRNKL1	FALSE	-0.598396	5.83095	58.9916	0.000368191	0.0105224
ENSG00000165704	CTSC_ENH1	HPRT1	FALSE	-0.731308	5.99077	58.973	0.00036849	0.0105224
ENSG00000136240	CTSC_ENH1	KDELR2	FALSE	-0.707342	5.97579	58.9591	0.000368711	0.0105224
ENSG00000179021	CTSC_ENH1	C3orf38	FALSE	-0.730193	5.48166	58.6643	0.00037349	0.0106407
ENSG00000178035	CTSC_ENH1	IMPDH2	FALSE	-0.510782	7.47034	58.61	0.000374379	0.0106479
ENSG00000142875	CTSC_ENH1	PRKACB	FALSE	-0.555132	8.69239	58.5666	0.000375092	0.0106501
ENSG00000100784	CTSC_ENH1	RPS6KA5	FALSE	-0.732256	5.6222	58.5274	0.000375737	0.0106503
ENSG00000124228	CTSC_ENH1	DDX27	FALSE	0.634515	5.79679	58.4134	0.000377624	0.0106722
ENSG00000099875	CTSC_ENH1	MKNK2	FALSE	0.534698	9.07004	58.4039	0.000377781	0.0106722
ENSG00000225190	CTSC_ENH1	PLEKHM1	FALSE	0.634157	5.58633	58.3155	0.000379254	0.0106849
ENSG00000151893	CTSC_ENH1	CACUL1	FALSE	-0.631145	5.43915	58.29	0.000379679	0.0106849
ENSG00000128159	CTSC_ENH1	TUBGCP6	FALSE	0.935245	5.1782	58.2622	0.000380145	0.0106849
ENSG00000118496	CTSC_ENH1	FBXO30	FALSE	-0.76156	4.53668	58.1538	0.000381966	0.0107047
ENSG00000005483	CTSC_ENH1	KMT2E	FALSE	0.53879	7.56246	58.1441	0.00038213	0.0107047
ENSG00000054654	CTSC_ENH1	SYNE2	FALSE	1.45901	6.56865	71.2782	0.000384661	0.0107412
ENSG00000139645	CTSC_ENH1	ANKRD52	FALSE	0.593324	6.21568	57.9917	0.000384713	0.0107412
ENSG00000152382	CTSC_ENH1	TADA1	FALSE	-0.768216	4.66003	57.7907	0.000388154	0.0108192
ENSG00000141543	CTSC_ENH1	EIF4A3	FALSE	-0.55473	6.36476	57.7482	0.000388888	0.0108217
ENSG00000119899	CTSC_ENH1	SLC17A5	FALSE	-0.784338	4.3639	57.4762	0.000393625	0.0108955
ENSG00000100804	CTSC_ENH1	PSMB5	FALSE	-0.713516	5.01294	57.4504	0.000394079	0.0108955
ENSG00000138376	CTSC_ENH1	BARD1	FALSE	-0.907477	4.47764	57.4125	0.000394747	0.0108955
ENSG00000198586	CTSC_ENH1	TLK1	FALSE	0.519147	6.9344	57.3827	0.000395272	0.0108955
ENSG00000225783	CTSC_ENH1	MIAT	FALSE	2.70443	6.13938	92.6509	0.000395303	0.0108955
ENSG00000127616	CTSC_ENH1	SMARCA4	FALSE	0.661995	6.8214	57.3628	0.000395624	0.0108955
ENSG00000135749	CTSC_ENH1	PCNX2	FALSE	1.18136	4.9907	57.3275	0.000396248	0.0108955
ENSG00000197045	CTSC_ENH1	GMFB	FALSE	-0.648557	5.98606	57.2669	0.000397325	0.0108955
ENSG00000284691	CTSC_ENH1	AC073111.5	FALSE	1.16816	3.87798	57.2629	0.000397396	0.0108955
ENSG00000005379	CTSC_ENH1	TSPOAP1	FALSE	1.49545	2.72098	56.8802	0.000404284	0.0110663
ENSG00000101350	CTSC_ENH1	KIF3B	FALSE	0.572124	6.01163	56.7831	0.000406059	0.0110794
ENSG00000135272	CTSC_ENH1	MDFIC	FALSE	-0.594579	7.74445	56.7816	0.000406085	0.0110794
ENSG00000163660	CTSC_ENH1	CCNL1	FALSE	0.997725	4.93037	56.7146	0.000407316	0.011084
ENSG00000122965	CTSC_ENH1	RBM19	FALSE	0.855345	4.60355	56.7003	0.000407579	0.011084
ENSG00000228526	CTSC_ENH1	MIR34AHG	FALSE	3.26649	0.257843	56.6379	0.00040873	0.0110973
ENSG00000174748	CTSC_ENH1	RPL15	FALSE	-0.528688	10.4766	56.5174	0.000410966	0.0111233
ENSG00000121281	CTSC_ENH1	ADCY7	FALSE	0.729585	7.40993	56.5148	0.000411014	0.0111233
ENSG00000137337	CTSC_ENH1	MDC1	FALSE	0.758894	5.63839	56.4631	0.000411978	0.0111314
ENSG00000076108	CTSC_ENH1	BAZ2A	FALSE	0.53743	7.7012	56.2398	0.000416181	0.0112153
ENSG00000076555	CTSC_ENH1	ACACB	FALSE	1.18006	3.18798	56.2209	0.000416538	0.0112153
ENSG00000277072	CTSC_ENH1	STAG3L2	FALSE	1.69026	2.38948	56.1917	0.000417093	0.0112153
ENSG00000060069	CTSC_ENH1	CTDP1	FALSE	0.669585	5.88693	56.0517	0.000419765	0.0112558
ENSG00000162129	CTSC_ENH1	CLPB	FALSE	1.05155	3.60009	56.0392	0.000420004	0.0112558
ENSG00000182162	CTSC_ENH1	P2RY8	FALSE	0.518169	8.26498	55.9722	0.000421291	0.0112558
ENSG00000172469	CTSC_ENH1	MANEA	FALSE	-0.882821	5.59761	55.9689	0.000421356	0.0112558
ENSG00000185158	CTSC_ENH1	LRRC37B	FALSE	1.16117	3.97522	55.9287	0.000422131	0.0112558
ENSG00000112695	CTSC_ENH1	COX7A2	FALSE	-0.530757	6.44401	55.8619	0.000423424	0.0112558
ENSG00000147669	CTSC_ENH1	POLR2K	FALSE	-0.665724	5.14633	55.8376	0.000423895	0.0112558
ENSG00000119396	CTSC_ENH1	RAB14	FALSE	-0.593517	7.20019	55.7908	0.000424806	0.0112558
ENSG00000172493	CTSC_ENH1	AFF1	FALSE	0.524219	6.44606	55.7687	0.000425237	0.0112558
ENSG00000029364	CTSC_ENH1	SLC39A9	FALSE	-0.557567	6.4466	55.7299	0.000425994	0.0112558
ENSG00000204899	CTSC_ENH1	MZT1	FALSE	-0.770671	5.15646	55.713	0.000426325	0.0112558
ENSG00000130518	CTSC_ENH1	IQCN	FALSE	2.05928	1.19908	55.6715	0.000427139	0.0112558
ENSG00000141965	CTSC_ENH1	FEM1A	FALSE	0.664531	5.33092	55.6615	0.000427335	0.0112558
ENSG00000074266	CTSC_ENH1	EED	FALSE	-0.576439	5.90704	55.5561	0.000429411	0.0112928
ENSG00000185298	CTSC_ENH1	CCDC137	FALSE	0.969847	4.28454	55.319	0.000434134	0.0113728
ENSG00000127022	CTSC_ENH1	CANX	FALSE	-0.585185	9.83892	55.3142	0.00043423	0.0113728
ENSG00000109118	CTSC_ENH1	PHF12	FALSE	0.705962	6.40333	55.2567	0.000435386	0.0113728
ENSG00000205356	CTSC_ENH1	TECPR1	FALSE	0.577813	6.14431	55.2514	0.000435492	0.0113728
ENSG00000135387	CTSC_ENH1	CAPRIN1	FALSE	-0.487897	8.48508	55.2018	0.000436493	0.0113728
ENSG00000184924	CTSC_ENH1	PTRHD1	FALSE	-0.697557	4.96423	55.2	0.000436529	0.0113728
ENSG00000166925	CTSC_ENH1	TSC22D4	FALSE	0.526321	7.3625	54.9775	0.00044106	0.011439
ENSG00000101104	CTSC_ENH1	PABPC1L	FALSE	2.12244	1.00485	54.9582	0.000441456	0.011439
ENSG00000152520	CTSC_ENH1	PAN3	FALSE	-0.594625	5.76153	54.9006	0.00044264	0.011439
ENSG00000198258	CTSC_ENH1	UBL5	FALSE	-0.55411	6.03069	54.8754	0.00044316	0.011439
ENSG00000160888	CTSC_ENH1	IER2	FALSE	0.582431	7.34656	54.8473	0.00044374	0.011439
ENSG00000139350	CTSC_ENH1	NEDD1	FALSE	-0.597592	5.84475	54.8069	0.000444577	0.011439
ENSG00000155096	CTSC_ENH1	AZIN1	FALSE	-0.534758	8.24498	54.7371	0.000446026	0.011439
ENSG00000197976	CTSC_ENH1	AKAP17A	FALSE	1.06909	5.56644	55.2875	0.000446103	0.011439
ENSG00000183741	CTSC_ENH1	CBX6	FALSE	0.674177	7.31598	54.6939	0.000446927	0.011439
ENSG00000011198	CTSC_ENH1	ABHD5	FALSE	-1.06652	3.5214	54.6386	0.000448082	0.011439
ENSG00000125844	CTSC_ENH1	RRBP1	FALSE	0.871555	5.80815	54.6285	0.000448294	0.011439
ENSG00000213047	CTSC_ENH1	DENND1B	FALSE	-0.69432	5.82207	54.6172	0.000448531	0.011439
ENSG00000099725	CTSC_ENH1	PRKY	FALSE	0.89879	4.57509	54.5645	0.000449638	0.011439
ENSG00000115233	CTSC_ENH1	PSMD14	FALSE	-0.532778	6.26616	54.4922	0.000451164	0.011439
ENSG00000172086	CTSC_ENH1	KRCC1	FALSE	-0.603796	5.65839	54.4822	0.000451375	0.011439
ENSG00000164751	CTSC_ENH1	PEX2	FALSE	-0.600607	5.83407	54.4802	0.000451418	0.011439
ENSG00000168374	CTSC_ENH1	ARF4	FALSE	-0.572198	6.46302	54.4801	0.00045142	0.011439
ENSG00000214389	CTSC_ENH1	RPS3AP26	FALSE	-0.759073	4.9023	54.4539	0.000451975	0.011439
ENSG00000197894	CTSC_ENH1	ADH5	FALSE	-0.515017	7.31726	54.4507	0.000452043	0.011439
ENSG00000105193	CTSC_ENH1	RPS16	FALSE	-0.447628	10.264	54.3318	0.000454573	0.0114615
ENSG00000172932	CTSC_ENH1	ANKRD13D	FALSE	1.08154	4.94641	54.2759	0.000455769	0.0114615
ENSG00000145734	CTSC_ENH1	BDP1	FALSE	0.987744	5.16649	54.2688	0.000455921	0.0114615
ENSG00000125386	CTSC_ENH1	FAM193A	FALSE	0.775699	5.283	54.2202	0.000456965	0.0114615
ENSG00000136059	CTSC_ENH1	VILL	FALSE	0.995664	3.70667	54.2153	0.000457071	0.0114615
ENSG00000085433	CTSC_ENH1	WDR47	FALSE	-1.01621	4.1257	54.1563	0.000458343	0.0114615
ENSG00000130758	CTSC_ENH1	MAP3K10	FALSE	1.33698	3.1162	54.1444	0.000458599	0.0114615
ENSG00000154222	CTSC_ENH1	CC2D1B	FALSE	0.749056	5.4002	54.1267	0.000458982	0.0114615
ENSG00000178971	CTSC_ENH1	CTC1	FALSE	0.726159	5.99573	54.1143	0.000459252	0.0114615
ENSG00000159023	CTSC_ENH1	EPB41	FALSE	0.463126	8.64513	54.0903	0.000459772	0.0114615
ENSG00000129347	CTSC_ENH1	KRI1	FALSE	0.957163	5.2096	54.0262	0.000461164	0.0114682
ENSG00000283041	CTSC_ENH1	AC008038.1	FALSE	-0.699744	5.6447	54.0149	0.000461411	0.0114682
ENSG00000169918	CTSC_ENH1	OTUD7A	FALSE	2.3554	0.684108	53.9341	0.000463176	0.011495
ENSG00000074201	CTSC_ENH1	CLNS1A	FALSE	-0.56965	6.93738	53.8663	0.000464666	0.0115123
ENSG00000171928	CTSC_ENH1	TVP23B	FALSE	-0.663637	4.97228	53.8399	0.000465247	0.0115123
ENSG00000090905	CTSC_ENH1	TNRC6A	FALSE	0.723962	5.63146	53.7674	0.00046685	0.0115134
ENSG00000143442	CTSC_ENH1	POGZ	FALSE	0.58389	6.04113	53.7475	0.00046729	0.0115134
ENSG00000175931	CTSC_ENH1	UBE2O	FALSE	0.608294	5.48066	53.7417	0.000467419	0.0115134
ENSG00000164031	CTSC_ENH1	DNAJB14	FALSE	-0.788119	6.46297	53.7137	0.000468042	0.0115134
ENSG00000282173	CTSC_ENH1	TRBJ1-5	FALSE	3.11594	0.368314	53.6624	0.000469183	0.0115144
ENSG00000165678	CTSC_ENH1	GHITM	FALSE	-0.529351	7.80552	53.6364	0.000469762	0.0115144
ENSG00000121067	CTSC_ENH1	SPOP	FALSE	-0.537413	6.51076	53.557	0.000471541	0.0115144
ENSG00000104343	CTSC_ENH1	UBE2W	FALSE	-1.05602	4.65006	53.51	0.000472597	0.0115144
ENSG00000183354	CTSC_ENH1	KIAA2026	FALSE	0.658575	5.52474	53.5056	0.000472697	0.0115144
ENSG00000171960	CTSC_ENH1	PPIH	FALSE	-0.770317	4.80331	53.4971	0.000472889	0.0115144
ENSG00000076928	CTSC_ENH1	ARHGEF1	FALSE	0.657025	8.36791	53.4666	0.000473577	0.0115144
ENSG00000162852	CTSC_ENH1	CNST	FALSE	-0.680882	6.0853	53.4664	0.000473581	0.0115144
ENSG00000164117	CTSC_ENH1	FBXO8	FALSE	-1.03821	4.60636	53.4277	0.000474457	0.011519
ENSG00000213658	CTSC_ENH1	LAT	FALSE	2.59944	1.03451	53.3366	0.000476525	0.0115525
ENSG00000110046	CTSC_ENH1	ATG2A	FALSE	0.685074	5.57205	53.2378	0.000478783	0.0115859
ENSG00000167553	CTSC_ENH1	TUBA1C	FALSE	-0.615849	7.04204	53.1376	0.000481087	0.0115859
ENSG00000166200	CTSC_ENH1	COPS2	FALSE	-0.545186	6.97406	53.1362	0.00048112	0.0115859
ENSG00000058453	CTSC_ENH1	CROCC	FALSE	1.07738	4.0763	53.1359	0.000481128	0.0115859
ENSG00000129566	CTSC_ENH1	TEP1	FALSE	1.04177	5.01532	53.1199	0.000481496	0.0115859
ENSG00000099290	CTSC_ENH1	WASHC2A	FALSE	0.557767	5.80385	53.0958	0.000482053	0.0115859
ENSG00000077238	CTSC_ENH1	IL4R	FALSE	0.626657	7.17735	52.9676	0.000485032	0.0116341
ENSG00000181222	CTSC_ENH1	POLR2A	FALSE	0.583859	8.23464	52.9498	0.000485447	0.0116341
ENSG00000152455	CTSC_ENH1	SUV39H2	FALSE	-0.838826	4.08816	52.7971	0.000489033	0.011701
ENSG00000101310	CTSC_ENH1	SEC23B	FALSE	-0.57205	6.79797	52.7489	0.00049017	0.011701
ENSG00000197782	CTSC_ENH1	ZNF780A	FALSE	-0.887235	4.86902	52.7136	0.000491008	0.011701
ENSG00000131263	CTSC_ENH1	RLIM	FALSE	-0.686379	5.95418	52.7125	0.000491033	0.011701
ENSG00000160953	CTSC_ENH1	PWWP3A	FALSE	0.886146	4.555	52.6569	0.000492356	0.011713
ENSG00000066422	CTSC_ENH1	ZBTB11	FALSE	-0.643212	6.12734	52.6061	0.000493566	0.011713
ENSG00000130487	CTSC_ENH1	KLHDC7B	FALSE	0.808325	4.47346	52.6033	0.000493633	0.011713
ENSG00000112308	CTSC_ENH1	C6orf62	FALSE	0.488739	7.72087	52.4562	0.000497165	0.011729
ENSG00000152749	CTSC_ENH1	GPR180	FALSE	-0.747907	4.76716	52.4191	0.000498062	0.011729
ENSG00000179454	CTSC_ENH1	KLHL28	FALSE	-1.17847	5.5969	55.8102	0.000498208	0.011729
ENSG00000066557	CTSC_ENH1	LRRC40	FALSE	-0.72666	5.10138	52.4008	0.000498505	0.011729
ENSG00000125503	CTSC_ENH1	PPP1R12C	FALSE	0.649718	5.35918	52.3495	0.00049975	0.011729
ENSG00000132963	CTSC_ENH1	POMP	FALSE	-0.561658	6.05088	52.3395	0.000499993	0.011729
ENSG00000108509	CTSC_ENH1	CAMTA2	FALSE	0.753669	5.82844	52.3125	0.00050065	0.011729
ENSG00000181555	CTSC_ENH1	SETD2	FALSE	0.96252	6.27854	53.4825	0.000500935	0.011729
ENSG00000186174	CTSC_ENH1	BCL9L	FALSE	0.745345	7.61948	52.2935	0.000501112	0.011729
ENSG00000168918	CTSC_ENH1	INPP5D	FALSE	0.498476	7.95424	52.2701	0.000501684	0.011729
ENSG00000020129	CTSC_ENH1	NCDN	FALSE	0.658657	5.21392	52.1581	0.000504429	0.011729
ENSG00000205885	CTSC_ENH1	C1RL-AS1	FALSE	1.96028	1.35134	52.153	0.000504556	0.011729
ENSG00000128731	CTSC_ENH1	HERC2	FALSE	0.777174	5.8091	52.1352	0.000504994	0.011729
ENSG00000137970	CTSC_ENH1	RPL7P9	FALSE	-0.699968	4.70755	52.1285	0.000505159	0.011729
ENSG00000108061	CTSC_ENH1	SHOC2	FALSE	-0.523294	6.76594	52.1167	0.000505449	0.011729
ENSG00000198380	CTSC_ENH1	GFPT1	FALSE	-0.776582	5.99135	52.1108	0.000505595	0.011729
ENSG00000144744	CTSC_ENH1	UBA3	FALSE	-0.504914	6.56644	52.0858	0.000506214	0.011729
ENSG00000125755	CTSC_ENH1	SYMPK	FALSE	0.554055	6.47389	52.0504	0.000507089	0.0117331
ENSG00000071073	CTSC_ENH1	MGAT4A	FALSE	-0.734462	8.01943	51.9356	0.000509946	0.011782
ENSG00000148834	CTSC_ENH1	GSTO1	FALSE	-0.625224	6.39727	51.909	0.00051061	0.011782
ENSG00000158545	CTSC_ENH1	ZC3H18	FALSE	0.519804	6.6568	51.8733	0.000511505	0.0117864
ENSG00000277496	CTSC_ENH1	AL357033.4	FALSE	0.748165	4.51034	51.7309	0.000515095	0.0118091
ENSG00000166747	CTSC_ENH1	AP1G1	FALSE	-0.773887	7.0101	51.7037	0.000515783	0.0118091
ENSG00000163605	CTSC_ENH1	PPP4R2	FALSE	-0.507984	6.85373	51.6987	0.000515909	0.0118091
ENSG00000123349	CTSC_ENH1	PFDN5	FALSE	-0.538507	7.98537	51.6899	0.000516133	0.0118091
ENSG00000196810	CTSC_ENH1	CTBP1-DT	FALSE	0.713777	4.58258	51.6689	0.000516668	0.0118091
ENSG00000061938	CTSC_ENH1	TNK2	FALSE	0.869995	5.94013	51.6668	0.00051672	0.0118091
ENSG00000129824	CTSC_ENH1	RPS4Y1	FALSE	-0.452312	8.87888	51.607	0.000518244	0.0118278
ENSG00000142303	CTSC_ENH1	ADAMTS10	FALSE	3.33173	0.115247	51.5725	0.000519126	0.0118318
ENSG00000089094	CTSC_ENH1	KDM2B	FALSE	0.691487	6.68822	51.4635	0.000521925	0.0118461
ENSG00000155926	CTSC_ENH1	SLA	FALSE	-0.553643	7.06493	51.4597	0.000522024	0.0118461
ENSG00000102144	CTSC_ENH1	PGK1	FALSE	-0.456693	11.1013	51.4278	0.000522847	0.0118461
ENSG00000131143	CTSC_ENH1	COX4I1	FALSE	-0.489577	8.4225	51.4079	0.000523361	0.0118461
ENSG00000067048	CTSC_ENH1	DDX3Y	FALSE	0.48887	7.15126	51.3887	0.000523858	0.0118461
ENSG00000260267	CTSC_ENH1	AC026471.1	FALSE	1.1927	3.15759	51.3668	0.000524427	0.0118461
ENSG00000160271	CTSC_ENH1	RALGDS	FALSE	0.964087	3.85295	51.3135	0.000525813	0.0118461
ENSG00000154518	CTSC_ENH1	ATP5MC3	FALSE	-0.501791	7.11891	51.3071	0.000525977	0.0118461
ENSG00000132646	CTSC_ENH1	PCNA	FALSE	-0.653491	7.71908	51.3019	0.000526114	0.0118461
ENSG00000071082	CTSC_ENH1	RPL31	FALSE	-0.50902	10.3956	51.1997	0.000528787	0.0118902
ENSG00000178950	CTSC_ENH1	GAK	FALSE	0.551477	6.53736	51.15	0.000530094	0.0119037
ENSG00000238164	CTSC_ENH1	TNFRSF14-AS1	FALSE	1.59127	3.10093	51.0799	0.000531944	0.0119213
ENSG00000101843	CTSC_ENH1	PSMD10	FALSE	-0.603202	6.06222	51.0461	0.000532838	0.0119213
ENSG00000172172	CTSC_ENH1	MRPL13	FALSE	-0.654354	4.98248	51.0358	0.000533111	0.0119213
ENSG00000256087	CTSC_ENH1	ZNF432	FALSE	1.08568	3.53618	51.0126	0.000533727	0.0119213
ENSG00000117505	CTSC_ENH1	DR1	FALSE	-0.49428	7.72332	50.9802	0.00053459	0.0119247
ENSG00000198431	CTSC_ENH1	TXNRD1	FALSE	-0.730997	7.37623	50.9179	0.000536251	0.0119458
ENSG00000112062	CTSC_ENH1	MAPK14	FALSE	-0.503341	6.78318	50.8234	0.000538786	0.0119864
ENSG00000126524	CTSC_ENH1	SBDS	FALSE	-0.628716	5.07262	50.7681	0.000540278	0.0120036
ENSG00000148248	CTSC_ENH1	SURF4	FALSE	-0.45094	8.65038	50.7098	0.000541856	0.0120083
ENSG00000117632	CTSC_ENH1	STMN1	FALSE	-0.65937	7.83077	50.7074	0.000541921	0.0120083
ENSG00000082641	CTSC_ENH1	NFE2L1	FALSE	0.53019	6.80431	50.6546	0.000543356	0.0120242
ENSG00000149806	CTSC_ENH1	FAU	FALSE	-0.47551	9.15309	50.6198	0.000544307	0.0120293
ENSG00000184922	CTSC_ENH1	FMNL1	FALSE	0.478616	8.59909	50.5669	0.000545751	0.0120454
ENSG00000143933	CTSC_ENH1	CALM2	FALSE	-0.51585	8.34342	50.5309	0.000546741	0.0120473
ENSG00000143106	CTSC_ENH1	PSMA5	FALSE	-0.493225	7.20229	50.5113	0.000547279	0.0120473
ENSG00000215193	CTSC_ENH1	PEX26	FALSE	0.595109	5.72585	50.4331	0.000549433	0.0120789
ENSG00000105705	CTSC_ENH1	AC004475.1	FALSE	0.64405	5.02508	50.3794	0.000550922	0.0120957
ENSG00000174796	CTSC_ENH1	THAP6	FALSE	-0.946712	4.03281	50.1741	0.000556657	0.0121967
ENSG00000091972	CTSC_ENH1	CD200	FALSE	-1.25613	2.97588	50.1375	0.000557689	0.0121967
ENSG00000162819	CTSC_ENH1	BROX	FALSE	-0.540442	6.52954	50.1194	0.0005582	0.0121967
ENSG00000080546	CTSC_ENH1	SESN1	FALSE	-0.722226	5.48221	50.0923	0.000558966	0.0121967
ENSG00000115306	CTSC_ENH1	SPTBN1	FALSE	1.17268	7.80785	57.5561	0.000559163	0.0121967
ENSG00000151461	CTSC_ENH1	UPF2	FALSE	0.566607	5.81444	50.0133	0.000561207	0.0122254
ENSG00000014641	CTSC_ENH1	MDH1	FALSE	-0.599995	7.45401	49.9746	0.000562309	0.0122335
ENSG00000228474	CTSC_ENH1	OST4	FALSE	-0.540896	6.89972	49.89	0.000564731	0.0122425
ENSG00000165572	CTSC_ENH1	KBTBD6	FALSE	-0.753707	4.37089	49.8797	0.000565027	0.0122425
ENSG00000271425	CTSC_ENH1	NBPF10	FALSE	2.69164	1.53132	49.8253	0.000566592	0.0122425
ENSG00000117410	CTSC_ENH1	ATP6V0B	FALSE	-0.57635	5.79922	49.8017	0.000567272	0.0122425
ENSG00000136982	CTSC_ENH1	DSCC1	FALSE	-1.20418	3.58416	49.779	0.000567929	0.0122425
ENSG00000110274	CTSC_ENH1	CEP164	FALSE	0.796727	4.53704	49.7723	0.000568123	0.0122425
ENSG00000143614	CTSC_ENH1	GATAD2B	FALSE	0.50061	6.49852	49.7606	0.00056846	0.0122425
ENSG00000128789	CTSC_ENH1	PSMG2	FALSE	-0.512368	6.19636	49.7569	0.000568568	0.0122425
ENSG00000158987	CTSC_ENH1	RAPGEF6	FALSE	-0.635571	5.56202	49.6087	0.000572881	0.0123195
ENSG00000101842	CTSC_ENH1	VSIG1	FALSE	0.834796	3.97761	49.5147	0.000575643	0.0123507
ENSG00000166797	CTSC_ENH1	CIAO2A	FALSE	-0.580428	5.56652	49.5092	0.000575804	0.0123507
ENSG00000105429	CTSC_ENH1	MEGF8	FALSE	0.955847	4.25654	49.4519	0.000577495	0.0123711
ENSG00000147144	CTSC_ENH1	CCDC120	FALSE	1.14699	3.12963	49.39	0.00057933	0.0123946
ENSG00000186001	CTSC_ENH1	LRCH3	FALSE	0.620907	5.58516	49.3065	0.000581818	0.0124319
ENSG00000181704	CTSC_ENH1	YIPF6	FALSE	-0.832344	4.34169	49.2746	0.000582774	0.0124365
ENSG00000163527	CTSC_ENH1	STT3B	FALSE	-0.459534	8.15739	49.1618	0.000586164	0.0124723
ENSG00000092841	CTSC_ENH1	MYL6	FALSE	-0.590898	9.15859	49.1482	0.000586575	0.0124723
ENSG00000168096	CTSC_ENH1	ANKS3	FALSE	1.82693	1.33927	49.1445	0.000586688	0.0124723
ENSG00000139146	CTSC_ENH1	SINHCAF	FALSE	-0.580737	7.2844	49.074	0.000588824	0.0125019
ENSG00000110876	CTSC_ENH1	SELPLG	FALSE	0.490138	8.45447	48.859	0.000595404	0.0126022
ENSG00000154642	CTSC_ENH1	C21orf91	FALSE	-0.513259	6.81491	48.8427	0.000595905	0.0126022
ENSG00000113580	CTSC_ENH1	NR3C1	FALSE	-0.641925	7.94696	48.7926	0.000597455	0.0126022
ENSG00000138326	CTSC_ENH1	RPS24	FALSE	-0.499233	10.2499	48.7814	0.000597804	0.0126022
ENSG00000166562	CTSC_ENH1	SEC11C	FALSE	-0.769677	5.7777	48.7673	0.000598242	0.0126022
ENSG00000213553	CTSC_ENH1	RPLP0P6	FALSE	-0.854737	4.65859	48.7475	0.000598855	0.0126022
ENSG00000142856	CTSC_ENH1	ITGB3BP	FALSE	-0.701076	4.58203	48.7333	0.000599297	0.0126022
ENSG00000090565	CTSC_ENH1	RAB11FIP3	FALSE	0.980482	4.45823	48.7247	0.000599565	0.0126022
ENSG00000077157	CTSC_ENH1	PPP1R12B	FALSE	0.926188	3.64184	48.6738	0.000601151	0.0126196
ENSG00000277791	CTSC_ENH1	PSMB3	FALSE	-0.483306	6.88754	48.6197	0.000602844	0.0126324
ENSG00000171316	CTSC_ENH1	CHD7	FALSE	0.675731	5.14197	48.6063	0.000603264	0.0126324
ENSG00000158863	CTSC_ENH1	FAM160B2	FALSE	1.02466	4.05597	48.5419	0.000605293	0.0126485
ENSG00000151151	CTSC_ENH1	IPMK	FALSE	-0.699296	5.58346	48.5339	0.000605544	0.0126485
ENSG00000177888	CTSC_ENH1	ZBTB41	FALSE	-0.967515	4.56711	48.4897	0.000606941	0.0126619
ENSG00000108669	CTSC_ENH1	CYTH1	FALSE	0.637667	8.24555	48.4549	0.000608043	0.0126634
ENSG00000104442	CTSC_ENH1	ARMC1	FALSE	-0.692832	5.55019	48.4296	0.000608849	0.0126634
ENSG00000187605	CTSC_ENH1	TET3	FALSE	0.670868	5.19488	48.412	0.000609408	0.0126634
ENSG00000135446	CTSC_ENH1	CDK4	FALSE	-0.56582	6.30268	48.3761	0.000610552	0.0126634
ENSG00000167283	CTSC_ENH1	ATP5MG	FALSE	-0.63691	6.53284	48.3557	0.000611203	0.0126634
ENSG00000177156	CTSC_ENH1	TALDO1	FALSE	-0.468035	7.38201	48.3149	0.000612507	0.0126634
ENSG00000015532	CTSC_ENH1	XYLT2	FALSE	0.667768	4.86796	48.3054	0.000612814	0.0126634
ENSG00000107021	CTSC_ENH1	TBC1D13	FALSE	0.618724	5.22773	48.2976	0.000613062	0.0126634
ENSG00000269044	CTSC_ENH1	AC024075.2	FALSE	2.10547	0.910753	48.2271	0.000615332	0.012688
ENSG00000269688	CTSC_ENH1	AC008982.2	FALSE	3.415	-0.614965	48.1993	0.00061623	0.012688
ENSG00000102218	CTSC_ENH1	RP2	FALSE	-0.936703	5.29475	48.1868	0.000616632	0.012688
ENSG00000119878	CTSC_ENH1	CRIPT	FALSE	-0.70807	4.52266	48.1667	0.000617283	0.012688
ENSG00000240849	CTSC_ENH1	TMEM189	FALSE	0.777644	4.20471	48.1104	0.00061911	0.0127032
ENSG00000138346	CTSC_ENH1	DNA2	FALSE	-1.00133	3.69434	48.0972	0.00061954	0.0127032
ENSG00000261221	CTSC_ENH1	ZNF865	FALSE	1.04966	4.80241	48.0405	0.00062139	0.0127165
ENSG00000064607	CTSC_ENH1	SUGP2	FALSE	0.702587	4.7493	48.0079	0.000622455	0.0127165
ENSG00000169926	CTSC_ENH1	KLF13	FALSE	0.51527	9.30843	47.9891	0.000623072	0.0127165
ENSG00000100387	CTSC_ENH1	RBX1	FALSE	-0.588726	5.91512	47.9085	0.000625723	0.0127165
ENSG00000182473	CTSC_ENH1	EXOC7	FALSE	0.533214	6.90648	47.9005	0.000625989	0.0127165
ENSG00000140521	CTSC_ENH1	POLG	FALSE	0.520481	6.65432	47.8567	0.000627436	0.0127165
ENSG00000205744	CTSC_ENH1	DENND1C	FALSE	0.498556	6.74365	47.8519	0.000627595	0.0127165
ENSG00000171241	CTSC_ENH1	SHCBP1	FALSE	-0.796864	5.07797	47.8507	0.000627634	0.0127165
ENSG00000062716	CTSC_ENH1	VMP1	FALSE	-0.494389	6.62273	47.8467	0.000627766	0.0127165
ENSG00000068831	CTSC_ENH1	RASGRP2	FALSE	0.753565	5.81549	47.8463	0.000627779	0.0127165
ENSG00000182405	CTSC_ENH1	PGBD4	FALSE	1.98907	1.46843	47.8046	0.000629163	0.0127224
ENSG00000131797	CTSC_ENH1	CLUHP3	FALSE	1.82077	1.46957	47.7918	0.000629589	0.0127224
ENSG00000144959	CTSC_ENH1	NCEH1	FALSE	-0.963331	3.49428	47.7145	0.000632167	0.0127591
ENSG00000122966	CTSC_ENH1	CIT	FALSE	0.876427	4.70095	47.6549	0.000634167	0.0127841
ENSG00000161405	CTSC_ENH1	IKZF3	FALSE	2.16288	5.99613	69.5011	0.000638046	0.0128468
ENSG00000073111	CTSC_ENH1	MCM2	FALSE	-0.556714	6.97581	47.3947	0.000642992	0.0129069
ENSG00000075568	CTSC_ENH1	TMEM131	FALSE	0.567117	6.28883	47.3702	0.000643833	0.0129069
ENSG00000175265	CTSC_ENH1	GOLGA8A	FALSE	3.09693	4.08148	65.9611	0.000645141	0.0129069
ENSG00000116017	CTSC_ENH1	ARID3A	FALSE	0.561101	5.55152	47.3289	0.000645249	0.0129069
ENSG00000160190	CTSC_ENH1	SLC37A1	FALSE	0.885613	3.80022	47.3174	0.000645647	0.0129069
ENSG00000120896	CTSC_ENH1	SORBS3	FALSE	0.904089	4.92025	47.3062	0.000646034	0.0129069
ENSG00000130150	CTSC_ENH1	MOSPD2	FALSE	-0.84204	3.86275	47.2817	0.000646877	0.0129069
ENSG00000164603	CTSC_ENH1	BMT2	FALSE	-0.544103	5.67819	47.2725	0.000647195	0.0129069
ENSG00000196367	CTSC_ENH1	TRRAP	FALSE	0.659251	7.18379	47.1616	0.000651043	0.0129677
ENSG00000140564	CTSC_ENH1	FURIN	FALSE	0.719466	8.45299	47.1201	0.00065249	0.0129677
ENSG00000185561	CTSC_ENH1	TLCD2	FALSE	2.64693	0.12269	47.1073	0.000652937	0.0129677
ENSG00000115159	CTSC_ENH1	GPD2	FALSE	-0.714391	5.54617	47.0874	0.000653634	0.0129677
ENSG00000137040	CTSC_ENH1	RANBP6	FALSE	0.677065	5.41155	47.0737	0.000654112	0.0129677
ENSG00000136521	CTSC_ENH1	NDUFB5	FALSE	-0.596017	6.61068	46.9428	0.000658723	0.0130432
ENSG00000196312	CTSC_ENH1	MFSD14C	FALSE	0.850426	4.22704	46.9104	0.000659868	0.0130432
ENSG00000106355	CTSC_ENH1	LSM5	FALSE	-0.634259	5.17502	46.8995	0.000660255	0.0130432
ENSG00000105298	CTSC_ENH1	CACTIN	FALSE	0.668365	4.65061	46.8203	0.000663074	0.0130814
ENSG00000151612	CTSC_ENH1	ZNF827	FALSE	0.646275	4.77808	46.7863	0.000664291	0.0130814
ENSG00000038532	CTSC_ENH1	CLEC16A	FALSE	0.612712	5.44012	46.776	0.000664661	0.0130814
ENSG00000238121	CTSC_ENH1	LINC00426	FALSE	0.724329	4.33302	46.7463	0.000665724	0.0130814
ENSG00000140367	CTSC_ENH1	UBE2Q2	FALSE	-0.549964	5.99016	46.7359	0.000666098	0.0130814
ENSG00000143515	CTSC_ENH1	ATP8B2	FALSE	0.591361	7.59536	46.7003	0.000667379	0.0130912
ENSG00000037757	CTSC_ENH1	MRI1	FALSE	1.02358	4.10802	46.6592	0.00066886	0.013105
ENSG00000137710	CTSC_ENH1	RDX	FALSE	-0.554495	6.0337	46.635	0.000669734	0.0131068
ENSG00000174695	CTSC_ENH1	TMEM167A	FALSE	-0.540963	6.47241	46.5854	0.000671535	0.0131267
ENSG00000136381	CTSC_ENH1	IREB2	FALSE	-0.501334	6.78091	46.5484	0.000672878	0.0131376
ENSG00000129933	CTSC_ENH1	MAU2	FALSE	0.517083	5.87457	46.5003	0.000674633	0.0131565
ENSG00000165240	CTSC_ENH1	ATP7A	FALSE	-0.615812	6.00993	46.4565	0.000676238	0.0131725
ENSG00000135899	CTSC_ENH1	SP110	FALSE	0.499921	6.84028	46.395	0.000678499	0.0131974
ENSG00000171863	CTSC_ENH1	RPS7	FALSE	-0.525219	9.54193	46.3789	0.00067909	0.0131974
ENSG00000198551	CTSC_ENH1	ZNF627	FALSE	-0.877661	4.00128	46.2971	0.000682118	0.0132408
ENSG00000185624	CTSC_ENH1	P4HB	FALSE	-0.486094	9.23387	46.262	0.000683422	0.0132421
ENSG00000182504	CTSC_ENH1	CEP97	FALSE	-0.779581	4.65893	46.2528	0.000683764	0.0132421
ENSG00000186517	CTSC_ENH1	ARHGAP30	FALSE	0.470895	9.35486	46.2278	0.000684696	0.0132448
ENSG00000187239	CTSC_ENH1	FNBP1	FALSE	0.849047	9.15599	48.7873	0.000686059	0.0132559
ENSG00000267554	CTSC_ENH1	AC015911.8	FALSE	1.92523	1.09577	46.1333	0.000688233	0.0132826
ENSG00000103126	CTSC_ENH1	AXIN1	FALSE	0.745696	5.39962	46.0976	0.000689573	0.0132931
ENSG00000166716	CTSC_ENH1	ZNF592	FALSE	0.48269	6.34071	46.069	0.000690653	0.0132986
ENSG00000212694	CTSC_ENH1	LINC01089	FALSE	1.63195	1.69898	45.9412	0.000695496	0.0133439
ENSG00000145425	CTSC_ENH1	RPS3A	FALSE	-0.649401	11.1058	45.93	0.000695923	0.0133439
ENSG00000113615	CTSC_ENH1	SEC24A	FALSE	-0.612038	5.91935	45.9225	0.000696211	0.0133439
ENSG00000091542	CTSC_ENH1	ALKBH5	FALSE	0.465555	7.4553	45.9072	0.000696795	0.0133439
ENSG00000065150	CTSC_ENH1	IPO5	FALSE	-0.485197	7.46337	45.887	0.000697567	0.0133439
ENSG00000278133	CTSC_ENH1	AC135050.6	FALSE	1.86368	1.36473	45.8078	0.000700604	0.0133439
ENSG00000070366	CTSC_ENH1	SMG6	FALSE	0.476809	6.54419	45.8016	0.000700843	0.0133439
ENSG00000108010	CTSC_ENH1	GLRX3	FALSE	-0.549988	5.68197	45.795	0.000701099	0.0133439
ENSG00000113532	CTSC_ENH1	ST8SIA4	FALSE	-0.468184	6.77054	45.7837	0.000701535	0.0133439
ENSG00000100554	CTSC_ENH1	ATP6V1D	FALSE	-0.58328	5.50316	45.7795	0.000701695	0.0133439
ENSG00000114520	CTSC_ENH1	SNX4	FALSE	-0.702459	5.11621	45.7776	0.000701768	0.0133439
ENSG00000223496	CTSC_ENH1	EXOSC6	FALSE	0.821353	5.09062	45.6858	0.00070532	0.0133963
ENSG00000085872	CTSC_ENH1	CHERP	FALSE	0.556251	5.85333	45.6109	0.000708238	0.0134365
ENSG00000139725	CTSC_ENH1	RHOF	FALSE	0.466061	7.51425	45.5896	0.000709072	0.0134371
ENSG00000103005	CTSC_ENH1	USB1	FALSE	0.56911	5.34081	45.5478	0.000710709	0.0134529
ENSG00000145365	CTSC_ENH1	TIFA	FALSE	-0.54784	6.37956	45.483	0.000713254	0.0134858
ENSG00000110448	CTSC_ENH1	CD5	FALSE	0.59056	8.91831	45.3995	0.000716557	0.0134956
ENSG00000166889	CTSC_ENH1	PATL1	FALSE	0.488364	6.44484	45.3962	0.00071669	0.0134956
ENSG00000138764	CTSC_ENH1	CCNG2	FALSE	-0.937791	6.35866	47.3937	0.000718092	0.0134956
ENSG00000139629	CTSC_ENH1	GALNT6	FALSE	1.01539	3.53635	45.3596	0.000718143	0.0134956
ENSG00000198804	CTSC_ENH1	MT-CO1	FALSE	2.33932	12.735	83.0633	0.000718328	0.0134956
ENSG00000114346	CTSC_ENH1	ECT2	FALSE	-0.619958	4.87122	45.3397	0.000718937	0.0134956
ENSG00000058804	CTSC_ENH1	NDC1	FALSE	-0.648218	5.56464	45.3133	0.000719992	0.0134956
ENSG00000133275	CTSC_ENH1	CSNK1G2	FALSE	0.536642	6.47639	45.2934	0.000720787	0.0134956
ENSG00000044574	CTSC_ENH1	HSPA5	FALSE	-0.427212	9.1041	45.2875	0.00072102	0.0134956
ENSG00000230438	CTSC_ENH1	SERPINB9P1	FALSE	1.36822	2.43197	45.2162	0.000723882	0.013534
ENSG00000105887	CTSC_ENH1	MTPN	FALSE	-0.428511	8.75461	45.191	0.000724897	0.0135379
ENSG00000186049	CTSC_ENH1	KRT73	FALSE	2.28485	0.70046	45.1447	0.000726766	0.0135577
ENSG00000106615	CTSC_ENH1	RHEB	FALSE	-0.565528	5.30489	44.9924	0.000732963	0.0136581
ENSG00000025156	CTSC_ENH1	HSF2	FALSE	-0.817849	4.23148	44.9656	0.000734058	0.0136633
ENSG00000187735	CTSC_ENH1	TCEA1	FALSE	-0.547226	8.08612	44.9436	0.00073496	0.0136649
ENSG00000114554	CTSC_ENH1	PLXNA1	FALSE	1.01637	3.27276	44.9159	0.000736101	0.0136709
ENSG00000108848	CTSC_ENH1	LUC7L3	FALSE	0.725545	6.1007	44.8081	0.000740554	0.0137384
ENSG00000161057	CTSC_ENH1	PSMC2	FALSE	-0.475452	7.01081	44.7593	0.000742583	0.0137608
ENSG00000133818	CTSC_ENH1	RRAS2	FALSE	-0.752348	4.4725	44.6453	0.000747351	0.0138242
ENSG00000116209	CTSC_ENH1	TMEM59	FALSE	-0.44041	7.71012	44.6381	0.000747654	0.0138242
ENSG00000165494	CTSC_ENH1	PCF11	FALSE	0.654558	6.27783	44.5423	0.000751695	0.0138836
ENSG00000149115	CTSC_ENH1	TNKS1BP1	FALSE	0.694479	4.30682	44.495	0.000753704	0.0139053
ENSG00000091317	CTSC_ENH1	CMTM6	FALSE	-0.528598	7.98894	44.4338	0.000756309	0.0139381
ENSG00000172409	CTSC_ENH1	CLP1	FALSE	-0.746023	4.44893	44.3907	0.000758152	0.0139503
ENSG00000111445	CTSC_ENH1	RFC5	FALSE	-0.621199	4.82239	44.3606	0.000759446	0.0139503
ENSG00000134255	CTSC_ENH1	CEPT1	FALSE	-0.719947	5.28498	44.3595	0.00075949	0.0139503
ENSG00000186130	CTSC_ENH1	ZBTB6	FALSE	-0.709234	5.79503	44.3406	0.000760305	0.0139503
ENSG00000170322	CTSC_ENH1	NFRKB	FALSE	0.639558	5.62219	44.3191	0.000761229	0.013952
ENSG00000114686	CTSC_ENH1	MRPL3	FALSE	-0.501195	6.4436	44.257	0.000763909	0.0139707
ENSG00000245849	CTSC_ENH1	RAD51-AS1	FALSE	2.0338	0.983706	44.2568	0.000763919	0.0139707
ENSG00000140853	CTSC_ENH1	NLRC5	FALSE	0.671605	6.85363	44.198	0.00076647	0.0139925
ENSG00000172115	CTSC_ENH1	CYCS	FALSE	-0.521365	6.88427	44.1584	0.000768194	0.0139925
ENSG00000111752	CTSC_ENH1	PHC1	FALSE	0.843302	4.54274	44.1026	0.000770632	0.0139925
ENSG00000171853	CTSC_ENH1	TRAPPC12	FALSE	0.944604	4.87492	44.0998	0.000770756	0.0139925
ENSG00000137876	CTSC_ENH1	RSL24D1	FALSE	-0.63644	8.03914	44.0834	0.000771474	0.0139925
ENSG00000166226	CTSC_ENH1	CCT2	FALSE	-0.611781	7.22043	44.081	0.000771579	0.0139925
ENSG00000163945	CTSC_ENH1	UVSSA	FALSE	0.760959	4.09485	44.0762	0.000771791	0.0139925
ENSG00000117091	CTSC_ENH1	CD48	FALSE	-0.591001	9.36993	44.0762	0.000771792	0.0139925
ENSG00000178093	CTSC_ENH1	TSSK6	FALSE	2.4868	1.55199	44.0351	0.000773599	0.0139977
ENSG00000075292	CTSC_ENH1	ZNF638	FALSE	0.56532	6.17138	44.0316	0.000773753	0.0139977
ENSG00000196187	CTSC_ENH1	TMEM63A	FALSE	0.75469	6.63633	43.9429	0.000777673	0.0140206
ENSG00000273015	CTSC_ENH1	AC008124.1	FALSE	0.742805	4.07836	43.9064	0.000779292	0.0140206
ENSG00000168214	CTSC_ENH1	RBPJ	FALSE	-0.449328	8.6704	43.8859	0.000780205	0.0140206
ENSG00000139620	CTSC_ENH1	KANSL2	FALSE	-0.629767	4.89597	43.8485	0.000781873	0.0140206
ENSG00000103489	CTSC_ENH1	XYLT1	FALSE	0.66468	6.37399	43.8458	0.000781993	0.0140206
ENSG00000143190	CTSC_ENH1	POU2F1	FALSE	-0.685393	4.69662	43.8239	0.000782972	0.0140206
ENSG00000183337	CTSC_ENH1	BCOR	FALSE	0.550544	6.70797	43.8196	0.000783166	0.0140206
ENSG00000145740	CTSC_ENH1	SLC30A5	FALSE	-0.553259	5.91834	43.8053	0.000783807	0.0140206
ENSG00000149273	CTSC_ENH1	RPS3	FALSE	-0.427559	11.6318	43.7839	0.000784768	0.0140206
ENSG00000082515	CTSC_ENH1	MRPL22	FALSE	-0.701059	4.57009	43.7741	0.000785207	0.0140206
ENSG00000074855	CTSC_ENH1	ANO8	FALSE	0.976831	4.06817	43.7346	0.000786986	0.0140206
ENSG00000185728	CTSC_ENH1	YTHDF3	FALSE	-0.601991	6.77269	43.7211	0.000787592	0.0140206
ENSG00000067066	CTSC_ENH1	SP100	FALSE	0.518851	7.55715	43.7155	0.000787845	0.0140206
ENSG00000101040	CTSC_ENH1	ZMYND8	FALSE	0.61049	5.2532	43.7123	0.000787988	0.0140206
ENSG00000075188	CTSC_ENH1	NUP37	FALSE	-0.653396	5.05439	43.7118	0.000788014	0.0140206
ENSG00000111231	CTSC_ENH1	GPN3	FALSE	-0.755514	4.11481	43.7031	0.000788407	0.0140206
ENSG00000198034	CTSC_ENH1	RPS4X	FALSE	-0.396235	10.8864	43.6626	0.00079024	0.0140248
ENSG00000166233	CTSC_ENH1	ARIH1	FALSE	-0.480868	6.96502	43.644	0.00079108	0.0140248
ENSG00000114480	CTSC_ENH1	GBE1	FALSE	-0.494942	6.12703	43.6425	0.000791153	0.0140248
ENSG00000105011	CTSC_ENH1	ASF1B	FALSE	-0.608969	5.88967	43.5918	0.000793455	0.0140409
ENSG00000100241	CTSC_ENH1	SBF1	FALSE	0.593858	7.8045	43.5856	0.000793739	0.0140409
ENSG00000133302	CTSC_ENH1	SLF1	FALSE	-0.669293	4.92373	43.5259	0.000796467	0.0140743
ENSG00000162772	CTSC_ENH1	ATF3	FALSE	-1.03131	3.95534	43.4569	0.000799636	0.0140864
ENSG00000165684	CTSC_ENH1	SNAPC4	FALSE	0.97668	3.64423	43.4238	0.000801167	0.0140864
ENSG00000117500	CTSC_ENH1	TMED5	FALSE	-0.493532	7.2186	43.3885	0.000802795	0.0140864
ENSG00000132664	CTSC_ENH1	POLR3F	FALSE	-0.993467	3.34098	43.3828	0.000803062	0.0140864
ENSG00000122026	CTSC_ENH1	RPL21	FALSE	-0.412449	10.0758	43.3694	0.000803682	0.0140864
ENSG00000115762	CTSC_ENH1	PLEKHB2	FALSE	-0.486184	7.06437	43.3619	0.000804029	0.0140864
ENSG00000137210	CTSC_ENH1	TMEM14B	FALSE	-0.66962	5.92612	43.3499	0.000804588	0.0140864
ENSG00000138430	CTSC_ENH1	OLA1	FALSE	-0.581634	7.07983	43.3218	0.000805894	0.0140864
ENSG00000197912	CTSC_ENH1	SPG7	FALSE	0.719268	5.48262	43.3032	0.000806761	0.0140864
ENSG00000173614	CTSC_ENH1	NMNAT1	FALSE	1.30356	2.60692	43.3028	0.000806779	0.0140864
ENSG00000196405	CTSC_ENH1	EVL	FALSE	0.511268	9.10736	43.2954	0.000807124	0.0140864
ENSG00000140443	CTSC_ENH1	IGF1R	FALSE	0.783263	5.14402	43.2928	0.000807246	0.0140864
ENSG00000168172	CTSC_ENH1	HOOK3	FALSE	0.514202	5.98663	43.198	0.000811683	0.0141491
ENSG00000137486	CTSC_ENH1	ARRB1	FALSE	0.525925	5.9036	43.1798	0.000812542	0.0141494
ENSG00000126432	CTSC_ENH1	PRDX5	FALSE	-0.449726	7.23099	43.1161	0.000815546	0.0141869
ENSG00000107897	CTSC_ENH1	ACBD5	FALSE	-0.621767	5.23663	43.0638	0.000818026	0.0142153
ENSG00000121481	CTSC_ENH1	RNF2	FALSE	-0.61877	5.0789	43.0012	0.000821008	0.0142376
ENSG00000242299	CTSC_ENH1	AC073861.1	FALSE	-0.879145	3.81262	43.0005	0.000821043	0.0142376
ENSG00000114850	CTSC_ENH1	SSR3	FALSE	-0.523064	7.74031	42.9834	0.000821859	0.0142376
ENSG00000121879	CTSC_ENH1	PIK3CA	FALSE	-0.534185	6.11339	42.9162	0.000825079	0.0142786
ENSG00000213281	CTSC_ENH1	NRAS	FALSE	-0.480802	7.6028	42.8754	0.000827046	0.014294
ENSG00000169299	CTSC_ENH1	PGM2	FALSE	-0.534545	5.5041	42.8624	0.000827672	0.014294
ENSG00000178982	CTSC_ENH1	EIF3K	FALSE	-0.449335	7.66655	42.8355	0.000828973	0.0143017
ENSG00000149792	CTSC_ENH1	MRPL49	FALSE	-0.534823	6.02741	42.8048	0.000830458	0.0143126
ENSG00000130522	CTSC_ENH1	JUND	FALSE	0.76797	7.00056	42.7746	0.000831924	0.0143189
ENSG00000139687	CTSC_ENH1	RB1	FALSE	-0.50467	6.27445	42.762	0.000832536	0.0143189
ENSG00000155959	CTSC_ENH1	VBP1	FALSE	-0.47705	6.15104	42.6815	0.000836469	0.0143718
ENSG00000177054	CTSC_ENH1	ZDHHC13	FALSE	-0.666189	4.39146	42.6125	0.000839856	0.0143735
ENSG00000248124	CTSC_ENH1	RRN3P1	FALSE	1.8322	1.45979	42.6066	0.000840146	0.0143735
ENSG00000172315	CTSC_ENH1	TP53RK	FALSE	-0.574017	5.84253	42.6062	0.000840167	0.0143735
ENSG00000137100	CTSC_ENH1	DCTN3	FALSE	-0.53992	6.27439	42.5955	0.000840691	0.0143735
ENSG00000147416	CTSC_ENH1	ATP6V1B2	FALSE	-0.508814	6.80413	42.5835	0.000841284	0.0143735
ENSG00000166128	CTSC_ENH1	RAB8B	FALSE	-0.420546	8.25228	42.5748	0.000841715	0.0143735
ENSG00000171490	CTSC_ENH1	RSL1D1	FALSE	0.511154	7.94335	42.48	0.000846416	0.0144391
ENSG00000221823	CTSC_ENH1	PPP3R1	FALSE	-0.477547	7.15354	42.4515	0.000847832	0.0144485
ENSG00000120992	CTSC_ENH1	LYPLA1	FALSE	-0.690531	6.70248	42.3985	0.000850483	0.014479
ENSG00000071564	CTSC_ENH1	TCF3	FALSE	0.520023	6.12813	42.3339	0.000853727	0.0144868
ENSG00000126756	CTSC_ENH1	UXT	FALSE	-0.515428	5.71112	42.3319	0.000853826	0.0144868
ENSG00000138778	CTSC_ENH1	CENPE	FALSE	1.47628	3.55251	42.3242	0.000854218	0.0144868
ENSG00000161847	CTSC_ENH1	RAVER1	FALSE	0.574151	6.11856	42.3205	0.000854403	0.0144868
ENSG00000149091	CTSC_ENH1	DGKZ	FALSE	0.528349	7.18507	42.2625	0.000857332	0.014515
ENSG00000130544	CTSC_ENH1	ZNF557	FALSE	1.12576	3.55328	42.2533	0.000857799	0.014515
ENSG00000145293	CTSC_ENH1	ENOPH1	FALSE	-0.505476	5.84674	42.1734	0.000861862	0.014569
ENSG00000113407	CTSC_ENH1	TARS	FALSE	-0.449075	7.10733	42.1313	0.000864014	0.0145888
ENSG00000152240	CTSC_ENH1	HAUS1	FALSE	-0.562468	5.19346	42.1165	0.00086477	0.0145888
ENSG00000166710	CTSC_ENH1	B2M	FALSE	-0.364911	13.3021	42.0266	0.000869394	0.0146354
ENSG00000138768	CTSC_ENH1	USO1	FALSE	-0.488866	7.28156	42.0174	0.000869867	0.0146354
ENSG00000169914	CTSC_ENH1	OTUD3	FALSE	1.51347	2.26078	42.0118	0.000870158	0.0146354
ENSG00000124574	CTSC_ENH1	ABCC10	FALSE	0.66109	4.6744	41.9008	0.00087592	0.0147176
ENSG00000276805	CTSC_ENH1	AL133216.2	FALSE	2.26855	1.27887	41.8586	0.000878121	0.0147322
ENSG00000116918	CTSC_ENH1	TSNAX	FALSE	-0.531296	5.61091	41.8504	0.00087855	0.0147322
ENSG00000215790	CTSC_ENH1	SLC35E2A	FALSE	1.2076	4.2428	41.8221	0.000880037	0.0147424
ENSG00000110925	CTSC_ENH1	CSRNP2	FALSE	-0.93014	4.10314	41.7895	0.000881747	0.0147563
ENSG00000279861	CTSC_ENH1	AC073548.1	FALSE	4.35149	-1.34411	41.7471	0.000883982	0.0147624
ENSG00000150347	CTSC_ENH1	ARID5B	FALSE	0.449164	6.94013	41.7446	0.000884114	0.0147624
ENSG00000155508	CTSC_ENH1	CNOT8	FALSE	-0.543802	7.43097	41.6733	0.000887889	0.0147624
ENSG00000120137	CTSC_ENH1	PANK3	FALSE	-0.658233	6.293	41.6564	0.000888789	0.0147624
ENSG00000100239	CTSC_ENH1	PPP6R2	FALSE	0.580419	5.843	41.6457	0.000889356	0.0147624
ENSG00000165629	CTSC_ENH1	ATP5F1C	FALSE	-0.436131	7.04525	41.5638	0.000893731	0.0147624
ENSG00000149100	CTSC_ENH1	EIF3M	FALSE	-0.445872	7.71506	41.5583	0.000894026	0.0147624
ENSG00000169446	CTSC_ENH1	MMGT1	FALSE	-0.496788	6.01909	41.529	0.000895599	0.0147624
ENSG00000187994	CTSC_ENH1	RINL	FALSE	0.63889	5.8157	41.5281	0.000895647	0.0147624
ENSG00000158615	CTSC_ENH1	PPP1R15B	FALSE	0.649854	6.58722	41.5237	0.000895885	0.0147624
ENSG00000167005	CTSC_ENH1	NUDT21	FALSE	-0.43024	7.94271	41.515	0.000896352	0.0147624
ENSG00000137496	CTSC_ENH1	IL18BP	FALSE	0.98041	3.42883	41.5099	0.000896629	0.0147624
ENSG00000165699	CTSC_ENH1	TSC1	FALSE	0.644011	4.63531	41.5056	0.000896861	0.0147624
ENSG00000138413	CTSC_ENH1	IDH1	FALSE	-0.656611	4.90717	41.5024	0.00089703	0.0147624
ENSG00000106803	CTSC_ENH1	SEC61B	FALSE	-0.537772	6.24517	41.4982	0.000897256	0.0147624
ENSG00000121310	CTSC_ENH1	ECHDC2	FALSE	0.882421	3.76786	41.4871	0.000897856	0.0147624
ENSG00000119013	CTSC_ENH1	NDUFB3	FALSE	-0.633706	5.2175	41.4864	0.000897891	0.0147624
ENSG00000146476	CTSC_ENH1	ARMT1	FALSE	-0.632797	5.66677	41.4607	0.000899279	0.0147624
ENSG00000226423	CTSC_ENH1	AC093642.1	FALSE	2.90453	0.849847	41.4465	0.000900047	0.0147624
ENSG00000179981	CTSC_ENH1	TSHZ1	FALSE	0.874403	5.93541	41.8584	0.000900317	0.0147624
ENSG00000146425	CTSC_ENH1	DYNLT1	FALSE	-0.700793	5.35562	41.4359	0.00090062	0.0147624
ENSG00000114784	CTSC_ENH1	EIF1B	FALSE	-0.686094	5.07171	41.3799	0.000903662	0.0147978
ENSG00000156831	CTSC_ENH1	NSMCE2	FALSE	-0.635237	5.11085	41.3237	0.000906728	0.014827
ENSG00000128908	CTSC_ENH1	INO80	FALSE	0.763468	5.25319	41.3063	0.000907679	0.014827
ENSG00000101417	CTSC_ENH1	PXMP4	FALSE	0.887158	3.6734	41.2925	0.000908432	0.014827
ENSG00000010256	CTSC_ENH1	UQCRC1	FALSE	-0.452825	6.91862	41.2824	0.000908987	0.014827
ENSG00000004777	CTSC_ENH1	ARHGAP33	FALSE	1.62009	1.88814	41.2511	0.000910704	0.0148387
ENSG00000110697	CTSC_ENH1	PITPNM1	FALSE	0.614685	6.68652	41.2371	0.000911473	0.0148387
ENSG00000154174	CTSC_ENH1	TOMM70	FALSE	-0.476827	6.72831	41.2066	0.000913158	0.0148405
ENSG00000138085	CTSC_ENH1	ATRAID	FALSE	-0.469998	6.07425	41.1924	0.000913942	0.0148405
ENSG00000115091	CTSC_ENH1	ACTR3	FALSE	-0.491212	9.63274	41.1869	0.000914244	0.0148405
ENSG00000185947	CTSC_ENH1	ZNF267	FALSE	-0.552962	6.23145	41.1496	0.000916311	0.0148524
ENSG00000152683	CTSC_ENH1	SLC30A6	FALSE	-0.587997	6.10037	41.1282	0.000917497	0.0148524
ENSG00000171456	CTSC_ENH1	ASXL1	FALSE	0.485589	7.2908	41.115	0.000918227	0.0148524
ENSG00000108599	CTSC_ENH1	AKAP10	FALSE	-0.61465	5.00925	41.0905	0.000919592	0.0148524
ENSG00000160991	CTSC_ENH1	ORAI2	FALSE	0.692099	6.90224	41.0843	0.00091994	0.0148524
ENSG00000102081	CTSC_ENH1	FMR1	FALSE	0.510036	5.69682	41.0779	0.000920297	0.0148524
ENSG00000109674	CTSC_ENH1	NEIL3	FALSE	-0.877487	3.69502	41.0608	0.000921247	0.0148534
ENSG00000117450	CTSC_ENH1	PRDX1	FALSE	-0.603033	7.94098	41.0318	0.000922873	0.0148654
ENSG00000087338	CTSC_ENH1	GMCL1	FALSE	-0.510839	6.15924	41.0014	0.000924577	0.0148728
ENSG00000198728	CTSC_ENH1	LDB1	FALSE	0.471826	6.51127	40.9918	0.000925113	0.0148728
ENSG00000210196	CTSC_ENH1	MT-TP	FALSE	2.88748	-0.353361	40.8745	0.000931734	0.0149649
ENSG00000204304	CTSC_ENH1	PBX2	FALSE	0.494911	6.49607	40.858	0.000932673	0.0149657
ENSG00000173275	CTSC_ENH1	ZNF449	FALSE	-1.25783	2.85396	40.777	0.000937289	0.0149803
ENSG00000189079	CTSC_ENH1	ARID2	FALSE	-0.865942	5.83917	40.9983	0.000937713	0.0149803
ENSG00000128607	CTSC_ENH1	KLHDC10	FALSE	-0.579836	4.88606	40.7275	0.000940124	0.0149803
ENSG00000179119	CTSC_ENH1	SPTY2D1	FALSE	-0.482626	6.29234	40.7189	0.000940616	0.0149803
ENSG00000013441	CTSC_ENH1	CLK1	FALSE	-0.584202	4.93519	40.7187	0.000940629	0.0149803
ENSG00000072135	CTSC_ENH1	PTPN18	FALSE	0.666529	6.89266	40.6658	0.000943674	0.0149803
ENSG00000163848	CTSC_ENH1	ZNF148	FALSE	-0.661866	6.88791	40.665	0.000943717	0.0149803
ENSG00000130772	CTSC_ENH1	MED18	FALSE	0.799388	4.01212	40.6522	0.00094446	0.0149803
ENSG00000213918	CTSC_ENH1	DNASE1	FALSE	1.92337	3.80131	44.8876	0.000946417	0.0149803
ENSG00000158106	CTSC_ENH1	RHPN1	FALSE	1.16351	2.96304	40.6084	0.000946992	0.0149803
ENSG00000260565	CTSC_ENH1	ERVK13-1	FALSE	1.65596	1.46955	40.5983	0.000947579	0.0149803
ENSG00000120159	CTSC_ENH1	CAAP1	FALSE	-0.591232	5.0997	40.5962	0.000947702	0.0149803
ENSG00000100567	CTSC_ENH1	PSMA3	FALSE	-0.600607	6.40198	40.5904	0.000948037	0.0149803
ENSG00000122008	CTSC_ENH1	POLK	FALSE	-0.574322	5.30413	40.5863	0.000948276	0.0149803
ENSG00000135709	CTSC_ENH1	KIAA0513	FALSE	0.922636	5.06995	40.5858	0.000948302	0.0149803
ENSG00000134882	CTSC_ENH1	UBAC2	FALSE	-0.494709	6.57621	40.5822	0.000948511	0.0149803
ENSG00000103550	CTSC_ENH1	KNOP1	FALSE	0.988366	3.68399	40.5557	0.000950056	0.0149803
ENSG00000092199	CTSC_ENH1	HNRNPC	FALSE	-0.471413	9.66756	40.5529	0.000950216	0.0149803
ENSG00000077235	CTSC_ENH1	GTF3C1	FALSE	0.584856	6.51903	40.5443	0.000950721	0.0149803
ENSG00000034510	CTSC_ENH1	TMSB10	FALSE	-0.403433	10.9003	40.5314	0.000951469	0.0149803
ENSG00000254685	CTSC_ENH1	FPGT	FALSE	-0.934853	3.69904	40.4851	0.000954181	0.0150089
ENSG00000204392	CTSC_ENH1	LSM2	FALSE	-0.544969	5.75016	40.4517	0.000956137	0.0150255
ENSG00000178927	CTSC_ENH1	CYBC1	FALSE	0.565418	6.96125	40.4233	0.000957809	0.0150377
ENSG00000139644	CTSC_ENH1	TMBIM6	FALSE	-0.383825	9.83921	40.3396	0.000962756	0.0151002
ENSG00000268049	CTSC_ENH1	AC012313.2	FALSE	2.53656	-0.0405016	40.3254	0.000963594	0.0151002
ENSG00000163428	CTSC_ENH1	LRRC58	FALSE	-0.557993	6.69882	40.2948	0.000965413	0.0151064
ENSG00000109332	CTSC_ENH1	UBE2D3	FALSE	-0.404384	8.81106	40.2741	0.000966649	0.0151064
ENSG00000067560	CTSC_ENH1	RHOA	FALSE	-0.417211	9.6704	40.2628	0.000967322	0.0151064
ENSG00000234797	CTSC_ENH1	RPS3AP6	FALSE	-0.820136	4.68208	40.2534	0.000967881	0.0151064
ENSG00000108423	CTSC_ENH1	TUBD1	FALSE	-0.984101	3.43263	40.2156	0.000970147	0.0151064
ENSG00000169018	CTSC_ENH1	FEM1B	FALSE	-0.587251	6.8994	40.2099	0.000970485	0.0151064
ENSG00000244720	CTSC_ENH1	AC055748.1	FALSE	2.37982	0.361027	40.2018	0.00097097	0.0151064
ENSG00000138796	CTSC_ENH1	HADH	FALSE	-0.553155	5.16672	40.198	0.000971202	0.0151064
ENSG00000167702	CTSC_ENH1	KIFC2	FALSE	1.35468	2.52502	40.1634	0.00097328	0.015107
ENSG00000227081	CTSC_ENH1	AC005912.1	FALSE	-0.550632	5.29963	40.1357	0.00097495	0.015107
ENSG00000130475	CTSC_ENH1	FCHO1	FALSE	0.53645	5.46484	40.1063	0.000976723	0.015107
ENSG00000107669	CTSC_ENH1	ATE1	FALSE	-0.651985	5.62078	40.1004	0.00097708	0.015107
ENSG00000128524	CTSC_ENH1	ATP6V1F	FALSE	-0.458111	6.44706	40.0951	0.000977404	0.015107
ENSG00000055483	CTSC_ENH1	USP36	FALSE	0.486562	6.1735	40.0916	0.000977616	0.015107
ENSG00000120071	CTSC_ENH1	KANSL1	FALSE	0.584094	5.86691	40.0882	0.000977819	0.015107
ENSG00000180879	CTSC_ENH1	SSR4	FALSE	-0.497272	7.14018	40.0777	0.000978455	0.015107
ENSG00000111775	CTSC_ENH1	COX6A1	FALSE	-0.692508	5.24432	39.9645	0.000985351	0.0151732
ENSG00000107371	CTSC_ENH1	EXOSC3	FALSE	-0.621205	4.55089	39.9143	0.00098843	0.0151732
ENSG00000099326	CTSC_ENH1	MZF1	FALSE	0.797904	3.84681	39.8829	0.000990362	0.0151732
ENSG00000057252	CTSC_ENH1	SOAT1	FALSE	-0.516881	6.37388	39.8745	0.000990876	0.0151732
ENSG00000234851	CTSC_ENH1	RPL23AP42	FALSE	-0.523252	5.85278	39.8461	0.000992634	0.0151732
ENSG00000166471	CTSC_ENH1	TMEM41B	FALSE	-0.6845	4.63715	39.8417	0.000992904	0.0151732
ENSG00000198964	CTSC_ENH1	SGMS1	FALSE	-0.66902	4.74517	39.8338	0.000993392	0.0151732
ENSG00000124782	CTSC_ENH1	RREB1	FALSE	0.762516	5.0649	39.8327	0.00099346	0.0151732
ENSG00000223959	CTSC_ENH1	AFG3L1P	FALSE	1.66968	2.05926	39.8236	0.000994023	0.0151732
ENSG00000256576	CTSC_ENH1	LINC02361	FALSE	1.21493	2.81016	39.8051	0.000995174	0.0151732
ENSG00000137770	CTSC_ENH1	CTDSPL2	FALSE	-0.482176	6.84438	39.8039	0.000995246	0.0151732
ENSG00000140612	CTSC_ENH1	SEC11A	FALSE	-0.580112	6.71447	39.789	0.000996169	0.0151732
ENSG00000143252	CTSC_ENH1	SDHC	FALSE	-0.427133	7.17682	39.7756	0.000997003	0.0151732
ENSG00000160796	CTSC_ENH1	NBEAL2	FALSE	0.689977	6.68841	39.7679	0.000997483	0.0151732
ENSG00000143771	CTSC_ENH1	CNIH4	FALSE	-0.589705	5.07793	39.7602	0.000997962	0.0151732
ENSG00000188612	CTSC_ENH1	SUMO2	FALSE	-0.415805	8.40474	39.7591	0.000998031	0.0151732
ENSG00000072786	CTSC_ENH1	STK10	FALSE	0.45892	8.81414	39.7573	0.000998142	0.0151732
ENSG00000171603	CTSC_ENH1	CLSTN1	FALSE	0.631999	7.77692	39.7182	0.00100058	0.0151853
ENSG00000260404	CTSC_ENH1	AC110079.1	FALSE	1.68284	2.23821	39.696	0.00100197	0.0151853
ENSG00000183918	CTSC_ENH1	SH2D1A	FALSE	-0.427443	7.43066	39.6937	0.00100211	0.0151853
ENSG00000188856	CTSC_ENH1	RPSAP47	FALSE	-0.653762	4.64656	39.6866	0.00100256	0.0151853
ENSG00000196814	CTSC_ENH1	MVB12B	FALSE	0.74376	4.163	39.6586	0.00100432	0.0151932
ENSG00000175305	CTSC_ENH1	CCNE2	FALSE	-1.59845	3.7431	41.5631	0.00100515	0.0151932
ENSG00000156482	CTSC_ENH1	RPL30	FALSE	-0.424771	10.4477	39.6229	0.00100656	0.0151932
ENSG00000154767	CTSC_ENH1	XPC	FALSE	0.485048	6.77805	39.6205	0.00100671	0.0151932
ENSG00000170855	CTSC_ENH1	TRIAP1	FALSE	-0.570562	5.07681	39.6029	0.00100782	0.015195
ENSG00000104408	CTSC_ENH1	EIF3E	FALSE	-0.386823	9.63961	39.5898	0.00100865	0.015195
ENSG00000204264	CTSC_ENH1	PSMB8	FALSE	-0.418717	7.86861	39.5264	0.00101266	0.0152322
ENSG00000106479	CTSC_ENH1	ZNF862	FALSE	0.629317	5.11752	39.5222	0.00101293	0.0152322
ENSG00000100034	CTSC_ENH1	PPM1F	FALSE	0.675296	4.81568	39.4506	0.0010175	0.0152871
ENSG00000111639	CTSC_ENH1	MRPL51	FALSE	-0.469449	6.32737	39.3494	0.00102399	0.0153692
ENSG00000183291	CTSC_ENH1	SELENOF	FALSE	-0.510202	7.83939	39.3369	0.0010248	0.0153692
ENSG00000173273	CTSC_ENH1	TNKS	FALSE	-0.544942	5.49053	39.2971	0.00102737	0.015394
ENSG00000087157	CTSC_ENH1	PGS1	FALSE	0.679906	4.8379	39.2598	0.0010298	0.0154166
ENSG00000163602	CTSC_ENH1	RYBP	FALSE	-0.430673	6.74004	39.2378	0.00103123	0.0154225
ENSG00000180900	CTSC_ENH1	SCRIB	FALSE	0.660189	5.80704	39.2117	0.00103293	0.0154225
ENSG00000030066	CTSC_ENH1	NUP160	FALSE	-0.690395	6.43591	39.2112	0.00103296	0.0154225
ENSG00000198862	CTSC_ENH1	LTN1	FALSE	-0.779138	5.67414	39.1932	0.00103413	0.0154264
ENSG00000099364	CTSC_ENH1	FBXL19	FALSE	0.626108	5.36479	39.1585	0.00103641	0.0154354
ENSG00000142937	CTSC_ENH1	RPS8	FALSE	-0.43621	10.6798	39.1558	0.00103658	0.0154354
ENSG00000154640	CTSC_ENH1	BTG3	FALSE	-0.978811	4.32309	39.0755	0.00104186	0.015497
ENSG00000168288	CTSC_ENH1	MMADHC	FALSE	-0.451927	7.0107	39.0649	0.00104257	0.015497
ENSG00000187951	CTSC_ENH1	AC091057.1	FALSE	1.50601	2.48614	38.9915	0.00104743	0.0155548
ENSG00000270012	CTSC_ENH1	AC232271.1	FALSE	3.9341	0.30497	38.9782	0.00104831	0.0155548
ENSG00000157450	CTSC_ENH1	RNF111	FALSE	-0.701711	5.92474	38.9313	0.00105144	0.0155874
ENSG00000060688	CTSC_ENH1	SNRNP40	FALSE	-0.606365	5.93947	38.8526	0.00105672	0.0156519
ENSG00000076201	CTSC_ENH1	PTPN23	FALSE	0.53163	5.44259	38.8031	0.00106006	0.0156747
ENSG00000178567	CTSC_ENH1	EPM2AIP1	FALSE	0.775021	4.66031	38.8016	0.00106016	0.0156747
ENSG00000134910	CTSC_ENH1	STT3A	FALSE	-0.466377	7.05485	38.7664	0.00106255	0.0156747
ENSG00000156273	CTSC_ENH1	BACH1	FALSE	-0.638643	5.42713	38.7575	0.00106315	0.0156747
ENSG00000174371	CTSC_ENH1	EXO1	FALSE	-0.805846	3.97988	38.7334	0.00106479	0.0156747
ENSG00000145386	CTSC_ENH1	CCNA2	FALSE	-0.79673	6.47654	39.387	0.00106499	0.0156747
ENSG00000164329	CTSC_ENH1	TENT2	FALSE	-0.460499	6.56997	38.7259	0.0010653	0.0156747
ENSG00000187109	CTSC_ENH1	NAP1L1	FALSE	-0.377773	10.1229	38.7192	0.00106575	0.0156747
ENSG00000141367	CTSC_ENH1	CLTC	FALSE	-0.497717	8.63349	38.6977	0.00106722	0.0156825
ENSG00000134153	CTSC_ENH1	EMC7	FALSE	-0.552599	5.88635	38.6633	0.00106957	0.0157018
ENSG00000160439	CTSC_ENH1	RDH13	FALSE	1.53213	2.63496	38.6511	0.0010704	0.0157018
ENSG00000106399	CTSC_ENH1	RPA3	FALSE	-0.685922	4.97574	38.6251	0.00107219	0.0157108
ENSG00000204681	CTSC_ENH1	GABBR1	FALSE	1.9393	1.37148	38.6103	0.00107321	0.0157108
ENSG00000139433	CTSC_ENH1	GLTP	FALSE	0.545969	5.29277	38.5889	0.00107468	0.0157108
ENSG00000129351	CTSC_ENH1	ILF3	FALSE	0.499903	7.96746	38.5875	0.00107478	0.0157108
ENSG00000197948	CTSC_ENH1	FCHSD1	FALSE	0.665306	4.80275	38.5668	0.0010762	0.015718
ENSG00000135074	CTSC_ENH1	ADAM19	FALSE	0.438466	7.24703	38.5195	0.00107947	0.015735
ENSG00000136305	CTSC_ENH1	CIDEB	FALSE	0.868644	3.98287	38.5141	0.00107984	0.015735
ENSG00000117242	CTSC_ENH1	PINK1-AS	FALSE	1.19463	2.82271	38.5092	0.00108018	0.015735
ENSG00000164902	CTSC_ENH1	PHAX	FALSE	0.555871	5.63433	38.4766	0.00108245	0.0157543
ENSG00000137076	CTSC_ENH1	TLN1	FALSE	0.536229	9.65322	38.4299	0.0010857	0.0157879
ENSG00000130787	CTSC_ENH1	HIP1R	FALSE	0.703027	4.94552	38.3535	0.00109106	0.015852
ENSG00000153975	CTSC_ENH1	ZUP1	FALSE	-0.82456	3.84008	38.3273	0.0010929	0.0158586
ENSG00000168488	CTSC_ENH1	ATXN2L	FALSE	0.50673	7.70628	38.3189	0.00109349	0.0158586
ENSG00000165671	CTSC_ENH1	NSD1	FALSE	0.429142	7.2642	38.3068	0.00109435	0.0158586
ENSG00000136802	CTSC_ENH1	LRRC8A	FALSE	0.741129	5.03505	38.2449	0.00109873	0.0158999
ENSG00000198755	CTSC_ENH1	RPL10A	FALSE	-0.374003	10.0232	38.2397	0.0010991	0.0158999
ENSG00000156136	CTSC_ENH1	DCK	FALSE	-0.723917	7.66305	38.3412	0.0011008	0.0159108
ENSG00000075142	CTSC_ENH1	SRI	FALSE	-0.476598	6.38263	38.1719	0.00110393	0.0159422
ENSG00000143457	CTSC_ENH1	GOLPH3L	FALSE	-0.549911	5.66985	38.1453	0.00110583	0.0159559
ENSG00000023892	CTSC_ENH1	DEF6	FALSE	0.445715	7.48073	38.1113	0.00110826	0.015968
ENSG00000152291	CTSC_ENH1	TGOLN2	FALSE	0.752863	7.94588	38.8824	0.00110857	0.015968
ENSG00000173480	CTSC_ENH1	ZNF417	FALSE	0.862109	3.58987	38.0599	0.00111197	0.0160031
ENSG00000172809	CTSC_ENH1	RPL38	FALSE	-0.422536	9.09542	38.0357	0.00111371	0.0160145
ENSG00000142657	CTSC_ENH1	PGD	FALSE	-0.526878	6.22393	38.0155	0.00111517	0.0160218
ENSG00000114209	CTSC_ENH1	PDCD10	FALSE	-0.565436	6.17598	37.9878	0.00111718	0.0160369
ENSG00000170348	CTSC_ENH1	TMED10	FALSE	-0.520024	8.46733	37.9456	0.00112025	0.0160396
ENSG00000176055	CTSC_ENH1	MBLAC2	FALSE	-0.866593	4.44755	37.9455	0.00112026	0.0160396
ENSG00000179958	CTSC_ENH1	DCTPP1	FALSE	-0.586524	5.31538	37.9418	0.00112053	0.0160396
ENSG00000012660	CTSC_ENH1	ELOVL5	FALSE	-0.51773	8.15473	37.9326	0.0011212	0.0160396
ENSG00000133731	CTSC_ENH1	IMPA1	FALSE	-0.521471	5.66317	37.8946	0.00112398	0.0160511
ENSG00000152818	CTSC_ENH1	UTRN	FALSE	0.541473	6.97443	37.8887	0.00112441	0.0160511
ENSG00000023330	CTSC_ENH1	ALAS1	FALSE	-0.4897	5.83276	37.8823	0.00112488	0.0160511
ENSG00000065135	CTSC_ENH1	GNAI3	FALSE	-0.428522	7.27508	37.8374	0.00112818	0.0160822
ENSG00000214176	CTSC_ENH1	PLEKHM1P1	FALSE	1.75539	2.50204	37.8265	0.00112898	0.0160822
ENSG00000118369	CTSC_ENH1	USP35	FALSE	1.12081	3.19323	37.7592	0.00113395	0.0160986
ENSG00000084733	CTSC_ENH1	RAB10	FALSE	-0.407798	7.65694	37.7454	0.00113497	0.0160986
ENSG00000079950	CTSC_ENH1	STX7	FALSE	-0.592945	5.15059	37.7399	0.00113538	0.0160986
ENSG00000158042	CTSC_ENH1	MRPL17	FALSE	-0.554862	5.2596	37.7066	0.00113785	0.0160986
ENSG00000122122	CTSC_ENH1	SASH3	FALSE	0.492962	8.35442	37.6662	0.00114086	0.0160986
ENSG00000103549	CTSC_ENH1	RNF40	FALSE	0.428525	6.65374	37.6548	0.00114172	0.0160986
ENSG00000141956	CTSC_ENH1	PRDM15	FALSE	1.03746	3.19006	37.6435	0.00114256	0.0160986
ENSG00000115520	CTSC_ENH1	COQ10B	FALSE	-0.703805	4.89674	37.6299	0.00114358	0.0160986
ENSG00000131153	CTSC_ENH1	GINS2	FALSE	-0.733639	4.40489	37.6248	0.00114397	0.0160986
ENSG00000134480	CTSC_ENH1	CCNH	FALSE	-0.604703	5.10952	37.6051	0.00114544	0.0160986
ENSG00000198089	CTSC_ENH1	SFI1	FALSE	0.621327	5.57753	37.6008	0.00114577	0.0160986
ENSG00000101447	CTSC_ENH1	FAM83D	FALSE	-1.00605	3.03685	37.5973	0.00114603	0.0160986
ENSG00000085719	CTSC_ENH1	CPNE3	FALSE	-0.514388	7.7044	37.595	0.0011462	0.0160986
ENSG00000152234	CTSC_ENH1	ATP5F1A	FALSE	-0.510474	8.64221	37.5872	0.00114679	0.0160986
ENSG00000247077	CTSC_ENH1	PGAM5	FALSE	0.576608	4.77472	37.5853	0.00114693	0.0160986
ENSG00000110048	CTSC_ENH1	OSBP	FALSE	-0.473807	6.46898	37.5505	0.00114955	0.0160986
ENSG00000068024	CTSC_ENH1	HDAC4	FALSE	0.468056	5.83177	37.5422	0.00115018	0.0160986
ENSG00000070501	CTSC_ENH1	POLB	FALSE	-0.619049	4.42996	37.5362	0.00115063	0.0160986
ENSG00000141503	CTSC_ENH1	MINK1	FALSE	0.648234	7.24375	37.5293	0.00115116	0.0160986
ENSG00000178966	CTSC_ENH1	RMI1	FALSE	-0.770907	5.11114	37.5292	0.00115117	0.0160986
ENSG00000061936	CTSC_ENH1	SFSWAP	FALSE	0.680583	5.13599	37.5263	0.00115138	0.0160986
ENSG00000148926	CTSC_ENH1	ADM	FALSE	-2.3803	3.64825	45.1701	0.00115266	0.0160986
ENSG00000069329	CTSC_ENH1	VPS35	FALSE	-0.415891	7.23459	37.4931	0.0011539	0.0160986
ENSG00000131149	CTSC_ENH1	GSE1	FALSE	0.831579	4.37623	37.4728	0.00115544	0.0160986
ENSG00000171314	CTSC_ENH1	PGAM1	FALSE	-0.41117	9.3343	37.4702	0.00115564	0.0160986
ENSG00000081087	CTSC_ENH1	OSTM1	FALSE	-0.649827	5.73514	37.457	0.00115664	0.0160986
ENSG00000163788	CTSC_ENH1	SNRK	FALSE	-0.47212	7.89996	37.4559	0.00115673	0.0160986
ENSG00000180694	CTSC_ENH1	TMEM64	FALSE	-0.634543	5.17862	37.4459	0.00115748	0.0160986
ENSG00000213928	CTSC_ENH1	IRF9	FALSE	1.89601	1.08982	37.415	0.00115984	0.0160986
ENSG00000146143	CTSC_ENH1	PRIM2	FALSE	-0.60406	4.64004	37.4078	0.0011604	0.0160986
ENSG00000243970	CTSC_ENH1	PPIEL	FALSE	1.96757	0.450438	37.4077	0.0011604	0.0160986
ENSG00000183648	CTSC_ENH1	NDUFB1	FALSE	-0.602007	4.60194	37.3921	0.00116159	0.0160986
ENSG00000009954	CTSC_ENH1	BAZ1B	FALSE	0.52002	7.42303	37.3888	0.00116185	0.0160986
ENSG00000179085	CTSC_ENH1	DPM3	FALSE	-0.808954	4.09195	37.354	0.00116451	0.0161187
ENSG00000143126	CTSC_ENH1	CELSR2	FALSE	0.935198	3.38108	37.3359	0.00116591	0.0161187
ENSG00000210117	CTSC_ENH1	MT-TW	FALSE	8.62007	-0.551023	52.2001	0.00116618	0.0161187
ENSG00000080603	CTSC_ENH1	SRCAP	FALSE	1.04438	3.31128	37.2997	0.0011687	0.0161206
ENSG00000004779	CTSC_ENH1	NDUFAB1	FALSE	-0.660166	4.94701	37.2745	0.00117065	0.0161206
ENSG00000104714	CTSC_ENH1	ERICH1	FALSE	0.642579	4.79026	37.2687	0.00117109	0.0161206
ENSG00000132478	CTSC_ENH1	UNK	FALSE	0.592362	4.82312	37.2544	0.00117221	0.0161206
ENSG00000138821	CTSC_ENH1	SLC39A8	FALSE	-0.44487	7.20612	37.2446	0.00117296	0.0161206
ENSG00000184983	CTSC_ENH1	NDUFA6	FALSE	-0.506043	5.35445	37.2373	0.00117353	0.0161206
ENSG00000127314	CTSC_ENH1	RAP1B	FALSE	-0.402577	8.2287	37.2345	0.00117374	0.0161206
ENSG00000164944	CTSC_ENH1	VIRMA	FALSE	-0.48473	7.04331	37.231	0.00117402	0.0161206
ENSG00000151725	CTSC_ENH1	CENPU	FALSE	-0.761571	4.25962	37.1939	0.0011769	0.016147
ENSG00000225828	CTSC_ENH1	FAM229A	FALSE	2.74263	0.805699	37.1242	0.00118235	0.0161849
ENSG00000105829	CTSC_ENH1	BET1	FALSE	-0.674996	4.58261	37.1075	0.00118367	0.0161849
ENSG00000091164	CTSC_ENH1	TXNL1	FALSE	-0.624607	6.62689	37.1045	0.0011839	0.0161849
ENSG00000092978	CTSC_ENH1	GPATCH2	FALSE	-0.748865	3.91661	37.0756	0.00118617	0.0161849
ENSG00000121486	CTSC_ENH1	TRMT1L	FALSE	-0.48479	5.80466	37.0715	0.00118649	0.0161849
ENSG00000198888	CTSC_ENH1	MT-ND1	FALSE	3.08342	9.72295	75.5868	0.00118719	0.0161849
ENSG00000101413	CTSC_ENH1	RPRD1B	FALSE	-0.661163	5.1305	37.0527	0.00118798	0.0161849
ENSG00000269929	CTSC_ENH1	AL158152.1	FALSE	2.4908	0.17898	37.048	0.00118835	0.0161849
ENSG00000198876	CTSC_ENH1	DCAF12	FALSE	-0.670229	6.04707	37.0478	0.00118836	0.0161849
ENSG00000116127	CTSC_ENH1	ALMS1	FALSE	0.672739	4.16647	37.0184	0.00119069	0.0161928
ENSG00000144895	CTSC_ENH1	EIF2A	FALSE	-0.535613	7.70882	37.0161	0.00119087	0.0161928
ENSG00000155975	CTSC_ENH1	VPS37A	FALSE	-0.603432	5.01095	36.9615	0.0011952	0.0162385
ENSG00000123933	CTSC_ENH1	MXD4	FALSE	0.589308	6.21151	36.9279	0.00119789	0.0162539
ENSG00000244038	CTSC_ENH1	DDOST	FALSE	-0.402829	7.89531	36.923	0.00119828	0.0162539
ENSG00000228315	CTSC_ENH1	GUSBP11	FALSE	2.16483	1.30902	36.9023	0.00119993	0.0162632
ENSG00000119048	CTSC_ENH1	UBE2B	FALSE	-0.430145	6.33091	36.8452	0.00120452	0.0163121
ENSG00000173744	CTSC_ENH1	AGFG1	FALSE	-0.437056	6.48015	36.8075	0.00120755	0.01634
ENSG00000105726	CTSC_ENH1	ATP13A1	FALSE	0.547495	5.51252	36.765	0.00121099	0.016345
ENSG00000189043	CTSC_ENH1	NDUFA4	FALSE	-0.492266	6.27108	36.7554	0.00121176	0.016345
ENSG00000197019	CTSC_ENH1	SERTAD1	FALSE	-0.646838	4.56391	36.7484	0.00121234	0.016345
ENSG00000107736	CTSC_ENH1	CDH23	FALSE	1.55966	1.51489	36.7361	0.00121333	0.016345
ENSG00000203761	CTSC_ENH1	MSTO2P	FALSE	3.02712	-0.769214	36.728	0.00121399	0.016345
ENSG00000142002	CTSC_ENH1	DPP9	FALSE	0.485813	5.82856	36.7212	0.00121454	0.016345
ENSG00000261556	CTSC_ENH1	SMG1P7	FALSE	2.19802	0.0620805	36.7072	0.00121568	0.016345
ENSG00000150961	CTSC_ENH1	SEC24D	FALSE	-0.534213	6.26053	36.7066	0.00121573	0.016345
ENSG00000138698	CTSC_ENH1	RAP1GDS1	FALSE	-0.4583	6.23154	36.6665	0.001219	0.0163563
ENSG00000123562	CTSC_ENH1	MORF4L2	FALSE	-0.443616	6.49909	36.6628	0.0012193	0.0163563
ENSG00000174547	CTSC_ENH1	MRPL11	FALSE	-0.560812	4.95272	36.6605	0.0012195	0.0163563
ENSG00000100632	CTSC_ENH1	ERH	FALSE	-0.597773	7.40527	36.6083	0.00122377	0.016393
ENSG00000095951	CTSC_ENH1	HIVEP1	FALSE	0.979455	4.45745	36.6032	0.00122419	0.016393
ENSG00000283050	CTSC_ENH1	GTF2IP12	FALSE	1.90077	2.04733	36.5801	0.00122609	0.0164054
ENSG00000137815	CTSC_ENH1	RTF1	FALSE	0.442474	6.57903	36.5594	0.0012278	0.0164055
ENSG00000146731	CTSC_ENH1	CCT6A	FALSE	-0.448199	7.48693	36.5563	0.00122806	0.0164055
ENSG00000185650	CTSC_ENH1	ZFP36L1	FALSE	0.460295	7.10848	36.5322	0.00123005	0.0164182
ENSG00000153815	CTSC_ENH1	CMIP	FALSE	0.67885	6.56823	36.521	0.00123097	0.0164182
ENSG00000135070	CTSC_ENH1	ISCA1	FALSE	-0.481838	5.79407	36.4589	0.00123613	0.016468
ENSG00000196792	CTSC_ENH1	STRN3	FALSE	-0.67956	4.36908	36.4458	0.00123723	0.016468
ENSG00000155097	CTSC_ENH1	ATP6V1C1	FALSE	-0.598247	5.28169	36.4329	0.0012383	0.016468
ENSG00000213719	CTSC_ENH1	CLIC1	FALSE	-0.391145	9.26026	36.4209	0.00123931	0.016468
ENSG00000153767	CTSC_ENH1	GTF2E1	FALSE	-0.566901	5.17899	36.4152	0.00123978	0.016468
ENSG00000165458	CTSC_ENH1	INPPL1	FALSE	0.458318	6.19716	36.3858	0.00124224	0.016468
ENSG00000147548	CTSC_ENH1	NSD3	FALSE	0.422529	7.58451	36.3767	0.00124301	0.016468
ENSG00000238105	CTSC_ENH1	GOLGA2P5	FALSE	2.16513	2.14735	36.366	0.00124391	0.016468
ENSG00000204305	CTSC_ENH1	AGER	FALSE	2.18575	1.32675	36.3517	0.00124511	0.016468
ENSG00000079246	CTSC_ENH1	XRCC5	FALSE	-0.406392	9.05183	36.3371	0.00124634	0.016468
ENSG00000113387	CTSC_ENH1	SUB1	FALSE	-0.501923	7.93345	36.3289	0.00124703	0.016468
ENSG00000117143	CTSC_ENH1	UAP1	FALSE	-0.546775	4.91	36.3215	0.00124766	0.016468
ENSG00000157456	CTSC_ENH1	CCNB2	FALSE	-0.712911	5.22233	36.3169	0.00124805	0.016468
ENSG00000131584	CTSC_ENH1	ACAP3	FALSE	0.696602	4.16732	36.309	0.00124871	0.016468
ENSG00000106993	CTSC_ENH1	CDC37L1	FALSE	-0.677065	4.22365	36.3002	0.00124945	0.016468
ENSG00000059122	CTSC_ENH1	FLYWCH1	FALSE	0.647608	5.53058	36.2698	0.00125203	0.0164863
ENSG00000100601	CTSC_ENH1	ALKBH1	FALSE	-0.98678	3.53692	36.2606	0.00125281	0.0164863
ENSG00000081320	CTSC_ENH1	STK17B	FALSE	-0.487122	9.71686	36.191	0.00125873	0.0165512
ENSG00000163877	CTSC_ENH1	SNIP1	FALSE	-0.587595	5.34936	36.1464	0.00126255	0.0165769
ENSG00000130589	CTSC_ENH1	HELZ2	FALSE	0.84312	5.93596	36.862	0.00126266	0.0165769
ENSG00000112029	CTSC_ENH1	FBXO5	FALSE	-0.653218	5.17432	36.0991	0.00126661	0.0166157
ENSG00000003756	CTSC_ENH1	RBM5	FALSE	0.613841	5.80906	36.0646	0.00126959	0.0166314
ENSG00000176994	CTSC_ENH1	SMCR8	FALSE	0.57977	6.90465	36.0623	0.00126979	0.0166314
ENSG00000100216	CTSC_ENH1	TOMM22	FALSE	-0.445397	6.48572	36.046	0.0012712	0.0166369
ENSG00000213619	CTSC_ENH1	NDUFS3	FALSE	-0.551782	5.14736	36.0207	0.00127339	0.0166525
ENSG00000149187	CTSC_ENH1	CELF1	FALSE	0.557224	5.90944	36.0081	0.00127448	0.0166538
ENSG00000146828	CTSC_ENH1	SLC12A9	FALSE	0.622259	4.50208	35.9672	0.00127804	0.0166814
ENSG00000113456	CTSC_ENH1	RAD1	FALSE	-0.690916	4.60318	35.961	0.00127859	0.0166814
ENSG00000204282	CTSC_ENH1	TNRC6C-AS1	FALSE	0.884677	4.04804	35.9383	0.00128057	0.0166942
ENSG00000135365	CTSC_ENH1	PHF21A	FALSE	0.810323	5.86022	36.1167	0.0012822	0.0167025
ENSG00000133119	CTSC_ENH1	RFC3	FALSE	-0.641131	4.6528	35.899	0.00128401	0.0167131
ENSG00000203880	CTSC_ENH1	PCMTD2	FALSE	0.419668	6.64953	35.8082	0.00129201	0.0168042
ENSG00000085491	CTSC_ENH1	SLC25A24	FALSE	-0.452296	6.01723	35.7897	0.00129365	0.0168124
ENSG00000173418	CTSC_ENH1	NAA20	FALSE	-0.494247	5.36036	35.7739	0.00129505	0.0168176
ENSG00000085274	CTSC_ENH1	MYNN	FALSE	-0.532262	5.31402	35.6926	0.0013023	0.0168883
ENSG00000126860	CTSC_ENH1	EVI2A	FALSE	-0.558978	7.35755	35.6815	0.00130329	0.0168883
ENSG00000101367	CTSC_ENH1	MAPRE1	FALSE	-0.411937	8.02438	35.6763	0.00130375	0.0168883
ENSG00000091483	CTSC_ENH1	FH	FALSE	-0.549335	5.28749	35.6676	0.00130453	0.0168883
ENSG00000122188	CTSC_ENH1	LAX1	FALSE	0.660981	5.05945	35.636	0.00130737	0.0169121
ENSG00000184730	CTSC_ENH1	APOBR	FALSE	0.836174	6.91056	37.7169	0.00130884	0.016918
ENSG00000212802	CTSC_ENH1	RPL15P3	FALSE	-0.760468	3.97535	35.5918	0.00131135	0.0169373
ENSG00000151239	CTSC_ENH1	TWF1	FALSE	-0.557594	5.00091	35.5682	0.00131348	0.0169403
ENSG00000185163	CTSC_ENH1	DDX51	FALSE	0.79442	4.03285	35.5582	0.00131439	0.0169403
ENSG00000115053	CTSC_ENH1	NCL	FALSE	0.373525	9.51413	35.5489	0.00131523	0.0169403
ENSG00000148773	CTSC_ENH1	MKI67	FALSE	1.45755	7.38604	47.501	0.00131601	0.0169403
ENSG00000129810	CTSC_ENH1	SGO1	FALSE	-0.730837	3.92662	35.5334	0.00131664	0.0169403
ENSG00000147044	CTSC_ENH1	CASK	FALSE	0.589049	4.81166	35.5054	0.00131919	0.0169601
ENSG00000167470	CTSC_ENH1	MIDN	FALSE	0.559514	5.48594	35.4933	0.00132028	0.0169612
ENSG00000129562	CTSC_ENH1	DAD1	FALSE	-0.504711	6.827	35.4591	0.00132341	0.0169883
ENSG00000124126	CTSC_ENH1	PREX1	FALSE	0.604742	8.19537	35.4005	0.00132878	0.0170389
ENSG00000259436	CTSC_ENH1	AC010247.2	FALSE	1.3027	2.9422	35.3939	0.00132938	0.0170389
ENSG00000213906	CTSC_ENH1	LTB4R2	FALSE	1.82928	0.778647	35.3697	0.00133162	0.0170518
ENSG00000184743	CTSC_ENH1	ATL3	FALSE	-0.609598	6.54699	35.3609	0.00133243	0.0170518
ENSG00000129250	CTSC_ENH1	KIF1C	FALSE	0.725757	5.8909	35.3027	0.00133781	0.0171077
ENSG00000063177	CTSC_ENH1	RPL18	FALSE	-0.382475	10.4628	35.2524	0.00134249	0.0171342
ENSG00000196689	CTSC_ENH1	TRPV1	FALSE	2.77603	-0.344496	35.2466	0.00134303	0.0171342
ENSG00000169519	CTSC_ENH1	METTL15	FALSE	-0.609887	4.67783	35.2383	0.00134381	0.0171342
ENSG00000071539	CTSC_ENH1	TRIP13	FALSE	-0.821641	3.64021	35.2176	0.00134574	0.0171342
ENSG00000129646	CTSC_ENH1	QRICH2	FALSE	2.9112	-0.86011	35.2141	0.00134606	0.0171342
ENSG00000266962	CTSC_ENH1	AC067852.2	FALSE	0.661424	4.63935	35.2066	0.00134677	0.0171342
ENSG00000110324	CTSC_ENH1	IL10RA	FALSE	0.579307	8.34857	35.2036	0.00134705	0.0171342
ENSG00000138663	CTSC_ENH1	COPS4	FALSE	-0.496843	5.58268	35.173	0.00134992	0.0171402
ENSG00000128989	CTSC_ENH1	ARPP19	FALSE	-0.436181	7.81078	35.1677	0.00135041	0.0171402
ENSG00000086758	CTSC_ENH1	HUWE1	FALSE	0.450957	8.30331	35.1658	0.00135059	0.0171402
ENSG00000152359	CTSC_ENH1	POC5	FALSE	-0.848629	3.85269	35.1355	0.00135345	0.0171507
ENSG00000015153	CTSC_ENH1	YAF2	FALSE	-0.583088	4.84151	35.1329	0.00135369	0.0171507
ENSG00000106591	CTSC_ENH1	MRPL32	FALSE	-0.550818	4.88527	35.1201	0.0013549	0.0171507
ENSG00000144711	CTSC_ENH1	IQSEC1	FALSE	0.529266	6.81334	35.1049	0.00135634	0.0171507
ENSG00000114573	CTSC_ENH1	ATP6V1A	FALSE	-0.529064	6.14685	35.1028	0.00135653	0.0171507
ENSG00000147604	CTSC_ENH1	RPL7	FALSE	-0.363003	11.1981	34.9748	0.00136871	0.0172916
ENSG00000153317	CTSC_ENH1	ASAP1	FALSE	0.523502	5.44271	34.9631	0.00136983	0.0172927
ENSG00000077044	CTSC_ENH1	DGKD	FALSE	0.545092	5.45009	34.9361	0.00137242	0.0173123
ENSG00000106560	CTSC_ENH1	GIMAP2	FALSE	-0.60449	7.83962	34.9193	0.00137404	0.0173197
ENSG00000112787	CTSC_ENH1	FBRSL1	FALSE	0.766966	5.12302	34.8761	0.0013782	0.0173407
ENSG00000092929	CTSC_ENH1	UNC13D	FALSE	0.401792	7.11694	34.8742	0.00137838	0.0173407
ENSG00000171100	CTSC_ENH1	MTM1	FALSE	-0.490373	5.5551	34.8606	0.0013797	0.0173407
ENSG00000139323	CTSC_ENH1	POC1B	FALSE	-0.521324	6.08562	34.8591	0.00137984	0.0173407
ENSG00000169251	CTSC_ENH1	NMD3	FALSE	-0.463394	6.30932	34.8094	0.00138467	0.017376
ENSG00000256582	CTSC_ENH1	LINC02390	FALSE	2.35529	-0.178638	34.8088	0.00138472	0.017376
ENSG00000034713	CTSC_ENH1	GABARAPL2	FALSE	-0.459264	5.73111	34.791	0.00138645	0.0173846
ENSG00000185989	CTSC_ENH1	RASA3	FALSE	0.500621	7.80401	34.7468	0.00139077	0.0174257
ENSG00000125870	CTSC_ENH1	SNRPB2	FALSE	-0.450768	6.49683	34.7282	0.00139259	0.0174355
ENSG00000130779	CTSC_ENH1	CLIP1	FALSE	0.906508	6.09185	36.6895	0.00140243	0.0175455
ENSG00000161813	CTSC_ENH1	LARP4	FALSE	-0.877494	5.45482	35.0749	0.00140842	0.0175987
ENSG00000223547	CTSC_ENH1	ZNF844	FALSE	2.38386	-0.162674	34.5643	0.00140878	0.0175987
ENSG00000174485	CTSC_ENH1	DENND4A	FALSE	-0.507437	6.67319	34.5001	0.00141519	0.0176436
ENSG00000255529	CTSC_ENH1	POLR2M	FALSE	-0.503025	6.06225	34.4994	0.00141526	0.0176436
ENSG00000213442	CTSC_ENH1	RPL18AP3	FALSE	-0.544439	4.92271	34.4967	0.00141553	0.0176436
ENSG00000115368	CTSC_ENH1	WDR75	FALSE	-0.71898	5.36181	34.4755	0.00141766	0.017657
ENSG00000213341	CTSC_ENH1	CHUK	FALSE	-0.551475	5.02748	34.4049	0.00142476	0.0177302
ENSG00000183426	CTSC_ENH1	NPIPA1	FALSE	1.98816	1.17048	34.3961	0.00142565	0.0177302
ENSG00000149782	CTSC_ENH1	PLCB3	FALSE	0.827554	3.92052	34.3648	0.00142883	0.0177565
ENSG00000180448	CTSC_ENH1	ARHGAP45	FALSE	0.521301	8.84724	34.3532	0.00143001	0.017758
ENSG00000244398	CTSC_ENH1	AC116533.1	FALSE	-0.722251	5.56578	34.3102	0.00143438	0.0177901
ENSG00000170270	CTSC_ENH1	GON7	FALSE	-0.663879	4.0512	34.3069	0.00143472	0.0177901
ENSG00000118640	CTSC_ENH1	VAMP8	FALSE	-0.412824	7.08836	34.2568	0.00143984	0.0178404
ENSG00000160613	CTSC_ENH1	PCSK7	FALSE	0.58127	6.61901	34.2429	0.00144127	0.017843
ENSG00000160741	CTSC_ENH1	CRTC2	FALSE	0.49509	5.91562	34.2186	0.00144377	0.017843
ENSG00000115234	CTSC_ENH1	SNX17	FALSE	-0.454029	7.55904	34.2134	0.0014443	0.017843
ENSG00000136560	CTSC_ENH1	TANK	FALSE	-0.579369	6.55502	34.2133	0.00144431	0.017843
ENSG00000100599	CTSC_ENH1	RIN3	FALSE	0.550111	6.16427	34.1452	0.00145135	0.0178813
ENSG00000151247	CTSC_ENH1	EIF4E	FALSE	-0.499785	5.92453	34.1394	0.00145196	0.0178813
ENSG00000120696	CTSC_ENH1	KBTBD7	FALSE	-0.710508	4.89954	34.1357	0.00145234	0.0178813
ENSG00000273270	CTSC_ENH1	AC090114.2	FALSE	1.87379	0.860749	34.1227	0.00145368	0.0178813
ENSG00000131759	CTSC_ENH1	RARA	FALSE	0.546299	5.51275	34.114	0.00145459	0.0178813
ENSG00000203485	CTSC_ENH1	INF2	FALSE	0.672608	6.24735	34.1125	0.00145475	0.0178813
ENSG00000142534	CTSC_ENH1	RPS11	FALSE	-0.429278	11.3958	34.1111	0.00145489	0.0178813
ENSG00000136754	CTSC_ENH1	ABI1	FALSE	-0.44827	7.29194	34.0273	0.00146364	0.0179594
ENSG00000106012	CTSC_ENH1	IQCE	FALSE	1.16573	3.50844	34.0133	0.00146511	0.0179594
ENSG00000085224	CTSC_ENH1	ATRX	FALSE	0.506309	7.01545	34.0087	0.00146559	0.0179594
ENSG00000163541	CTSC_ENH1	SUCLG1	FALSE	-0.553253	5.87892	34.0059	0.00146589	0.0179594
ENSG00000070423	CTSC_ENH1	RNF126	FALSE	0.506287	5.27632	33.9991	0.0014666	0.0179594
ENSG00000161904	CTSC_ENH1	LEMD2	FALSE	0.621273	5.42766	33.9855	0.00146803	0.0179638
ENSG00000028839	CTSC_ENH1	TBPL1	FALSE	-0.612364	4.5936	33.9638	0.00147032	0.0179787
ENSG00000111247	CTSC_ENH1	RAD51AP1	FALSE	-0.839691	3.85689	33.9393	0.00147291	0.0179903
ENSG00000111144	CTSC_ENH1	LTA4H	FALSE	-0.450161	7.10152	33.9345	0.00147342	0.0179903
ENSG00000215788	CTSC_ENH1	TNFRSF25	FALSE	0.836554	5.07415	33.8939	0.00147772	0.0180235
ENSG00000196547	CTSC_ENH1	MAN2A2	FALSE	0.615336	5.40273	33.8886	0.00147829	0.0180235
ENSG00000006451	CTSC_ENH1	RALA	FALSE	-0.418622	6.79023	33.8337	0.00148413	0.0180748
ENSG00000132382	CTSC_ENH1	MYBBP1A	FALSE	0.929298	5.32121	34.7265	0.00148466	0.0180748
ENSG00000103222	CTSC_ENH1	ABCC1	FALSE	0.713869	6.98374	34.1076	0.00148781	0.0180871
ENSG00000198837	CTSC_ENH1	DENND4B	FALSE	0.440837	6.0712	33.798	0.00148795	0.0180871
ENSG00000100281	CTSC_ENH1	HMGXB4	FALSE	-0.646869	5.17449	33.7891	0.0014889	0.0180871
ENSG00000130038	CTSC_ENH1	CRACR2A	FALSE	0.91001	4.83123	33.7703	0.00149093	0.0180986
ENSG00000110700	CTSC_ENH1	RPS13	FALSE	-0.381843	9.77685	33.7354	0.00149469	0.0181177
ENSG00000198780	CTSC_ENH1	FAM169A	FALSE	-1.02091	3.52568	33.7213	0.00149621	0.0181177
ENSG00000187626	CTSC_ENH1	ZKSCAN4	FALSE	-0.776908	3.79911	33.7135	0.00149706	0.0181177
ENSG00000181788	CTSC_ENH1	SIAH2	FALSE	-0.514712	5.91122	33.7069	0.00149777	0.0181177
ENSG00000170385	CTSC_ENH1	SLC30A1	FALSE	-0.797719	4.63693	33.7056	0.00149791	0.0181177
ENSG00000161013	CTSC_ENH1	MGAT4B	FALSE	0.512561	5.40813	33.695	0.00149905	0.0181184
ENSG00000100297	CTSC_ENH1	MCM5	FALSE	-0.533648	7.05595	33.6689	0.00150189	0.0181336
ENSG00000100526	CTSC_ENH1	CDKN3	FALSE	-0.82647	4.16183	33.6504	0.00150389	0.0181336
ENSG00000221914	CTSC_ENH1	PPP2R2A	FALSE	-0.430057	6.14417	33.6458	0.0015044	0.0181336
ENSG00000140374	CTSC_ENH1	ETFA	FALSE	-0.485578	6.16858	33.6343	0.00150565	0.0181336
ENSG00000090470	CTSC_ENH1	PDCD7	FALSE	0.498044	5.53719	33.6316	0.00150594	0.0181336
ENSG00000023909	CTSC_ENH1	GCLM	FALSE	-0.50533	5.3743	33.6237	0.0015068	0.0181336
ENSG00000095209	CTSC_ENH1	TMEM38B	FALSE	-0.68213	4.06405	33.5974	0.00150968	0.0181359
ENSG00000145214	CTSC_ENH1	DGKQ	FALSE	0.712498	4.18064	33.597	0.00150972	0.0181359
ENSG00000248333	CTSC_ENH1	CDK11B	FALSE	0.469074	5.47369	33.5914	0.00151033	0.0181359
ENSG00000165275	CTSC_ENH1	TRMT10B	FALSE	1.01087	3.17569	33.5796	0.00151163	0.0181359
ENSG00000113558	CTSC_ENH1	SKP1	FALSE	-0.390405	7.12319	33.5719	0.00151247	0.0181359
ENSG00000135596	CTSC_ENH1	MICAL1	FALSE	0.506861	5.98787	33.559	0.00151389	0.0181359
ENSG00000129680	CTSC_ENH1	MAP7D3	FALSE	0.688672	4.52681	33.5371	0.00151629	0.0181359
ENSG00000126464	CTSC_ENH1	PRR12	FALSE	0.605643	6.4874	33.5289	0.00151719	0.0181359
ENSG00000127184	CTSC_ENH1	COX7C	FALSE	-0.404103	7.45636	33.5229	0.00151785	0.0181359
ENSG00000166432	CTSC_ENH1	ZMAT1	FALSE	1.36143	1.86708	33.5183	0.00151836	0.0181359
ENSG00000115128	CTSC_ENH1	SF3B6	FALSE	-0.448009	5.83245	33.5134	0.0015189	0.0181359
ENSG00000130810	CTSC_ENH1	PPAN	FALSE	0.915423	3.34404	33.4837	0.00152218	0.0181477
ENSG00000156411	CTSC_ENH1	ATP5MPL	FALSE	-0.508455	5.29939	33.4822	0.00152235	0.0181477
ENSG00000110934	CTSC_ENH1	BIN2	FALSE	0.580729	7.37775	33.4693	0.00152378	0.0181477
ENSG00000106367	CTSC_ENH1	AP1S1	FALSE	-0.45689	5.76115	33.4652	0.00152423	0.0181477
ENSG00000083896	CTSC_ENH1	YTHDC1	FALSE	0.410339	7.08903	33.4488	0.00152605	0.0181565
ENSG00000164347	CTSC_ENH1	GFM2	FALSE	-0.568637	4.69047	33.4359	0.00152748	0.0181607
ENSG00000116133	CTSC_ENH1	DHCR24	FALSE	-0.519594	5.79216	33.3313	0.00153916	0.0182866
ENSG00000247679	CTSC_ENH1	AC139795.2	FALSE	2.1618	0.568899	33.3047	0.00154216	0.0183092
ENSG00000141644	CTSC_ENH1	MBD1	FALSE	0.4273	6.22276	33.2571	0.00154753	0.01836
ENSG00000135968	CTSC_ENH1	GCC2	FALSE	0.657513	5.68729	33.2033	0.00155363	0.0184193
ENSG00000143222	CTSC_ENH1	UFC1	FALSE	-0.395793	6.73874	33.1697	0.00155745	0.0184515
ENSG00000141568	CTSC_ENH1	FOXK2	FALSE	0.483208	5.70992	33.1114	0.00156412	0.0185175
ENSG00000268575	CTSC_ENH1	AL031282.2	FALSE	1.85931	2.22627	33.0727	0.00156857	0.018557
ENSG00000104756	CTSC_ENH1	KCTD9	FALSE	-0.484353	5.40053	33.0334	0.00157312	0.0185763
ENSG00000114120	CTSC_ENH1	SLC25A36	FALSE	-0.514657	6.07533	33.0112	0.00157569	0.0185763
ENSG00000087302	CTSC_ENH1	RTRAF	FALSE	-0.392452	6.80573	32.9928	0.00157782	0.0185763
ENSG00000182150	CTSC_ENH1	ERCC6L2	FALSE	0.679323	4.36168	32.9914	0.00157798	0.0185763
ENSG00000236438	CTSC_ENH1	FAM157A	FALSE	2.92044	-0.568776	32.988	0.00157838	0.0185763
ENSG00000114126	CTSC_ENH1	TFDP2	FALSE	0.922439	4.80743	32.9806	0.00157924	0.0185763
ENSG00000170852	CTSC_ENH1	KBTBD2	FALSE	-0.547427	5.52271	32.9779	0.00157955	0.0185763
ENSG00000162241	CTSC_ENH1	SLC25A45	FALSE	0.804893	3.68526	32.9639	0.00158118	0.0185763
ENSG00000137563	CTSC_ENH1	GGH	FALSE	-0.943672	3.7531	32.9562	0.00158208	0.0185763
ENSG00000244165	CTSC_ENH1	P2RY11	FALSE	1.07826	3.19965	32.9538	0.00158236	0.0185763
ENSG00000247095	CTSC_ENH1	MIR210HG	FALSE	0.646933	4.38014	32.9534	0.0015824	0.0185763
ENSG00000169635	CTSC_ENH1	HIC2	FALSE	1.00055	3.16537	32.9322	0.00158488	0.0185797
ENSG00000113575	CTSC_ENH1	PPP2CA	FALSE	-0.411279	7.40744	32.9252	0.0015857	0.0185797
ENSG00000107185	CTSC_ENH1	RGP1	FALSE	0.533032	5.94417	32.9225	0.00158602	0.0185797
ENSG00000163882	CTSC_ENH1	POLR2H	FALSE	-0.524135	5.14248	32.8938	0.00158938	0.0186061
ENSG00000262580	CTSC_ENH1	AC087741.1	FALSE	2.10365	0.236433	32.8769	0.00159135	0.0186103
ENSG00000184481	CTSC_ENH1	FOXO4	FALSE	0.68882	5.00185	32.8705	0.00159211	0.0186103
ENSG00000076641	CTSC_ENH1	PAG1	FALSE	-0.385315	8.16418	32.8617	0.00159315	0.0186103
ENSG00000164970	CTSC_ENH1	FAM219A	FALSE	0.893775	3.74792	32.8529	0.00159419	0.0186103
ENSG00000126214	CTSC_ENH1	KLC1	FALSE	1.00545	4.57574	33.0586	0.00159659	0.0186145
ENSG00000181915	CTSC_ENH1	ADO	FALSE	-0.461836	5.54747	32.831	0.00159676	0.0186145
ENSG00000132964	CTSC_ENH1	CDK8	FALSE	-0.638152	4.45889	32.7887	0.00160177	0.0186599
ENSG00000113161	CTSC_ENH1	HMGCR	FALSE	-0.503571	5.82268	32.7776	0.00160309	0.0186622
ENSG00000204388	CTSC_ENH1	HSPA1B	FALSE	-0.994128	3.7802	32.7497	0.0016064	0.0186878
ENSG00000135414	CTSC_ENH1	GDF11	FALSE	0.638926	5.04617	32.729	0.00160887	0.0187035
ENSG00000197956	CTSC_ENH1	S100A6	FALSE	-0.385273	7.78916	32.7163	0.00161038	0.0187081
ENSG00000131381	CTSC_ENH1	RBSN	FALSE	0.609901	4.7201	32.6908	0.00161343	0.0187121
ENSG00000081985	CTSC_ENH1	IL12RB2	FALSE	0.646106	6.745	32.6878	0.00161379	0.0187121
ENSG00000117448	CTSC_ENH1	AKR1A1	FALSE	-0.451382	5.83462	32.6854	0.00161408	0.0187121
ENSG00000028310	CTSC_ENH1	BRD9	FALSE	0.805348	4.68999	32.6286	0.0016209	0.0187547
ENSG00000100325	CTSC_ENH1	ASCC2	FALSE	0.496439	5.79189	32.6278	0.001621	0.0187547
ENSG00000133103	CTSC_ENH1	COG6	FALSE	-0.542656	5.07883	32.6269	0.00162111	0.0187547
ENSG00000128708	CTSC_ENH1	HAT1	FALSE	-0.457425	5.90347	32.613	0.00162278	0.0187611
ENSG00000181019	CTSC_ENH1	NQO1	FALSE	-0.784003	4.06424	32.5953	0.00162492	0.0187729
ENSG00000172661	CTSC_ENH1	WASHC2C	FALSE	0.515594	5.92996	32.5774	0.00162708	0.018783
ENSG00000076321	CTSC_ENH1	KLHL20	FALSE	-0.679796	4.42155	32.564	0.00162871	0.018783
ENSG00000107742	CTSC_ENH1	SPOCK2	FALSE	0.384007	10.509	32.5603	0.00162916	0.018783
ENSG00000100410	CTSC_ENH1	PHF5A	FALSE	-0.502989	5.32156	32.4953	0.00163707	0.0188361
ENSG00000272645	CTSC_ENH1	GTF2IP20	FALSE	2.64296	0.677725	32.4938	0.00163725	0.0188361
ENSG00000065413	CTSC_ENH1	ANKRD44	FALSE	-0.546303	7.79269	32.4877	0.001638	0.0188361
ENSG00000080845	CTSC_ENH1	DLGAP4	FALSE	0.614841	5.26749	32.4855	0.00163827	0.0188361
ENSG00000187514	CTSC_ENH1	PTMA	FALSE	-0.404171	11.3976	32.4284	0.00164527	0.0188907
ENSG00000133624	CTSC_ENH1	ZNF767P	FALSE	1.69618	1.43572	32.3946	0.00164943	0.0189255
ENSG00000100038	CTSC_ENH1	TOP3B	FALSE	0.810061	3.81261	32.3774	0.00165156	0.0189369
ENSG00000091157	CTSC_ENH1	WDR7	FALSE	-0.491859	6.26309	32.3405	0.00165612	0.0189763
ENSG00000176095	CTSC_ENH1	IP6K1	FALSE	-0.456405	6.03799	32.3295	0.00165749	0.018979
ENSG00000163519	CTSC_ENH1	TRAT1	FALSE	-0.43293	7.27053	32.2576	0.00166645	0.0190536
ENSG00000125354	CTSC_ENH1	SEPT6	FALSE	0.364318	8.79184	32.254	0.00166691	0.0190536
ENSG00000159140	CTSC_ENH1	SON	FALSE	0.459825	8.7358	32.2389	0.00166879	0.0190536
ENSG00000197535	CTSC_ENH1	MYO5A	FALSE	0.591395	6.08968	32.2379	0.00166892	0.0190536
ENSG00000142687	CTSC_ENH1	KIAA0319L	FALSE	0.667445	5.6787	32.2299	0.00166992	0.0190536
ENSG00000234741	CTSC_ENH1	GAS5	FALSE	-0.409828	7.77928	32.2184	0.00167137	0.0190536
ENSG00000214753	CTSC_ENH1	HNRNPUL2	FALSE	0.42134	6.97478	32.2136	0.00167197	0.0190536
ENSG00000104904	CTSC_ENH1	OAZ1	FALSE	-0.409674	9.05425	32.1791	0.00167631	0.0190791
ENSG00000144802	CTSC_ENH1	NFKBIZ	FALSE	1.59097	2.48894	32.1756	0.00167675	0.0190791
ENSG00000147121	CTSC_ENH1	KRBOX4	FALSE	0.686609	4.4058	32.1665	0.00167791	0.0190791
ENSG00000196230	CTSC_ENH1	TUBB	FALSE	-0.500853	10.4045	32.1426	0.00168092	0.0190791
ENSG00000204104	CTSC_ENH1	TRAF3IP1	FALSE	0.794762	3.59095	32.1333	0.00168211	0.0190791
ENSG00000185787	CTSC_ENH1	MORF4L1	FALSE	-0.381365	8.58207	32.1311	0.00168238	0.0190791
ENSG00000226696	CTSC_ENH1	LENG8-AS1	FALSE	1.93726	0.275304	32.1243	0.00168325	0.0190791
ENSG00000149527	CTSC_ENH1	PLCH2	FALSE	1.59124	3.95201	35.1217	0.00168331	0.0190791
ENSG00000106344	CTSC_ENH1	RBM28	FALSE	0.671744	4.5014	32.1034	0.00168589	0.019081
ENSG00000164346	CTSC_ENH1	NSA2	FALSE	-0.388127	7.50768	32.1007	0.00168623	0.019081
ENSG00000115541	CTSC_ENH1	HSPE1	FALSE	-0.549505	5.07579	32.0955	0.0016869	0.019081
ENSG00000162591	CTSC_ENH1	MEGF6	FALSE	1.68768	2.54222	32.0784	0.00168908	0.0190928
ENSG00000159921	CTSC_ENH1	GNE	FALSE	-0.592442	4.99933	32.0231	0.00169614	0.0191418
ENSG00000088247	CTSC_ENH1	KHSRP	FALSE	0.37668	7.64633	32.0134	0.00169739	0.0191418
ENSG00000152193	CTSC_ENH1	RNF219	FALSE	-0.492723	5.16097	32.0084	0.00169802	0.0191418
ENSG00000268858	CTSC_ENH1	AL118506.1	FALSE	1.05638	2.90625	32.001	0.00169898	0.0191418
ENSG00000117362	CTSC_ENH1	APH1A	FALSE	-0.387127	7.58187	31.9998	0.00169913	0.0191418
ENSG00000138398	CTSC_ENH1	PPIG	FALSE	0.606467	6.15178	31.984	0.00170117	0.0191487
ENSG00000204070	CTSC_ENH1	SYS1	FALSE	-0.597184	5.39175	31.9772	0.00170203	0.0191487
ENSG00000082153	CTSC_ENH1	BZW1	FALSE	-0.394307	8.39542	31.9303	0.00170809	0.0191847
ENSG00000225470	CTSC_ENH1	JPX	FALSE	0.809042	3.44065	31.9272	0.00170849	0.0191847
ENSG00000213923	CTSC_ENH1	CSNK1E	FALSE	0.713952	4.28284	31.9259	0.00170866	0.0191847
ENSG00000013725	CTSC_ENH1	CD6	FALSE	0.391349	8.86831	31.8596	0.00171727	0.0192684
ENSG00000168769	CTSC_ENH1	TET2	FALSE	0.668178	5.05803	31.8207	0.00172235	0.0192996
ENSG00000096070	CTSC_ENH1	BRPF3	FALSE	0.591527	4.99388	31.8198	0.00172247	0.0192996
ENSG00000078668	CTSC_ENH1	VDAC3	FALSE	-0.496489	7.57718	31.8118	0.00172351	0.0192996
ENSG00000164815	CTSC_ENH1	ORC5	FALSE	-0.642431	4.26697	31.7664	0.00172947	0.0193411
ENSG00000205659	CTSC_ENH1	LIN52	FALSE	-0.77623	3.68729	31.7609	0.0017302	0.0193411
ENSG00000167524	CTSC_ENH1	RSKR	FALSE	4.98865	-0.807562	31.7573	0.00173068	0.0193411
ENSG00000137818	CTSC_ENH1	RPLP1	FALSE	-0.380232	11.0239	31.7413	0.00173278	0.0193517
ENSG00000136490	CTSC_ENH1	LIMD2	FALSE	0.386693	8.42515	31.718	0.00173587	0.0193732
ENSG00000178952	CTSC_ENH1	TUFM	FALSE	-0.39008	6.8798	31.7046	0.00173764	0.0193801
ENSG00000134352	CTSC_ENH1	IL6ST	FALSE	-1.01015	7.83148	37.3642	0.0017401	0.0193947
ENSG00000100714	CTSC_ENH1	MTHFD1	FALSE	-0.419046	6.78241	31.6597	0.00174359	0.0194076
ENSG00000143772	CTSC_ENH1	ITPKB	FALSE	0.411058	7.28615	31.6546	0.00174427	0.0194076
ENSG00000106992	CTSC_ENH1	AK1	FALSE	2.6691	0.444033	31.6511	0.00174474	0.0194076
ENSG00000182208	CTSC_ENH1	MOB2	FALSE	0.49549	5.0679	31.6285	0.00174776	0.0194206
ENSG00000197429	CTSC_ENH1	IPP	FALSE	0.659584	4.09709	31.6249	0.00174823	0.0194206
ENSG00000254999	CTSC_ENH1	BRK1	FALSE	-0.377536	7.79911	31.5846	0.00175362	0.0194677
ENSG00000128585	CTSC_ENH1	MKLN1	FALSE	-0.45931	6.14305	31.5678	0.00175588	0.0194706
ENSG00000122550	CTSC_ENH1	KLHL7	FALSE	-0.596869	4.71809	31.5653	0.00175621	0.0194706
ENSG00000125166	CTSC_ENH1	GOT2	FALSE	-0.424164	6.54768	31.5364	0.0017601	0.0195008
ENSG00000084623	CTSC_ENH1	EIF3I	FALSE	-0.376227	7.67512	31.5023	0.00176471	0.0195389
ENSG00000060237	CTSC_ENH1	WNK1	FALSE	0.436981	8.4892	31.4513	0.00177162	0.0196025
ENSG00000167110	CTSC_ENH1	GOLGA2	FALSE	0.568528	5.77716	31.4393	0.00177326	0.0196077
ENSG00000090061	CTSC_ENH1	CCNK	FALSE	0.411702	6.64524	31.4207	0.0017758	0.0196228
ENSG00000121579	CTSC_ENH1	NAA50	FALSE	-0.380908	7.49272	31.4009	0.0017785	0.0196397
ENSG00000134594	CTSC_ENH1	RAB33A	FALSE	-0.593574	4.71034	31.3086	0.00179118	0.0197615
ENSG00000170633	CTSC_ENH1	RNF34	FALSE	-0.474169	6.16245	31.3034	0.00179189	0.0197615
ENSG00000169203	CTSC_ENH1	NPIPB12	FALSE	2.03617	-0.0116536	31.2647	0.00179725	0.0197951
ENSG00000176438	CTSC_ENH1	SYNE3	FALSE	0.462218	6.23201	31.2589	0.00179806	0.0197951
ENSG00000173113	CTSC_ENH1	TRMT112	FALSE	-0.42346	6.63193	31.2479	0.00179958	0.0197951
ENSG00000166595	CTSC_ENH1	CIAO2B	FALSE	-0.465106	5.447	31.2473	0.00179966	0.0197951
ENSG00000164244	CTSC_ENH1	PRRC1	FALSE	-0.475555	6.57475	31.2218	0.00180321	0.0197971
ENSG00000136518	CTSC_ENH1	ACTL6A	FALSE	-0.473879	6.04658	31.2207	0.00180336	0.0197971
ENSG00000138032	CTSC_ENH1	PPM1B	FALSE	-0.505195	5.32154	31.2205	0.00180339	0.0197971
ENSG00000166197	CTSC_ENH1	NOLC1	FALSE	0.526501	6.6767	31.2063	0.00180537	0.0198031
ENSG00000198522	CTSC_ENH1	GPN1	FALSE	-0.457926	5.455	31.1969	0.00180667	0.0198031
ENSG00000137492	CTSC_ENH1	THAP12	FALSE	-0.393097	6.86806	31.1911	0.00180749	0.0198031
ENSG00000100023	CTSC_ENH1	PPIL2	FALSE	0.486726	5.64895	31.1776	0.00180938	0.0198109
ENSG00000144655	CTSC_ENH1	CSRNP1	FALSE	-0.434351	5.70002	31.1638	0.00181131	0.0198191
ENSG00000168066	CTSC_ENH1	SF1	FALSE	0.44715	8.11483	31.1497	0.00181329	0.0198254
ENSG00000143756	CTSC_ENH1	FBXO28	FALSE	-0.596992	5.79302	31.1429	0.00181425	0.0198254
ENSG00000280063	CTSC_ENH1	AC012676.5	FALSE	2.26241	-0.25516	31.1184	0.00181769	0.01985
ENSG00000138750	CTSC_ENH1	NUP54	FALSE	-0.513593	5.63702	31.0852	0.00182237	0.0198797
ENSG00000213079	CTSC_ENH1	SCAF8	FALSE	0.463642	6.03685	31.0823	0.00182278	0.0198797
ENSG00000169057	CTSC_ENH1	MECP2	FALSE	0.380405	7.05179	31.0682	0.00182478	0.0198885
ENSG00000198873	CTSC_ENH1	GRK5	FALSE	0.484335	5.92475	31.0147	0.00183237	0.0199582
ENSG00000113742	CTSC_ENH1	CPEB4	FALSE	-0.620184	4.59087	30.9732	0.00183829	0.0200098
ENSG00000172578	CTSC_ENH1	KLHL6	FALSE	0.442084	6.18549	30.9038	0.00184825	0.0200979
ENSG00000126261	CTSC_ENH1	UBA2	FALSE	-0.399816	7.56869	30.9001	0.00184879	0.0200979
ENSG00000278864	CTSC_ENH1	AC055811.4	FALSE	2.1109	0.0434229	30.8138	0.00186128	0.0201988
ENSG00000176171	CTSC_ENH1	BNIP3	FALSE	-0.453527	7.5195	30.8075	0.0018622	0.0201988
ENSG00000165195	CTSC_ENH1	PIGA	FALSE	-0.623199	4.1113	30.8002	0.00186325	0.0201988
ENSG00000144231	CTSC_ENH1	POLR2D	FALSE	0.576174	5.21475	30.7971	0.0018637	0.0201988
ENSG00000152684	CTSC_ENH1	PELO	FALSE	-0.701713	4.63963	30.7945	0.00186409	0.0201988
ENSG00000116288	CTSC_ENH1	PARK7	FALSE	-0.423502	7.74751	30.7433	0.00187157	0.0202666
ENSG00000121104	CTSC_ENH1	FAM117A	FALSE	0.486041	5.74461	30.7226	0.0018746	0.0202864
ENSG00000103160	CTSC_ENH1	HSDL1	FALSE	-0.618922	4.15335	30.705	0.00187719	0.0203013
ENSG00000238083	CTSC_ENH1	LRRC37A2	FALSE	1.77389	1.55421	30.6859	0.00188	0.0203186
ENSG00000109919	CTSC_ENH1	MTCH2	FALSE	-0.507103	5.87322	30.6589	0.00188398	0.0203402
ENSG00000153310	CTSC_ENH1	FAM49B	FALSE	-0.396774	7.10185	30.6368	0.00188726	0.0203402
ENSG00000183458	CTSC_ENH1	AC138932.1	FALSE	2.8364	1.16527	30.8727	0.00188728	0.0203402
ENSG00000101557	CTSC_ENH1	USP14	FALSE	-0.380497	6.74454	30.6349	0.00188753	0.0203402
ENSG00000169826	CTSC_ENH1	CSGALNACT2	FALSE	-0.549326	6.38859	30.6313	0.00188808	0.0203402
ENSG00000188227	CTSC_ENH1	ZNF793	FALSE	1.54746	1.05461	30.6125	0.00189087	0.0203556
ENSG00000278129	CTSC_ENH1	ZNF8	FALSE	1.43635	2.46923	30.6053	0.00189193	0.0203556
ENSG00000168216	CTSC_ENH1	LMBRD1	FALSE	-0.431596	6.28578	30.5917	0.00189395	0.0203612
ENSG00000118507	CTSC_ENH1	AKAP7	FALSE	-0.712128	4.88067	30.5835	0.00189518	0.0203612
ENSG00000263874	CTSC_ENH1	LINC00672	FALSE	3.10709	-0.180275	30.5742	0.00189656	0.0203612
ENSG00000185404	CTSC_ENH1	SP140L	FALSE	0.53551	5.9028	30.5692	0.00189731	0.0203612
ENSG00000181315	CTSC_ENH1	ZNF322	FALSE	-0.981046	3.41126	30.5207	0.00190457	0.020426
ENSG00000180747	CTSC_ENH1	SMG1P3	FALSE	1.79947	1.08958	30.5085	0.00190641	0.02043
ENSG00000276168	CTSC_ENH1	RN7SL1	FALSE	-0.783797	4.9127	30.4866	0.0019097	0.02043
ENSG00000153551	CTSC_ENH1	CMTM7	FALSE	0.501233	5.63934	30.4662	0.00191278	0.02043
ENSG00000142168	CTSC_ENH1	SOD1	FALSE	-0.445494	6.98583	30.4551	0.00191446	0.02043
ENSG00000143815	CTSC_ENH1	LBR	FALSE	-0.356984	8.3968	30.4503	0.00191517	0.02043
ENSG00000070444	CTSC_ENH1	MNT	FALSE	0.728237	4.97291	30.4487	0.00191542	0.02043
ENSG00000140740	CTSC_ENH1	UQCRC2	FALSE	-0.498255	7.9368	30.4452	0.00191595	0.02043
ENSG00000054965	CTSC_ENH1	FAM168A	FALSE	0.407504	6.46817	30.4381	0.00191701	0.02043
ENSG00000135624	CTSC_ENH1	CCT7	FALSE	-0.44477	8.29843	30.4258	0.00191888	0.02043
ENSG00000196470	CTSC_ENH1	SIAH1	FALSE	-1.00456	3.88994	30.4255	0.00191893	0.02043
ENSG00000164086	CTSC_ENH1	DUSP7	FALSE	0.464207	5.67963	30.4238	0.00191918	0.02043
ENSG00000105122	CTSC_ENH1	RASAL3	FALSE	0.717335	7.16732	31.3101	0.00191959	0.02043
ENSG00000166188	CTSC_ENH1	ZNF319	FALSE	0.585155	5.06801	30.3622	0.00192856	0.0205126
ENSG00000127337	CTSC_ENH1	YEATS4	FALSE	-0.609581	4.92818	30.3366	0.00193247	0.0205372
ENSG00000110958	CTSC_ENH1	PTGES3	FALSE	-0.374842	8.71336	30.3177	0.00193536	0.0205372
ENSG00000132670	CTSC_ENH1	PTPRA	FALSE	0.412014	6.64227	30.3152	0.00193575	0.0205372
ENSG00000242071	CTSC_ENH1	RPL7AP6	FALSE	-0.604019	4.31326	30.3109	0.0019364	0.0205372
ENSG00000163069	CTSC_ENH1	SGCB	FALSE	-0.56781	4.30625	30.307	0.00193701	0.0205372
ENSG00000244560	CTSC_ENH1	AC004890.2	FALSE	3.37626	-1.33872	30.2922	0.00193927	0.0205482
ENSG00000037749	CTSC_ENH1	MFAP3	FALSE	-0.657255	4.68637	30.2559	0.00194488	0.0205946
ENSG00000143476	CTSC_ENH1	DTL	FALSE	-0.811374	5.58638	30.7903	0.00194662	0.0206
ENSG00000137947	CTSC_ENH1	GTF2B	FALSE	-0.573941	5.24313	30.2296	0.00194894	0.0206115
ENSG00000147677	CTSC_ENH1	EIF3H	FALSE	-0.354586	8.8013	30.2162	0.00195101	0.0206128
ENSG00000197746	CTSC_ENH1	PSAP	FALSE	-0.360971	8.71009	30.2081	0.00195228	0.0206128
ENSG00000260793	CTSC_ENH1	AC003102.1	FALSE	3.0252	-0.478185	30.1981	0.00195382	0.0206128
ENSG00000155368	CTSC_ENH1	DBI	FALSE	-0.470253	6.01397	30.1971	0.00195398	0.0206128
ENSG00000108963	CTSC_ENH1	DPH1	FALSE	0.744727	3.68797	30.1827	0.00195621	0.0206165
ENSG00000269858	CTSC_ENH1	EGLN2	FALSE	1.56939	1.91468	30.1686	0.00195842	0.0206165
ENSG00000134262	CTSC_ENH1	AP4B1	FALSE	-0.590428	4.55277	30.1638	0.00195916	0.0206165
ENSG00000070718	CTSC_ENH1	AP3M2	FALSE	-0.537271	5.14741	30.1629	0.0019593	0.0206165
ENSG00000070831	CTSC_ENH1	CDC42	FALSE	-0.362783	9.59009	30.1458	0.00196197	0.0206165
ENSG00000141068	CTSC_ENH1	KSR1	FALSE	0.845991	4.96593	30.1294	0.00196453	0.0206165
ENSG00000185019	CTSC_ENH1	UBOX5	FALSE	0.683218	4.46573	30.1261	0.00196506	0.0206165
ENSG00000068366	CTSC_ENH1	ACSL4	FALSE	-0.515216	6.98624	30.1158	0.00196667	0.0206165
ENSG00000107404	CTSC_ENH1	DVL1	FALSE	0.646539	4.19793	30.1146	0.00196686	0.0206165
ENSG00000135315	CTSC_ENH1	CEP162	FALSE	1.13948	2.61551	30.1128	0.00196713	0.0206165
ENSG00000164758	CTSC_ENH1	MED30	FALSE	-0.590241	4.19772	30.1081	0.00196787	0.0206165
ENSG00000229344	CTSC_ENH1	MTCO2P12	FALSE	1.72939	0.727233	30.0976	0.00196953	0.020621
ENSG00000035403	CTSC_ENH1	VCL	FALSE	0.414389	6.36616	30.0874	0.00197113	0.0206248
ENSG00000082996	CTSC_ENH1	RNF13	FALSE	-0.481863	5.78951	30.0518	0.00197673	0.0206705
ENSG00000183684	CTSC_ENH1	ALYREF	FALSE	-0.431366	5.78139	30.0246	0.00198103	0.0206854
ENSG00000215424	CTSC_ENH1	MCM3AP-AS1	FALSE	1.68681	0.616306	30.0221	0.00198143	0.0206854
ENSG00000146083	CTSC_ENH1	RNF44	FALSE	0.414573	6.97307	30.0194	0.00198186	0.0206854
ENSG00000263072	CTSC_ENH1	ZNF213-AS1	FALSE	1.01836	2.75548	30.0108	0.00198321	0.0206867
ENSG00000007923	CTSC_ENH1	DNAJC11	FALSE	0.636962	4.829	29.9768	0.00198862	0.0207089
ENSG00000175309	CTSC_ENH1	PHYKPL	FALSE	0.54051	5.31013	29.9754	0.00198884	0.0207089
ENSG00000105202	CTSC_ENH1	FBL	FALSE	-0.424914	8.76433	29.9741	0.00198905	0.0207089
ENSG00000180008	CTSC_ENH1	SOCS4	FALSE	-0.56163	5.35116	29.9431	0.00199399	0.0207285
ENSG00000100815	CTSC_ENH1	TRIP11	FALSE	0.686984	4.95922	29.9413	0.00199427	0.0207285
ENSG00000157617	CTSC_ENH1	C2CD2	FALSE	1.16499	2.4299	29.9342	0.00199541	0.0207285
ENSG00000227232	CTSC_ENH1	WASH7P	FALSE	1.63734	1.64163	29.9312	0.00199589	0.0207285
ENSG00000004897	CTSC_ENH1	CDC27	FALSE	-0.585299	6.95035	29.9108	0.00199916	0.0207496
ENSG00000134815	CTSC_ENH1	DHX34	FALSE	0.859238	3.26809	29.8939	0.00200187	0.0207649
ENSG00000112335	CTSC_ENH1	SNX3	FALSE	-0.430787	6.87694	29.855	0.00200814	0.020817
ENSG00000179406	CTSC_ENH1	LINC00174	FALSE	1.96642	0.940129	29.8348	0.00201139	0.0208236
ENSG00000170836	CTSC_ENH1	PPM1D	FALSE	-0.535265	4.54776	29.8255	0.00201289	0.0208236
ENSG00000163291	CTSC_ENH1	PAQR3	FALSE	-0.732679	3.75662	29.8253	0.00201293	0.0208236
ENSG00000131979	CTSC_ENH1	GCH1	FALSE	-0.560694	5.77039	29.8202	0.00201375	0.0208236
ENSG00000196591	CTSC_ENH1	HDAC2	FALSE	-0.381943	6.56783	29.8048	0.00201625	0.0208367
ENSG00000197324	CTSC_ENH1	LRP10	FALSE	0.393909	7.82757	29.7812	0.00202009	0.0208634
ENSG00000161960	CTSC_ENH1	EIF4A1	FALSE	2.00539	0.648222	29.7647	0.00202276	0.0208676
ENSG00000261468	CTSC_ENH1	AC096921.2	FALSE	1.78633	0.688859	29.7548	0.00202437	0.0208676
ENSG00000100372	CTSC_ENH1	SLC25A17	FALSE	-0.59696	4.34801	29.7537	0.00202455	0.0208676
ENSG00000127804	CTSC_ENH1	METTL16	FALSE	0.464785	5.27267	29.7481	0.00202548	0.0208676
ENSG00000114023	CTSC_ENH1	FAM162A	FALSE	-0.526833	6.86945	29.7115	0.00203146	0.0209164
ENSG00000164405	CTSC_ENH1	UQCRQ	FALSE	-0.599789	4.79149	29.622	0.00204618	0.0210517
ENSG00000154582	CTSC_ENH1	ELOC	FALSE	-0.445457	5.41073	29.6164	0.00204711	0.0210517
ENSG00000131100	CTSC_ENH1	ATP6V1E1	FALSE	-0.39807	6.62255	29.6062	0.0020488	0.0210522
ENSG00000089289	CTSC_ENH1	IGBP1	FALSE	-0.376756	7.17716	29.6009	0.00204968	0.0210522
ENSG00000121749	CTSC_ENH1	TBC1D15	FALSE	-0.419718	6.50138	29.5674	0.00205525	0.0210897
ENSG00000177352	CTSC_ENH1	CCDC71	FALSE	0.592588	4.51762	29.5638	0.00205584	0.0210897
ENSG00000143155	CTSC_ENH1	TIPRL	FALSE	-0.480912	6.36873	29.5529	0.00205766	0.0210954
ENSG00000182841	CTSC_ENH1	RRP7BP	FALSE	1.85581	0.80161	29.5361	0.00206046	0.0211112
ENSG00000168496	CTSC_ENH1	FEN1	FALSE	-0.599331	6.18898	29.5088	0.00206503	0.0211451
ENSG00000257923	CTSC_ENH1	CUX1	FALSE	0.729229	5.34844	29.4892	0.00206832	0.0211558
ENSG00000068489	CTSC_ENH1	PRR11	FALSE	0.961966	4.65931	29.934	0.0020686	0.0211558
ENSG00000175087	CTSC_ENH1	PDIK1L	FALSE	-0.502298	4.84823	29.4622	0.00207286	0.021183
ENSG00000136295	CTSC_ENH1	TTYH3	FALSE	0.555213	5.06796	29.4521	0.00207457	0.021183
ENSG00000095059	CTSC_ENH1	DHPS	FALSE	2.76127	-0.697011	29.4491	0.00207506	0.021183
ENSG00000185485	CTSC_ENH1	SDHAP1	FALSE	1.59411	1.12636	29.4398	0.00207663	0.0211859
ENSG00000138029	CTSC_ENH1	HADHB	FALSE	-0.379233	6.44071	29.4325	0.00207787	0.0211859
ENSG00000184634	CTSC_ENH1	MED12	FALSE	0.433342	6.51749	29.4232	0.00207945	0.0211891
ENSG00000042429	CTSC_ENH1	MED17	FALSE	-0.802315	3.37767	29.4094	0.00208177	0.0211896
ENSG00000171848	CTSC_ENH1	RRM2	FALSE	-0.931219	8.0783	34.0487	0.00208202	0.0211896
ENSG00000120727	CTSC_ENH1	PAIP2	FALSE	-0.405113	7.68608	29.3985	0.00208362	0.021193
ENSG00000233476	CTSC_ENH1	EEF1A1P6	FALSE	-0.682835	5.32499	29.3895	0.00208514	0.0211956
ENSG00000163608	CTSC_ENH1	NEPRO	FALSE	-0.435181	6.30404	29.3787	0.00208697	0.0211974
ENSG00000129515	CTSC_ENH1	SNX6	FALSE	-0.422666	7.25746	29.3699	0.00208848	0.0211974
ENSG00000064115	CTSC_ENH1	TM7SF3	FALSE	-0.451273	5.81282	29.3661	0.00208912	0.0211974
ENSG00000161638	CTSC_ENH1	ITGA5	FALSE	0.46254	7.01861	29.3459	0.00209257	0.0212196
ENSG00000185453	CTSC_ENH1	ZSWIM9	FALSE	0.798505	4.73851	29.3007	0.0021003	0.0212753
ENSG00000103018	CTSC_ENH1	CYB5B	FALSE	-0.425932	7.06054	29.2958	0.00210114	0.0212753
ENSG00000141506	CTSC_ENH1	PIK3R5	FALSE	0.401515	6.51069	29.2915	0.00210188	0.0212753
ENSG00000167315	CTSC_ENH1	ACAA2	FALSE	-0.404717	6.46761	29.2683	0.00210586	0.0212902
ENSG00000134371	CTSC_ENH1	CDC73	FALSE	-0.531751	6.70147	29.2681	0.00210589	0.0212902
ENSG00000221978	CTSC_ENH1	CCNL2	FALSE	0.662969	4.46028	29.2478	0.00210939	0.0212999
ENSG00000215252	CTSC_ENH1	GOLGA8B	FALSE	2.41087	2.65057	31.7486	0.0021094	0.0212999
ENSG00000100348	CTSC_ENH1	TXN2	FALSE	-0.41159	6.12414	29.2349	0.00211161	0.0213029
ENSG00000169813	CTSC_ENH1	HNRNPF	FALSE	-0.383957	8.98756	29.2313	0.00211223	0.0213029
ENSG00000283498	CTSC_ENH1	MIR1244-2	FALSE	-0.795004	3.55419	29.2015	0.00211739	0.021342
ENSG00000185359	CTSC_ENH1	HGS	FALSE	0.442561	5.47252	29.0916	0.00213655	0.021517
ENSG00000152332	CTSC_ENH1	UHMK1	FALSE	-0.493327	8.40461	29.0696	0.00214042	0.021517
ENSG00000167657	CTSC_ENH1	DAPK3	FALSE	0.493779	5.29573	29.0676	0.00214077	0.021517
ENSG00000119203	CTSC_ENH1	CPSF3	FALSE	-0.40941	5.86413	29.0661	0.00214104	0.021517
ENSG00000038274	CTSC_ENH1	MAT2B	FALSE	-0.350459	8.28418	29.0654	0.00214116	0.021517
ENSG00000108733	CTSC_ENH1	PEX12	FALSE	-0.893113	3.08506	29.0559	0.00214283	0.0215208
ENSG00000129235	CTSC_ENH1	TXNDC17	FALSE	-0.556517	4.33146	29.0399	0.00214565	0.0215217
ENSG00000123219	CTSC_ENH1	CENPK	FALSE	-0.742628	4.43911	29.0341	0.00214667	0.0215217
ENSG00000171488	CTSC_ENH1	LRRC8C	FALSE	-0.423467	7.91156	29.0336	0.00214677	0.0215217
ENSG00000009844	CTSC_ENH1	VTA1	FALSE	-0.500695	6.1246	28.9962	0.00215339	0.0215751
ENSG00000242588	CTSC_ENH1	AC108010.1	FALSE	3.15272	1.06831	30.0839	0.00215476	0.021576
ENSG00000180902	CTSC_ENH1	D2HGDH	FALSE	0.934895	3.20344	28.9763	0.00215693	0.0215847
ENSG00000147138	CTSC_ENH1	GPR174	FALSE	-0.747788	6.34274	30.0365	0.00215944	0.0215969
ENSG00000133895	CTSC_ENH1	MEN1	FALSE	0.457427	5.51029	28.9473	0.00216209	0.0216106
ENSG00000166851	CTSC_ENH1	PLK1	FALSE	-0.495062	5.51077	28.9386	0.00216363	0.0216131
ENSG00000184640	CTSC_ENH1	SEPT9	FALSE	0.318522	10.826	28.9073	0.00216922	0.0216493
ENSG00000106245	CTSC_ENH1	BUD31	FALSE	-0.444473	5.77361	28.9039	0.00216984	0.0216493
ENSG00000123473	CTSC_ENH1	STIL	FALSE	-0.800458	4.6787	28.8544	0.00217874	0.021723
ENSG00000128596	CTSC_ENH1	CCDC136	FALSE	1.42676	1.43356	28.838	0.00218168	0.021723
ENSG00000184432	CTSC_ENH1	COPB2	FALSE	-0.425886	7.67825	28.827	0.00218367	0.021723
ENSG00000137413	CTSC_ENH1	TAF8	FALSE	0.725652	5.3108	28.8234	0.00218432	0.021723
ENSG00000111880	CTSC_ENH1	RNGTT	FALSE	-0.620725	5.99313	28.8134	0.00218613	0.021723
ENSG00000213639	CTSC_ENH1	PPP1CB	FALSE	-0.641345	8.68977	29.5086	0.00218622	0.021723
ENSG00000130338	CTSC_ENH1	TULP4	FALSE	0.732592	4.48139	28.8125	0.0021863	0.021723
ENSG00000063169	CTSC_ENH1	BICRA	FALSE	0.76462	4.64261	28.797	0.00218912	0.021738
ENSG00000027697	CTSC_ENH1	IFNGR1	FALSE	-0.43952	5.52273	28.7883	0.00219068	0.0217407
ENSG00000160209	CTSC_ENH1	PDXK	FALSE	0.493196	6.23599	28.7575	0.00219629	0.0217834
ENSG00000244313	CTSC_ENH1	AC024293.1	FALSE	-0.903684	3.311	28.7417	0.00219918	0.0217912
ENSG00000196705	CTSC_ENH1	ZNF431	FALSE	0.66798	3.97176	28.738	0.00219984	0.0217912
ENSG00000133250	CTSC_ENH1	ZNF414	FALSE	0.773219	3.6692	28.7318	0.00220097	0.0217912
ENSG00000084073	CTSC_ENH1	ZMPSTE24	FALSE	-0.566277	5.94464	28.7171	0.00220367	0.021805
ENSG00000144746	CTSC_ENH1	ARL6IP5	FALSE	-0.413704	8.93385	28.6997	0.00220685	0.0218135
ENSG00000011405	CTSC_ENH1	PIK3C2A	FALSE	-0.539429	4.85118	28.6937	0.00220796	0.0218135
ENSG00000093009	CTSC_ENH1	CDC45	FALSE	-1.01355	3.87611	28.6911	0.00220843	0.0218135
ENSG00000100823	CTSC_ENH1	APEX1	FALSE	-0.482586	7.44456	28.6756	0.00221128	0.0218271
ENSG00000079805	CTSC_ENH1	DNM2	FALSE	0.412251	7.76427	28.6694	0.00221242	0.0218271
ENSG00000160752	CTSC_ENH1	FDPS	FALSE	-0.446701	6.55955	28.6503	0.00221594	0.0218434
ENSG00000204623	CTSC_ENH1	ZNRD1ASP	FALSE	1.3479	1.58003	28.6361	0.00221856	0.0218434
ENSG00000076003	CTSC_ENH1	MCM6	FALSE	-0.482787	7.3664	28.6198	0.00222158	0.0218434
ENSG00000186635	CTSC_ENH1	ARAP1	FALSE	0.400001	7.17657	28.6192	0.00222169	0.0218434
ENSG00000134108	CTSC_ENH1	ARL8B	FALSE	-0.435695	6.29599	28.6105	0.00222328	0.0218434
ENSG00000130764	CTSC_ENH1	LRRC47	FALSE	0.493016	5.44662	28.6096	0.00222346	0.0218434
ENSG00000188157	CTSC_ENH1	AGRN	FALSE	0.788597	3.91548	28.5951	0.00222614	0.0218434
ENSG00000116786	CTSC_ENH1	PLEKHM2	FALSE	0.451543	6.13963	28.5846	0.00222809	0.0218434
ENSG00000047365	CTSC_ENH1	ARAP2	FALSE	0.504778	5.85898	28.5805	0.00222886	0.0218434
ENSG00000122565	CTSC_ENH1	CBX3	FALSE	-0.388001	8.13319	28.576	0.00222969	0.0218434
ENSG00000241837	CTSC_ENH1	ATP5PO	FALSE	-0.499915	4.85137	28.5695	0.0022309	0.0218434
ENSG00000144504	CTSC_ENH1	ANKMY1	FALSE	1.07671	3.20223	28.5694	0.00223091	0.0218434
ENSG00000267904	CTSC_ENH1	AC024075.1	FALSE	2.0206	0.495801	28.5684	0.00223111	0.0218434
ENSG00000106404	CTSC_ENH1	CLDN15	FALSE	1.43318	2.4171	28.5578	0.00223308	0.0218434
ENSG00000100744	CTSC_ENH1	GSKIP	FALSE	-0.661472	5.47945	28.5548	0.00223363	0.0218434
ENSG00000129696	CTSC_ENH1	TTI2	FALSE	-0.668324	4.16046	28.544	0.00223564	0.0218446
ENSG00000226479	CTSC_ENH1	TMEM185B	FALSE	0.600631	4.87135	28.5282	0.00223861	0.0218446
ENSG00000280798	CTSC_ENH1	LINC00294	FALSE	0.914761	2.94836	28.5259	0.00223904	0.0218446
ENSG00000152518	CTSC_ENH1	ZFP36L2	FALSE	-0.475123	9.0104	28.524	0.00223938	0.0218446
ENSG00000181896	CTSC_ENH1	ZNF101	FALSE	1.06854	6.07853	33.3118	0.00224505	0.0218446
ENSG00000167842	CTSC_ENH1	MIS12	FALSE	-0.716136	5.06322	28.4912	0.00224553	0.0218446
ENSG00000198898	CTSC_ENH1	CAPZA2	FALSE	-0.451519	7.00709	28.4891	0.00224593	0.0218446
ENSG00000111581	CTSC_ENH1	NUP107	FALSE	-0.463526	5.71513	28.4786	0.00224791	0.0218446
ENSG00000132676	CTSC_ENH1	DAP3	FALSE	-0.366517	7.01934	28.4757	0.00224844	0.0218446
ENSG00000110514	CTSC_ENH1	MADD	FALSE	0.36289	6.9255	28.4598	0.00225144	0.0218446
ENSG00000143294	CTSC_ENH1	PRCC	FALSE	0.406915	5.99829	28.4524	0.00225284	0.0218446
ENSG00000258727	CTSC_ENH1	AL135999.1	FALSE	2.05919	-0.159845	28.4359	0.00225596	0.0218446
ENSG00000092470	CTSC_ENH1	WDR76	FALSE	-0.515435	5.67239	28.4303	0.00225701	0.0218446
ENSG00000134291	CTSC_ENH1	TMEM106C	FALSE	-0.609845	5.96369	28.4301	0.00225704	0.0218446
ENSG00000168883	CTSC_ENH1	USP39	FALSE	-0.40606	6.33828	28.4256	0.0022579	0.0218446
ENSG00000164167	CTSC_ENH1	LSM6	FALSE	-0.507308	4.88063	28.4255	0.00225792	0.0218446
ENSG00000014164	CTSC_ENH1	ZC3H3	FALSE	0.490131	5.18235	28.4234	0.00225832	0.0218446
ENSG00000165055	CTSC_ENH1	METTL2B	FALSE	0.641229	4.13791	28.423	0.00225839	0.0218446
ENSG00000163714	CTSC_ENH1	U2SURP	FALSE	0.501465	6.80095	28.4223	0.00225853	0.0218446
ENSG00000166598	CTSC_ENH1	HSP90B1	FALSE	-0.373259	8.99729	28.4146	0.00225999	0.0218449
ENSG00000116539	CTSC_ENH1	ASH1L	FALSE	0.417817	5.926	28.4084	0.00226116	0.0218449
ENSG00000096384	CTSC_ENH1	HSP90AB1	FALSE	-0.356354	10.0295	28.391	0.00226446	0.0218641
ENSG00000141012	CTSC_ENH1	GALNS	FALSE	0.666552	3.78835	28.3822	0.00226612	0.0218675
ENSG00000086200	CTSC_ENH1	IPO11	FALSE	-0.692261	4.25925	28.3705	0.00226836	0.0218765
ENSG00000136811	CTSC_ENH1	ODF2	FALSE	0.487546	5.55649	28.3606	0.00227023	0.0218819
ENSG00000181215	CTSC_ENH1	C4orf50	FALSE	2.96558	-0.283971	28.3539	0.00227153	0.0218819
ENSG00000165637	CTSC_ENH1	VDAC2	FALSE	-0.430677	7.31288	28.3463	0.00227297	0.0218832
ENSG00000051108	CTSC_ENH1	HERPUD1	FALSE	-0.468658	6.43485	28.3384	0.00227447	0.0218851
ENSG00000264112	CTSC_ENH1	AC015813.1	FALSE	1.21264	1.89343	28.3305	0.00227599	0.0218857
ENSG00000133466	CTSC_ENH1	C1QTNF6	FALSE	1.413	2.1666	28.3244	0.00227715	0.0218857
ENSG00000108406	CTSC_ENH1	DHX40	FALSE	-0.413996	5.92101	28.312	0.00227952	0.0218946
ENSG00000127081	CTSC_ENH1	ZNF484	FALSE	-0.844604	3.44152	28.306	0.00228068	0.0218946
ENSG00000144048	CTSC_ENH1	DUSP11	FALSE	-0.555919	5.28956	28.2973	0.00228234	0.0218979
ENSG00000167208	CTSC_ENH1	SNX20	FALSE	0.371184	7.16276	28.2084	0.00229949	0.0220498
ENSG00000130520	CTSC_ENH1	LSM4	FALSE	-0.459035	5.74472	28.189	0.00230326	0.0220534
ENSG00000128059	CTSC_ENH1	PPAT	FALSE	-0.750802	5.4216	28.1871	0.00230363	0.0220534
ENSG00000126705	CTSC_ENH1	AHDC1	FALSE	0.618345	4.77172	28.1862	0.00230381	0.0220534
ENSG00000106991	CTSC_ENH1	ENG	FALSE	0.649405	5.1279	28.1605	0.00230881	0.0220886
ENSG00000165934	CTSC_ENH1	CPSF2	FALSE	-0.440544	6.81381	28.1381	0.00231319	0.0221179
ENSG00000146350	CTSC_ENH1	TBC1D32	FALSE	-1.14464	2.29629	28.1248	0.00231579	0.0221301
ENSG00000012174	CTSC_ENH1	MBTPS2	FALSE	-0.568971	4.51285	28.1135	0.002318	0.0221352
ENSG00000123136	CTSC_ENH1	DDX39A	FALSE	-0.546436	6.22076	28.1065	0.00231938	0.0221352
ENSG00000136068	CTSC_ENH1	FLNB	FALSE	0.43247	6.92579	28.0951	0.0023216	0.0221352
ENSG00000177954	CTSC_ENH1	RPS27	FALSE	-0.333622	11.0383	28.0951	0.00232161	0.0221352
ENSG00000139178	CTSC_ENH1	C1RL	FALSE	0.626416	4.77993	28.084	0.00232379	0.0221434
ENSG00000254635	CTSC_ENH1	WAC-AS1	FALSE	0.96751	4.40121	28.2729	0.00232731	0.0221643
ENSG00000167962	CTSC_ENH1	ZNF598	FALSE	0.49029	5.24282	28.0521	0.00233009	0.022166
ENSG00000186812	CTSC_ENH1	ZNF397	FALSE	0.83239	3.80839	28.0458	0.00233132	0.022166
ENSG00000151611	CTSC_ENH1	MMAA	FALSE	-0.662967	4.04262	28.0385	0.00233276	0.022166
ENSG00000204628	CTSC_ENH1	RACK1	FALSE	-0.329123	11.0817	28.0384	0.00233278	0.022166
ENSG00000143228	CTSC_ENH1	NUF2	FALSE	-0.678248	4.29316	28.0255	0.00233535	0.0221778
ENSG00000172053	CTSC_ENH1	QARS	FALSE	-0.37064	7.61681	28.0072	0.00233898	0.0221997
ENSG00000143149	CTSC_ENH1	ALDH9A1	FALSE	-0.56306	6.16868	27.9997	0.00234046	0.0222013
ENSG00000116473	CTSC_ENH1	RAP1A	FALSE	-0.421431	8.39477	27.9893	0.00234253	0.0222083
ENSG00000139163	CTSC_ENH1	ETNK1	FALSE	-0.787341	7.16736	29.733	0.00234495	0.0222187
ENSG00000179832	CTSC_ENH1	MROH1	FALSE	0.872187	4.42792	27.9348	0.00235339	0.022286
ENSG00000043143	CTSC_ENH1	JADE2	FALSE	0.550602	7.60714	27.9211	0.00235613	0.0222994
ENSG00000280407	CTSC_ENH1	AC132872.4	FALSE	7.68083	-1.38125	37.2822	0.00236069	0.0223219
ENSG00000170903	CTSC_ENH1	MSANTD4	FALSE	-0.521205	4.99274	27.896	0.00236118	0.0223219
ENSG00000100220	CTSC_ENH1	RTCB	FALSE	-0.388174	6.30278	27.8831	0.00236378	0.0223339
ENSG00000112146	CTSC_ENH1	FBXO9	FALSE	0.560702	4.89545	27.8693	0.00236655	0.022335
ENSG00000102606	CTSC_ENH1	ARHGEF7	FALSE	0.433695	6.58565	27.8693	0.00236656	0.022335
ENSG00000159692	CTSC_ENH1	CTBP1	FALSE	0.404437	7.35984	27.8013	0.00238032	0.0224522
ENSG00000197808	CTSC_ENH1	ZNF461	FALSE	-0.918438	3.24358	27.7892	0.00238278	0.0224568
ENSG00000124641	CTSC_ENH1	MED20	FALSE	-0.588032	4.26983	27.7812	0.0023844	0.0224568
ENSG00000140632	CTSC_ENH1	GLYR1	FALSE	0.471231	6.66459	27.7739	0.0023859	0.0224568
ENSG00000113643	CTSC_ENH1	RARS	FALSE	-0.392886	6.05417	27.7709	0.00238652	0.0224568
ENSG00000218739	CTSC_ENH1	CEBPZOS	FALSE	0.466334	5.70695	27.7608	0.00238857	0.0224568
ENSG00000089682	CTSC_ENH1	RBM41	FALSE	0.712589	3.67867	27.7561	0.00238953	0.0224568
ENSG00000198952	CTSC_ENH1	SMG5	FALSE	0.506099	5.65707	27.7529	0.00239019	0.0224568
ENSG00000176783	CTSC_ENH1	RUFY1	FALSE	0.473582	5.79749	27.7417	0.00239247	0.0224656
ENSG00000143363	CTSC_ENH1	PRUNE1	FALSE	-0.443929	5.31409	27.7196	0.002397	0.0224955
ENSG00000174839	CTSC_ENH1	DENND6A	FALSE	0.465291	5.11124	27.7057	0.00239987	0.022505
ENSG00000205208	CTSC_ENH1	C4orf46	FALSE	-0.743099	4.43851	27.6979	0.00240147	0.022505
ENSG00000100106	CTSC_ENH1	TRIOBP	FALSE	0.807761	4.82905	27.6951	0.00240204	0.022505
ENSG00000179253	CTSC_ENH1	AL162457.1	FALSE	2.17362	-0.395372	27.6791	0.00240534	0.0225232
ENSG00000187653	CTSC_ENH1	TMSB4XP8	FALSE	-0.594339	4.48164	27.6726	0.00240667	0.0225232
ENSG00000082701	CTSC_ENH1	GSK3B	FALSE	0.448431	6.06031	27.6645	0.00240835	0.0225264
ENSG00000236552	CTSC_ENH1	RPL13AP5	FALSE	-0.519359	5.35297	27.6455	0.00241227	0.0225505
ENSG00000118680	CTSC_ENH1	MYL12B	FALSE	-0.415432	8.29848	27.6173	0.00241812	0.0225925
ENSG00000142235	CTSC_ENH1	AC008403.1	FALSE	1.04169	3.57046	27.6059	0.00242049	0.022602
ENSG00000101882	CTSC_ENH1	NKAP	FALSE	0.549662	4.68873	27.5944	0.00242288	0.0226117
ENSG00000102805	CTSC_ENH1	CLN5	FALSE	-0.602111	4.32895	27.5875	0.00242431	0.0226118
ENSG00000112282	CTSC_ENH1	MED23	FALSE	-0.588191	5.62048	27.5814	0.00242559	0.0226118
ENSG00000090054	CTSC_ENH1	SPTLC1	FALSE	-0.426952	6.20384	27.5611	0.00242984	0.0226229
ENSG00000116030	CTSC_ENH1	SUMO1	FALSE	-0.383759	7.67289	27.5588	0.00243032	0.0226229
ENSG00000197498	CTSC_ENH1	RPF2	FALSE	-0.532708	4.73573	27.5506	0.00243202	0.0226229
ENSG00000079387	CTSC_ENH1	SENP1	FALSE	-0.459077	5.4543	27.5499	0.00243217	0.0226229
ENSG00000090863	CTSC_ENH1	GLG1	FALSE	0.385277	8.23965	27.5369	0.0024349	0.0226356
ENSG00000171033	CTSC_ENH1	PKIA	FALSE	-0.398283	6.2979	27.4868	0.00244543	0.022721
ENSG00000131174	CTSC_ENH1	COX7B	FALSE	-0.516218	5.66251	27.4604	0.00245099	0.0227573
ENSG00000140264	CTSC_ENH1	SERF2	FALSE	-0.414752	8.88072	27.4547	0.00245221	0.0227573
ENSG00000124193	CTSC_ENH1	SRSF6	FALSE	1.38577	7.22956	36.7187	0.00245354	0.0227573
ENSG00000188185	CTSC_ENH1	LINC00265	FALSE	1.56223	1.34455	27.4426	0.00245477	0.0227573
ENSG00000120526	CTSC_ENH1	NUDCD1	FALSE	-0.656216	4.87078	27.4154	0.00246054	0.022795
ENSG00000197217	CTSC_ENH1	ENTPD4	FALSE	0.541341	5.59458	27.4106	0.00246156	0.022795
ENSG00000210151	CTSC_ENH1	MT-TS1	FALSE	4.85768	-0.911091	27.3974	0.00246438	0.0228084
ENSG00000170776	CTSC_ENH1	AKAP13	FALSE	0.378965	8.12588	27.3811	0.00246786	0.0228168
ENSG00000169379	CTSC_ENH1	ARL13B	FALSE	-0.800732	3.24519	27.3804	0.00246801	0.0228168
ENSG00000157637	CTSC_ENH1	SLC38A10	FALSE	0.47329	6.7169	27.3718	0.00246984	0.0228212
ENSG00000111229	CTSC_ENH1	ARPC3	FALSE	-0.356938	8.31349	27.3208	0.00248077	0.0229095
ENSG00000134758	CTSC_ENH1	RNF138	FALSE	-0.370185	6.77362	27.301	0.00248503	0.0229343
ENSG00000124181	CTSC_ENH1	PLCG1	FALSE	0.350432	8.11158	27.2916	0.00248705	0.0229343
ENSG00000067082	CTSC_ENH1	KLF6	FALSE	0.451329	8.19995	27.2867	0.00248812	0.0229343
ENSG00000124507	CTSC_ENH1	PACSIN1	FALSE	1.92813	0.418605	27.2828	0.00248896	0.0229343
ENSG00000101181	CTSC_ENH1	MTG2	FALSE	0.570596	4.17786	27.2766	0.0024903	0.0229343
ENSG00000125995	CTSC_ENH1	ROMO1	FALSE	-0.522922	4.46653	27.2699	0.00249175	0.0229351
ENSG00000162521	CTSC_ENH1	RBBP4	FALSE	-0.431408	8.12831	27.258	0.00249432	0.0229382
ENSG00000122218	CTSC_ENH1	COPA	FALSE	-0.369455	8.48412	27.2556	0.00249485	0.0229382
ENSG00000115165	CTSC_ENH1	CYTIP	FALSE	-0.485536	8.7701	27.2494	0.0024962	0.0229382
ENSG00000135776	CTSC_ENH1	ABCB10	FALSE	-0.422743	5.84604	27.1842	0.00251037	0.0230449
ENSG00000121542	CTSC_ENH1	SEC22A	FALSE	-0.660865	3.81476	27.1801	0.00251127	0.0230449
ENSG00000234614	CTSC_ENH1	C2CD4D-AS1	FALSE	0.891293	3.43358	27.1748	0.00251243	0.0230449
ENSG00000187792	CTSC_ENH1	ZNF70	FALSE	1.6776	1.6624	27.1689	0.00251372	0.0230449
ENSG00000120539	CTSC_ENH1	MASTL	FALSE	-0.694222	4.00876	27.1645	0.00251469	0.0230449
ENSG00000260719	CTSC_ENH1	AC009133.3	FALSE	1.71554	1.19462	27.1462	0.0025187	0.0230691
ENSG00000066379	CTSC_ENH1	ZNRD1	FALSE	-0.601335	4.74589	27.1375	0.00252063	0.0230695
ENSG00000100814	CTSC_ENH1	CCNB1IP1	FALSE	-0.495325	5.13498	27.1332	0.00252156	0.0230695
ENSG00000106400	CTSC_ENH1	ZNHIT1	FALSE	-0.417503	6.47433	27.1272	0.00252288	0.0230695
ENSG00000163026	CTSC_ENH1	WDCP	FALSE	-0.641963	4.15365	27.088	0.00253152	0.0231127
ENSG00000162368	CTSC_ENH1	CMPK1	FALSE	-0.346083	8.52052	27.0795	0.00253341	0.0231127
ENSG00000101166	CTSC_ENH1	PRELID3B	FALSE	-0.374893	7.01485	27.074	0.00253463	0.0231127
ENSG00000167196	CTSC_ENH1	FBXO22	FALSE	-0.499279	4.77128	27.0732	0.0025348	0.0231127
ENSG00000138834	CTSC_ENH1	MAPK8IP3	FALSE	2.22147	4.51694	37.2749	0.00253672	0.0231127
ENSG00000146909	CTSC_ENH1	NOM1	FALSE	0.547935	4.31569	27.0567	0.00253846	0.0231127
ENSG00000116062	CTSC_ENH1	MSH6	FALSE	-0.361164	6.80958	27.0561	0.00253859	0.0231127
ENSG00000205413	CTSC_ENH1	SAMD9	FALSE	0.589886	6.96656	27.0559	0.00253864	0.0231127
ENSG00000085365	CTSC_ENH1	SCAMP1	FALSE	-0.439827	5.84183	27.0458	0.00254088	0.0231182
ENSG00000168228	CTSC_ENH1	ZCCHC4	FALSE	-0.820302	3.50807	27.0312	0.00254412	0.0231182
ENSG00000237440	CTSC_ENH1	AC008554.1	FALSE	0.864428	4.18766	27.0302	0.00254435	0.0231182
ENSG00000137996	CTSC_ENH1	RTCA	FALSE	-0.635997	5.97385	27.0283	0.00254477	0.0231182
ENSG00000168056	CTSC_ENH1	LTBP3	FALSE	0.775252	5.69678	27.6864	0.0025498	0.0231513
ENSG00000095380	CTSC_ENH1	NANS	FALSE	-0.607633	4.57381	26.9974	0.00255166	0.0231557
ENSG00000159110	CTSC_ENH1	IFNAR2	FALSE	0.493779	5.31814	26.9668	0.00255851	0.0232053
ENSG00000149177	CTSC_ENH1	PTPRJ	FALSE	0.377826	7.12184	26.9365	0.00256531	0.0232544
ENSG00000150459	CTSC_ENH1	SAP18	FALSE	-0.368001	7.34682	26.9186	0.00256935	0.0232784
ENSG00000133030	CTSC_ENH1	MPRIP	FALSE	0.641551	7.72976	27.426	0.00257228	0.0232913
ENSG00000152944	CTSC_ENH1	MED21	FALSE	-0.753148	4.4446	26.8986	0.00257386	0.0232913
ENSG00000173120	CTSC_ENH1	KDM2A	FALSE	0.348764	7.78152	26.8938	0.00257495	0.0232913
ENSG00000256453	CTSC_ENH1	DND1	FALSE	3.59129	-1.50032	26.8855	0.00257682	0.0232957
ENSG00000107829	CTSC_ENH1	FBXW4	FALSE	0.548702	5.13448	26.8627	0.00258199	0.0233299
ENSG00000012963	CTSC_ENH1	UBR7	FALSE	-0.480867	6.06016	26.8365	0.00258795	0.0233572
ENSG00000197530	CTSC_ENH1	MIB2	FALSE	0.832683	4.29981	26.835	0.00258829	0.0233572
ENSG00000100068	CTSC_ENH1	LRP5L	FALSE	1.62145	0.567406	26.831	0.00258921	0.0233572
ENSG00000115085	CTSC_ENH1	ZAP70	FALSE	0.387487	7.61609	26.7927	0.00259795	0.0234213
ENSG00000100614	CTSC_ENH1	PPM1A	FALSE	-0.383894	6.6058	26.7844	0.00259985	0.0234213
ENSG00000198189	CTSC_ENH1	HSD17B11	FALSE	-0.478786	7.0165	26.7816	0.0026005	0.0234213
ENSG00000160323	CTSC_ENH1	ADAMTS13	FALSE	2.23696	-0.13643	26.7735	0.00260235	0.0234253
ENSG00000134987	CTSC_ENH1	WDR36	FALSE	-0.632017	5.41685	26.7357	0.00261105	0.0234736
ENSG00000136810	CTSC_ENH1	TXN	FALSE	-0.401001	6.83152	26.7347	0.00261128	0.0234736
ENSG00000081154	CTSC_ENH1	PCNP	FALSE	-0.370444	8.1458	26.7158	0.00261564	0.0234736
ENSG00000196924	CTSC_ENH1	FLNA	FALSE	0.425281	10.7662	26.7156	0.00261568	0.0234736
ENSG00000185033	CTSC_ENH1	SEMA4B	FALSE	0.662174	4.67485	26.7094	0.00261713	0.0234736
ENSG00000198612	CTSC_ENH1	COPS8	FALSE	-0.474681	5.56461	26.7082	0.00261739	0.0234736
ENSG00000167395	CTSC_ENH1	ZNF646	FALSE	0.51759	5.59772	26.7076	0.00261755	0.0234736
ENSG00000282133	CTSC_ENH1	TRBJ1-3	FALSE	1.70179	0.650729	26.6913	0.00262131	0.0234736
ENSG00000225630	CTSC_ENH1	MTND2P28	FALSE	2.15714	1.39661	26.6899	0.00262164	0.0234736
ENSG00000147403	CTSC_ENH1	RPL10	FALSE	-0.351301	11.9604	26.6796	0.00262403	0.0234736
ENSG00000179134	CTSC_ENH1	SAMD4B	FALSE	0.465903	5.22426	26.6779	0.00262442	0.0234736
ENSG00000197885	CTSC_ENH1	NKIRAS1	FALSE	-1.10928	2.30929	26.6774	0.00262453	0.0234736
ENSG00000111897	CTSC_ENH1	SERINC1	FALSE	-0.369711	8.17521	26.6595	0.0026287	0.0234838
ENSG00000145907	CTSC_ENH1	G3BP1	FALSE	-0.48792	8.41812	26.6508	0.00263072	0.0234838
ENSG00000198315	CTSC_ENH1	ZKSCAN8	FALSE	-0.461329	5.62467	26.6434	0.00263244	0.0234838
ENSG00000148297	CTSC_ENH1	MED22	FALSE	0.555564	5.1078	26.6423	0.00263271	0.0234838
ENSG00000125868	CTSC_ENH1	DSTN	FALSE	-0.449546	6.75967	26.6386	0.00263358	0.0234838
ENSG00000174652	CTSC_ENH1	ZNF266	FALSE	0.492607	5.25342	26.6364	0.00263408	0.0234838
ENSG00000174428	CTSC_ENH1	GTF2IRD2B	FALSE	1.14479	2.53964	26.614	0.00263932	0.023518
ENSG00000061273	CTSC_ENH1	HDAC7	FALSE	0.411521	7.15374	26.6029	0.00264191	0.0235286
ENSG00000063322	CTSC_ENH1	MED29	FALSE	0.432892	5.72438	26.5954	0.00264367	0.0235317
ENSG00000186814	CTSC_ENH1	ZSCAN30	FALSE	0.602713	4.13284	26.5741	0.00264866	0.0235637
ENSG00000224660	CTSC_ENH1	SH3BP5-AS1	FALSE	2.00205	1.18354	26.567	0.00265034	0.023566
ENSG00000095139	CTSC_ENH1	ARCN1	FALSE	-0.344207	8.0066	26.5134	0.00266299	0.0236383
ENSG00000204308	CTSC_ENH1	RNF5	FALSE	-0.552583	6.67426	26.5128	0.00266313	0.0236383
ENSG00000165244	CTSC_ENH1	ZNF367	FALSE	-0.839651	4.35899	26.5119	0.00266334	0.0236383
ENSG00000134375	CTSC_ENH1	TIMM17A	FALSE	-0.586323	5.61758	26.5021	0.00266567	0.0236383
ENSG00000103121	CTSC_ENH1	CMC2	FALSE	-0.601624	3.96699	26.4988	0.00266646	0.0236383
ENSG00000196642	CTSC_ENH1	RABL6	FALSE	0.454596	6.15375	26.4954	0.00266726	0.0236383
ENSG00000125484	CTSC_ENH1	GTF3C4	FALSE	-0.384015	5.97094	26.4908	0.00266834	0.0236383
ENSG00000164754	CTSC_ENH1	RAD21	FALSE	-0.322673	8.8169	26.475	0.00267209	0.023659
ENSG00000141985	CTSC_ENH1	SH3GL1	FALSE	0.411963	5.79567	26.4649	0.00267452	0.0236679
ENSG00000181218	CTSC_ENH1	HIST3H2A	FALSE	-0.604111	4.00584	26.459	0.00267592	0.0236679
ENSG00000099904	CTSC_ENH1	ZDHHC8	FALSE	0.800792	4.20391	26.4198	0.00268527	0.0237294
ENSG00000213983	CTSC_ENH1	AP1G2	FALSE	0.526359	5.95536	26.418	0.0026857	0.0237294
ENSG00000010810	CTSC_ENH1	FYN	FALSE	0.366746	8.17547	26.4104	0.00268754	0.0237331
ENSG00000155329	CTSC_ENH1	ZCCHC10	FALSE	-0.566703	4.80223	26.4041	0.00268905	0.0237339
ENSG00000134056	CTSC_ENH1	MRPS36	FALSE	-0.57271	4.2016	26.3933	0.00269164	0.0237443
ENSG00000129467	CTSC_ENH1	ADCY4	FALSE	3.1463	-0.663978	26.3786	0.00269518	0.0237585
ENSG00000170871	CTSC_ENH1	KIAA0232	FALSE	0.517432	5.43436	26.3748	0.00269609	0.0237585
ENSG00000148296	CTSC_ENH1	SURF6	FALSE	0.51574	5.4649	26.3651	0.00269843	0.0237666
ENSG00000196576	CTSC_ENH1	PLXNB2	FALSE	0.688344	4.76704	26.3285	0.00270726	0.0238318
ENSG00000169223	CTSC_ENH1	LMAN2	FALSE	-0.353783	7.61742	26.3224	0.00270875	0.0238325
ENSG00000196453	CTSC_ENH1	ZNF777	FALSE	0.604327	4.66426	26.3032	0.00271341	0.0238609
ENSG00000159579	CTSC_ENH1	RSPRY1	FALSE	-0.402929	5.68452	26.282	0.00271856	0.0238937
ENSG00000155561	CTSC_ENH1	NUP205	FALSE	-0.460482	6.635	26.258	0.00272442	0.0239326
ENSG00000186017	CTSC_ENH1	ZNF566	FALSE	-0.911919	3.48653	26.2405	0.00272871	0.0239577
ENSG00000009790	CTSC_ENH1	TRAF3IP3	FALSE	0.381439	8.20796	26.2305	0.00273114	0.0239665
ENSG00000118655	CTSC_ENH1	DCLRE1B	FALSE	-0.73451	4.30567	26.2075	0.00273679	0.0239992
ENSG00000087502	CTSC_ENH1	ERGIC2	FALSE	-0.522808	6.02446	26.2037	0.00273773	0.0239992
ENSG00000146085	CTSC_ENH1	MMUT	FALSE	-0.530988	5.25886	26.1867	0.00274192	0.0240233
ENSG00000120742	CTSC_ENH1	SERP1	FALSE	-0.480708	8.07283	26.1741	0.002745	0.0240255
ENSG00000136937	CTSC_ENH1	NCBP1	FALSE	-0.433914	5.92006	26.174	0.00274504	0.0240255
ENSG00000135002	CTSC_ENH1	RFK	FALSE	-0.532718	4.6238	26.1629	0.00274779	0.024033
ENSG00000180787	CTSC_ENH1	ZFP3	FALSE	0.911623	2.81667	26.1539	0.00274999	0.024033
ENSG00000136942	CTSC_ENH1	RPL35	FALSE	-0.403994	8.95623	26.1531	0.0027502	0.024033
ENSG00000142039	CTSC_ENH1	CCDC97	FALSE	0.47889	6.37987	26.1412	0.00275316	0.0240464
ENSG00000152457	CTSC_ENH1	DCLRE1C	FALSE	0.464322	5.12391	26.1324	0.00275532	0.0240527
ENSG00000117650	CTSC_ENH1	NEK2	FALSE	-0.600027	4.30513	26.1136	0.00275999	0.0240653
ENSG00000123870	CTSC_ENH1	ZNF137P	FALSE	1.50024	0.798639	26.1134	0.00276005	0.0240653
ENSG00000134324	CTSC_ENH1	LPIN1	FALSE	0.450553	6.09271	26.1081	0.00276137	0.0240653
ENSG00000141664	CTSC_ENH1	ZCCHC2	FALSE	0.639291	5.41752	26.1035	0.00276251	0.0240653
ENSG00000149600	CTSC_ENH1	COMMD7	FALSE	-0.501304	5.05501	26.0913	0.00276555	0.0240669
ENSG00000162408	CTSC_ENH1	NOL9	FALSE	0.634945	4.02913	26.0912	0.00276557	0.0240669
ENSG00000115866	CTSC_ENH1	DARS	FALSE	-0.366736	8.22153	26.079	0.00276862	0.024081
ENSG00000111832	CTSC_ENH1	RWDD1	FALSE	-0.442796	5.63111	26.0249	0.00278217	0.0241842
ENSG00000177272	CTSC_ENH1	KCNA3	FALSE	0.516035	6.06236	26.0201	0.00278338	0.0241842
ENSG00000149554	CTSC_ENH1	CHEK1	FALSE	-0.678287	5.21201	25.9918	0.00279051	0.0242336
ENSG00000105248	CTSC_ENH1	YJU2	FALSE	0.544804	4.68512	25.9229	0.00280797	0.0243686
ENSG00000119965	CTSC_ENH1	C10orf88	FALSE	-0.757096	3.74523	25.9088	0.00281156	0.0243686
ENSG00000139343	CTSC_ENH1	SNRPF	FALSE	-0.461629	4.90065	25.9072	0.00281197	0.0243686
ENSG00000074755	CTSC_ENH1	ZZEF1	FALSE	0.707474	6.85142	27.1923	0.00281325	0.0243686
ENSG00000073969	CTSC_ENH1	NSF	FALSE	-0.426237	5.42359	25.8994	0.00281397	0.0243686
ENSG00000176542	CTSC_ENH1	USF3	FALSE	0.698049	5.20062	25.8924	0.00281575	0.0243686
ENSG00000113597	CTSC_ENH1	TRAPPC13	FALSE	-0.608611	3.99611	25.8893	0.00281653	0.0243686
ENSG00000197372	CTSC_ENH1	ZNF675	FALSE	-0.651011	4.11776	25.8848	0.00281769	0.0243686
ENSG00000151465	CTSC_ENH1	CDC123	FALSE	-0.435969	6.39925	25.8624	0.00282342	0.0243929
ENSG00000136935	CTSC_ENH1	GOLGA1	FALSE	1.02034	3.6299	25.8603	0.00282398	0.0243929
ENSG00000148229	CTSC_ENH1	POLE3	FALSE	-0.496858	6.20989	25.8495	0.00282674	0.0243929
ENSG00000143498	CTSC_ENH1	TAF1A	FALSE	-1.10002	2.34344	25.8478	0.00282717	0.0243929
ENSG00000107863	CTSC_ENH1	ARHGAP21	FALSE	0.715057	4.36758	25.8454	0.00282778	0.0243929
ENSG00000072062	CTSC_ENH1	PRKACA	FALSE	0.433071	6.14084	25.8303	0.00283168	0.0244139
ENSG00000185418	CTSC_ENH1	TARSL2	FALSE	0.510853	4.71619	25.822	0.00283382	0.0244198
ENSG00000257122	CTSC_ENH1	RRN3P3	FALSE	1.15321	1.89645	25.8037	0.00283852	0.0244453
ENSG00000103197	CTSC_ENH1	TSC2	FALSE	0.463186	5.91322	25.7981	0.00283999	0.0244453
ENSG00000138386	CTSC_ENH1	NAB1	FALSE	-0.714698	4.46842	25.7882	0.00284254	0.0244453
ENSG00000108506	CTSC_ENH1	INTS2	FALSE	-0.572527	4.94811	25.7879	0.00284261	0.0244453
ENSG00000234912	CTSC_ENH1	SNHG20	FALSE	1.67162	0.898337	25.7762	0.00284564	0.0244561
ENSG00000049089	CTSC_ENH1	COL9A2	FALSE	1.06516	3.01363	25.7718	0.00284679	0.0244561
ENSG00000075303	CTSC_ENH1	SLC25A40	FALSE	-0.461952	5.69668	25.7394	0.0028552	0.0245128
ENSG00000051180	CTSC_ENH1	RAD51	FALSE	-0.528617	4.35026	25.7351	0.00285632	0.0245128
ENSG00000114867	CTSC_ENH1	EIF4G1	FALSE	0.490967	8.12327	25.7051	0.00286417	0.0245483
ENSG00000166803	CTSC_ENH1	PCLAF	FALSE	-1.03777	4.58042	27.0148	0.00286449	0.0245483
ENSG00000177000	CTSC_ENH1	MTHFR	FALSE	0.489945	5.03286	25.7025	0.00286485	0.0245483
ENSG00000213585	CTSC_ENH1	VDAC1	FALSE	-0.344795	7.95542	25.689	0.00286837	0.024566
ENSG00000181744	CTSC_ENH1	DIPK2A	FALSE	-0.532688	5.29097	25.6744	0.0028722	0.0245862
ENSG00000153187	CTSC_ENH1	HNRNPU	FALSE	0.34428	9.75049	25.661	0.00287573	0.0245951
ENSG00000261324	CTSC_ENH1	AC010168.2	FALSE	1.79862	0.246057	25.6593	0.00287618	0.0245951
ENSG00000177200	CTSC_ENH1	CHD9	FALSE	-0.531469	5.02443	25.6388	0.00288157	0.0246286
ENSG00000159216	CTSC_ENH1	RUNX1	FALSE	0.464808	7.00084	25.62	0.00288654	0.0246585
ENSG00000075826	CTSC_ENH1	SEC31B	FALSE	0.943483	2.8482	25.5918	0.00289399	0.0247095
ENSG00000240053	CTSC_ENH1	LY6G5B	FALSE	2.62361	-0.682818	25.5765	0.00289806	0.0247317
ENSG00000115548	CTSC_ENH1	KDM3A	FALSE	-0.371454	7.7715	25.5605	0.0029023	0.0247553
ENSG00000087086	CTSC_ENH1	FTL	FALSE	-0.334846	10.0444	25.532	0.00290992	0.0248076
ENSG00000197771	CTSC_ENH1	MCMBP	FALSE	-0.445063	6.75668	25.5176	0.00291375	0.0248277
ENSG00000112200	CTSC_ENH1	ZNF451	FALSE	-0.396339	6.27905	25.4925	0.00292048	0.0248723
ENSG00000272994	CTSC_ENH1	AC012360.3	FALSE	2.09016	-0.18922	25.4847	0.00292259	0.0248776
ENSG00000279744	CTSC_ENH1	AC132938.5	FALSE	2.29837	-0.722663	25.4665	0.00292748	0.0249066
ENSG00000151553	CTSC_ENH1	FAM160B1	FALSE	-0.799363	6.0455	26.8577	0.00292903	0.0249072
ENSG00000273018	CTSC_ENH1	FAM106A	FALSE	2.04596	-0.351454	25.4501	0.0029319	0.0249189
ENSG00000116857	CTSC_ENH1	TMEM9	FALSE	-0.470539	5.22652	25.4335	0.00293639	0.0249444
ENSG00000270441	CTSC_ENH1	AC135506.1	FALSE	1.43594	1.39796	25.4246	0.0029388	0.0249522
ENSG00000246922	CTSC_ENH1	UBAP1L	FALSE	2.06543	-0.40413	25.4134	0.00294182	0.0249653
ENSG00000187650	CTSC_ENH1	VMAC	FALSE	1.1516	2.13519	25.4024	0.00294482	0.024978
ENSG00000162236	CTSC_ENH1	STX5	FALSE	-0.405171	5.78187	25.3634	0.00295542	0.0250553
ENSG00000121060	CTSC_ENH1	TRIM25	FALSE	0.419988	6.67322	25.3537	0.00295809	0.0250652
ENSG00000274712	CTSC_ENH1	AC005332.4	FALSE	1.08647	3.23869	25.3373	0.00296256	0.0250748
ENSG00000177728	CTSC_ENH1	TMEM94	FALSE	0.874903	5.97225	27.4174	0.00296349	0.0250748
ENSG00000142751	CTSC_ENH1	GPN2	FALSE	0.592468	4.46387	25.3331	0.00296371	0.0250748
ENSG00000162572	CTSC_ENH1	SCNN1D	FALSE	2.55374	-0.996858	25.3248	0.00296598	0.0250813
ENSG00000137575	CTSC_ENH1	SDCBP	FALSE	-0.396747	7.18994	25.3061	0.00297112	0.0250833
ENSG00000249673	CTSC_ENH1	NOP14-AS1	FALSE	0.625773	4.08763	25.3034	0.00297186	0.0250833
ENSG00000145901	CTSC_ENH1	TNIP1	FALSE	0.473015	8.48147	25.2938	0.00297451	0.0250833
ENSG00000171045	CTSC_ENH1	TSNARE1	FALSE	1.4806	2.9938	25.2933	0.00297465	0.0250833
ENSG00000119523	CTSC_ENH1	ALG2	FALSE	-0.433107	5.25486	25.2902	0.0029755	0.0250833
ENSG00000116489	CTSC_ENH1	CAPZA1	FALSE	-0.336354	9.12049	25.2899	0.00297559	0.0250833
ENSG00000197147	CTSC_ENH1	LRRC8B	FALSE	-0.411195	5.49711	25.2859	0.00297669	0.0250833
ENSG00000167525	CTSC_ENH1	PROCA1	FALSE	1.41557	1.18914	25.2748	0.00297974	0.0250963
ENSG00000205339	CTSC_ENH1	IPO7	FALSE	-0.501598	7.98774	25.263	0.00298299	0.0251111
ENSG00000163507	CTSC_ENH1	CIP2A	FALSE	-0.686744	4.53285	25.2488	0.00298692	0.0251316
ENSG00000183323	CTSC_ENH1	CCDC125	FALSE	1.15021	3.64626	25.2345	0.00299088	0.0251523
ENSG00000115419	CTSC_ENH1	GLS	FALSE	-0.556943	7.38621	25.2103	0.00299761	0.0251945
ENSG00000076242	CTSC_ENH1	MLH1	FALSE	-0.428447	5.51943	25.2056	0.00299892	0.0251945
ENSG00000156171	CTSC_ENH1	DRAM2	FALSE	-0.441549	5.53113	25.1875	0.00300396	0.0252243
ENSG00000153786	CTSC_ENH1	ZDHHC7	FALSE	0.59505	5.40219	25.1757	0.00300726	0.0252393
ENSG00000168264	CTSC_ENH1	IRF2BP2	FALSE	0.479069	7.82497	25.1701	0.00300884	0.0252399
ENSG00000165283	CTSC_ENH1	STOML2	FALSE	-0.421973	6.26323	25.1562	0.00301273	0.0252599
[truncated: 14,754 more rows]

## Sheet: HPCAL1_ENH
ID	target	gene	cis	logFC	logCPM	F	PValue	FDR
ENSG00000134318	HPCAL1_ENH	ROCK2	TRUE	0.925403	4.85797	67.0732	0.000196534	0.0126061
ENSG00000115756	HPCAL1_ENH	HPCAL1	TRUE	-0.47206	6.33776	20.0269	0.00441006	0.0401726
ENSG00000269973	HPCAL1_ENH	AC010969.2	TRUE	1.22694	0.935411	15.6472	0.00777426	0.0549006
ENSG00000134330	HPCAL1_ENH	IAH1	TRUE	-0.345132	5.00322	8.15061	0.0295989	0.119581
ENSG00000143870	HPCAL1_ENH	PDIA6	TRUE	-0.477583	8.33776	2.84764	0.158828	0.346039
ENSG00000115750	HPCAL1_ENH	TAF1B	TRUE	0.260684	3.90704	2.23873	0.186138	0.380544
ENSG00000119203	HPCAL1_ENH	CPSF3	TRUE	-0.195079	5.96009	2.09842	0.198519	0.397054
ENSG00000171848	HPCAL1_ENH	RRM2	TRUE	-0.276951	8.33826	1.50568	0.275702	0.486162
ENSG00000134308	HPCAL1_ENH	YWHAQ	TRUE	-0.227036	8.99667	1.21544	0.320366	0.530728
ENSG00000119185	HPCAL1_ENH	ITGB1BP1	TRUE	-0.19784	5.77048	1.15502	0.327525	0.537981
ENSG00000172059	HPCAL1_ENH	KLF11	TRUE	0.416106	4.00909	1.0401	0.358034	0.567853
ENSG00000115758	HPCAL1_ENH	ODC1	TRUE	0.140089	5.44278	0.444277	0.533137	0.718166
ENSG00000151694	HPCAL1_ENH	ADAM17	TRUE	-0.131439	5.33203	0.362768	0.572154	0.746939
ENSG00000115761	HPCAL1_ENH	NOL10	TRUE	0.0374826	5.09519	0.127582	0.733402	0.855977
ENSG00000198786	HPCAL1_ENH	MT-ND5	FALSE	2.95415	11.0265	629.505	3.26241e-07	0.00283161
ENSG00000212907	HPCAL1_ENH	MT-ND4L	FALSE	2.34954	8.6056	575.623	4.23649e-07	0.00283161
ENSG00000198763	HPCAL1_ENH	MT-ND2	FALSE	2.02742	9.649	524.405	5.56005e-07	0.00283161
ENSG00000198886	HPCAL1_ENH	MT-ND4	FALSE	2.19754	11.1292	490.373	6.76126e-07	0.00283161
ENSG00000110090	HPCAL1_ENH	CPT1A	FALSE	1.90065	6.55269	362.626	1.62676e-06	0.00409569
ENSG00000168209	HPCAL1_ENH	DDIT4	FALSE	-2.16045	8.93177	361.075	1.64713e-06	0.00409569
ENSG00000197471	HPCAL1_ENH	SPN	FALSE	1.6797	8.54024	344.42	1.8891e-06	0.00409569
ENSG00000088888	HPCAL1_ENH	MAVS	FALSE	1.55136	6.61512	340.318	1.95592e-06	0.00409569
ENSG00000167615	HPCAL1_ENH	LENG8	FALSE	1.93591	5.87084	324.745	2.2405e-06	0.00417031
ENSG00000198727	HPCAL1_ENH	MT-CYB	FALSE	2.31336	10.4275	286.467	3.54291e-06	0.00593508
ENSG00000134086	HPCAL1_ENH	VHL	FALSE	1.71704	6.09385	257.991	4.36009e-06	0.00635409
ENSG00000198563	HPCAL1_ENH	DDX39B	FALSE	2.11979	4.48227	254.177	4.55164e-06	0.00635409
ENSG00000117724	HPCAL1_ENH	CENPF	FALSE	1.92696	6.00869	244.272	5.10477e-06	0.00657809
ENSG00000130749	HPCAL1_ENH	AC008755.1	FALSE	1.29714	6.42473	215.892	7.28567e-06	0.00731865
ENSG00000210195	HPCAL1_ENH	MT-TT	FALSE	3.51736	2.37483	211.634	7.71518e-06	0.00731865
ENSG00000160299	HPCAL1_ENH	PCNT	FALSE	1.42469	5.58885	209.168	7.97955e-06	0.00731865
ENSG00000198695	HPCAL1_ENH	MT-ND6	FALSE	3.01436	3.87179	197.763	9.37383e-06	0.00731865
ENSG00000176018	HPCAL1_ENH	LYSMD3	FALSE	-1.24511	6.00623	197.04	9.473e-06	0.00731865
ENSG00000130119	HPCAL1_ENH	GNL3L	FALSE	1.37583	5.61528	196.027	9.61417e-06	0.00731865
ENSG00000070814	HPCAL1_ENH	TCOF1	FALSE	1.67889	5.84457	195.882	9.63447e-06	0.00731865
ENSG00000134884	HPCAL1_ENH	ARGLU1	FALSE	1.35602	5.95265	195.479	9.6916e-06	0.00731865
ENSG00000128590	HPCAL1_ENH	DNAJB9	FALSE	-1.6597	5.71202	195.014	9.75805e-06	0.00731865
ENSG00000245532	HPCAL1_ENH	NEAT1	FALSE	2.27263	6.32778	204.817	1.01834e-05	0.00731865
ENSG00000172534	HPCAL1_ENH	HCFC1	FALSE	1.16624	7.09499	190.189	1.04852e-05	0.00731865
ENSG00000183813	HPCAL1_ENH	CCR4	FALSE	1.34975	7.20654	179.55	1.23654e-05	0.00756265
ENSG00000155506	HPCAL1_ENH	LARP1	FALSE	1.17222	7.55746	178.62	1.25505e-05	0.00756265
ENSG00000100376	HPCAL1_ENH	FAM118A	FALSE	1.50996	5.06779	175.158	1.32736e-05	0.00756265
ENSG00000181904	HPCAL1_ENH	C5orf24	FALSE	-1.36815	4.98764	175.11	1.3284e-05	0.00756265
ENSG00000197329	HPCAL1_ENH	PELI1	FALSE	-1.3066	5.36794	172.599	1.38442e-05	0.00756265
ENSG00000076053	HPCAL1_ENH	RBM7	FALSE	-1.22397	5.69172	170.152	1.44212e-05	0.00756265
ENSG00000100813	HPCAL1_ENH	ACIN1	FALSE	1.46205	7.25602	169.381	1.46096e-05	0.00756265
ENSG00000100207	HPCAL1_ENH	TCF20	FALSE	1.22556	6.26865	169.359	1.4615e-05	0.00756265
ENSG00000133226	HPCAL1_ENH	SRRM1	FALSE	1.31848	6.67974	168.227	1.48978e-05	0.00756265
ENSG00000198899	HPCAL1_ENH	MT-ATP6	FALSE	2.3172	10.3692	195.563	1.63246e-05	0.00776431
ENSG00000006459	HPCAL1_ENH	KDM7A	FALSE	-1.22333	6.69169	162.334	1.64951e-05	0.00776431
ENSG00000155304	HPCAL1_ENH	HSPA13	FALSE	-1.15058	6.76983	161.683	1.66855e-05	0.00776431
ENSG00000173209	HPCAL1_ENH	AHSA2P	FALSE	2.36497	3.32902	159.076	1.74776e-05	0.00791312
ENSG00000197283	HPCAL1_ENH	SYNGAP1	FALSE	1.12643	6.07266	157.56	1.79615e-05	0.00791818
ENSG00000126001	HPCAL1_ENH	CEP250	FALSE	1.49341	6.2541	154.659	1.89387e-05	0.00801942
ENSG00000119397	HPCAL1_ENH	CNTRL	FALSE	1.60434	5.59397	154.063	1.91486e-05	0.00801942
ENSG00000117523	HPCAL1_ENH	PRRC2C	FALSE	1.18842	7.69739	152.653	1.96567e-05	0.00803146
ENSG00000167978	HPCAL1_ENH	SRRM2	FALSE	1.14721	8.46842	150.783	2.03593e-05	0.00809392
ENSG00000228253	HPCAL1_ENH	MT-ATP8	FALSE	1.94817	4.30757	149.714	2.0776e-05	0.00809392
ENSG00000100342	HPCAL1_ENH	APOL1	FALSE	1.49069	5.5606	147.506	2.16734e-05	0.00814585
ENSG00000183530	HPCAL1_ENH	PRR14L	FALSE	1.22296	5.45335	144.74	2.28725e-05	0.00814585
ENSG00000122257	HPCAL1_ENH	RBBP6	FALSE	1.0826	6.00777	144.627	2.29235e-05	0.00814585
ENSG00000090615	HPCAL1_ENH	GOLGA3	FALSE	1.50146	5.96421	144.118	2.31544e-05	0.00814585
ENSG00000100650	HPCAL1_ENH	SRSF5	FALSE	1.43213	7.83974	142.803	2.3766e-05	0.00814585
ENSG00000114857	HPCAL1_ENH	NKTR	FALSE	1.20596	5.09082	142.224	2.40419e-05	0.00814585
ENSG00000204138	HPCAL1_ENH	PHACTR4	FALSE	1.35305	4.74906	140.736	2.47715e-05	0.00814585
ENSG00000170734	HPCAL1_ENH	POLH	FALSE	1.32054	5.26679	140.68	2.47993e-05	0.00814585
ENSG00000139793	HPCAL1_ENH	MBNL2	FALSE	-1.13082	5.57002	138.395	2.59803e-05	0.00816317
ENSG00000167491	HPCAL1_ENH	GATAD2A	FALSE	1.09161	6.81731	137.656	2.63782e-05	0.00816317
ENSG00000129315	HPCAL1_ENH	CCNT1	FALSE	-1.06585	6.21383	136.64	2.69388e-05	0.00816317
ENSG00000177225	HPCAL1_ENH	GATD1	FALSE	1.83215	3.92406	136.561	2.69832e-05	0.00816317
ENSG00000165997	HPCAL1_ENH	ARL5B	FALSE	-1.26494	5.52659	135.3	2.7703e-05	0.00816317
ENSG00000160049	HPCAL1_ENH	DFFA	FALSE	1.1458	5.23419	134.185	2.83611e-05	0.00816317
ENSG00000099331	HPCAL1_ENH	MYO9B	FALSE	1.25852	7.56975	133.603	2.87127e-05	0.00816317
ENSG00000145780	HPCAL1_ENH	FEM1C	FALSE	-1.39897	5.88073	132.765	2.92297e-05	0.00816317
ENSG00000204977	HPCAL1_ENH	TRIM13	FALSE	-1.21684	5.3469	132.752	2.92377e-05	0.00816317
ENSG00000054118	HPCAL1_ENH	THRAP3	FALSE	0.937631	7.90059	129.682	3.12422e-05	0.00853286
ENSG00000196199	HPCAL1_ENH	MPHOSPH8	FALSE	0.955522	6.37559	128.13	3.23256e-05	0.00853286
ENSG00000015133	HPCAL1_ENH	CCDC88C	FALSE	1.54447	6.94385	127.958	3.33504e-05	0.00853286
ENSG00000127124	HPCAL1_ENH	HIVEP3	FALSE	1.17774	4.85854	126.201	3.37444e-05	0.00853286
ENSG00000008710	HPCAL1_ENH	PKD1	FALSE	1.38032	5.34659	125.512	3.42711e-05	0.00853286
ENSG00000103326	HPCAL1_ENH	CAPN15	FALSE	1.07674	5.90045	125.509	3.42731e-05	0.00853286
ENSG00000109466	HPCAL1_ENH	KLHL2	FALSE	-1.22303	4.8253	125.07	3.46148e-05	0.00853286
ENSG00000197976	HPCAL1_ENH	AKAP17A	FALSE	1.07621	5.57141	124.899	3.47491e-05	0.00853286
ENSG00000111727	HPCAL1_ENH	HCFC2	FALSE	-1.57366	4.44588	124.398	3.51461e-05	0.00853286
ENSG00000067167	HPCAL1_ENH	TRAM1	FALSE	-0.89862	8.96393	123.751	3.56683e-05	0.00853593
ENSG00000167522	HPCAL1_ENH	ANKRD11	FALSE	0.979366	6.82921	121.517	3.75535e-05	0.00886051
ENSG00000234420	HPCAL1_ENH	ZNF37BP	FALSE	1.88055	3.4317	118.861	3.9972e-05	0.009021
ENSG00000270231	HPCAL1_ENH	NBPF8	FALSE	1.55667	3.82186	117.323	4.14691e-05	0.009021
ENSG00000087269	HPCAL1_ENH	NOP14	FALSE	1.07182	5.95254	117.242	4.15495e-05	0.009021
ENSG00000115966	HPCAL1_ENH	ATF2	FALSE	-0.949039	6.45611	117.234	4.15572e-05	0.009021
ENSG00000268043	HPCAL1_ENH	NBPF12	FALSE	2.25407	3.04379	116.947	4.18459e-05	0.009021
ENSG00000135439	HPCAL1_ENH	AGAP2	FALSE	0.890646	6.98412	116.423	4.23795e-05	0.009021
ENSG00000004534	HPCAL1_ENH	RBM6	FALSE	1.20116	5.69166	115.47	4.3373e-05	0.009021
ENSG00000172673	HPCAL1_ENH	THEMIS	FALSE	-0.898619	8.64718	115.319	4.35335e-05	0.009021
ENSG00000164631	HPCAL1_ENH	ZNF12	FALSE	-1.0195	5.74363	114.973	4.39038e-05	0.009021
ENSG00000143458	HPCAL1_ENH	GABPB2	FALSE	1.5134	4.04002	114.81	4.408e-05	0.009021
ENSG00000204469	HPCAL1_ENH	PRRC2A	FALSE	0.883854	8.59842	113.791	4.52016e-05	0.009021
ENSG00000167595	HPCAL1_ENH	PROSER3	FALSE	1.62948	3.8526	113.563	4.54575e-05	0.009021
ENSG00000179912	HPCAL1_ENH	R3HDM2	FALSE	1.10751	4.87887	113.29	4.57673e-05	0.009021
ENSG00000184863	HPCAL1_ENH	RBM33	FALSE	0.918862	6.30372	111.45	4.79272e-05	0.009021
ENSG00000084652	HPCAL1_ENH	TXLNA	FALSE	0.933852	6.43996	111.102	4.83514e-05	0.009021
ENSG00000105856	HPCAL1_ENH	HBP1	FALSE	-1.06104	6.5884	110.979	4.85021e-05	0.009021
ENSG00000174032	HPCAL1_ENH	SLC25A30	FALSE	-1.16765	5.12596	109.945	4.97976e-05	0.009021
ENSG00000198938	HPCAL1_ENH	MT-CO3	FALSE	1.68843	10.839	120.966	5.14689e-05	0.009021
ENSG00000163257	HPCAL1_ENH	DCAF16	FALSE	1.15951	4.78869	108.623	5.15203e-05	0.009021
ENSG00000204054	HPCAL1_ENH	LINC00963	FALSE	1.0977	5.3085	108.246	5.20269e-05	0.009021
ENSG00000198712	HPCAL1_ENH	MT-CO2	FALSE	1.66543	10.8314	120.121	5.24536e-05	0.009021
ENSG00000105639	HPCAL1_ENH	JAK3	FALSE	0.877763	7.72387	107.857	5.25557e-05	0.009021
ENSG00000250251	HPCAL1_ENH	PKD1P6	FALSE	3.22788	1.26222	107.787	5.26523e-05	0.009021
ENSG00000028277	HPCAL1_ENH	POU2F2	FALSE	0.980393	5.8822	107.485	5.30698e-05	0.009021
ENSG00000171634	HPCAL1_ENH	BPTF	FALSE	1.00256	6.57358	107.043	5.36875e-05	0.009021
ENSG00000230715	HPCAL1_ENH	AC018638.2	FALSE	3.22664	1.16947	106.803	5.40264e-05	0.009021
ENSG00000215908	HPCAL1_ENH	CROCCP2	FALSE	2.27904	2.92549	106.631	5.42725e-05	0.009021
ENSG00000065526	HPCAL1_ENH	SPEN	FALSE	1.07352	6.48695	106.099	5.50411e-05	0.009021
ENSG00000114796	HPCAL1_ENH	KLHL24	FALSE	-1.21527	5.82253	105.799	5.54794e-05	0.009021
ENSG00000105939	HPCAL1_ENH	ZC3HAV1	FALSE	0.988641	7.89312	105.374	5.61111e-05	0.009021
ENSG00000198625	HPCAL1_ENH	MDM4	FALSE	1.57932	5.05619	105.058	5.65866e-05	0.009021
ENSG00000196205	HPCAL1_ENH	EEF1A1P5	FALSE	-0.864071	8.12268	104.577	5.73201e-05	0.009021
ENSG00000139517	HPCAL1_ENH	LNX2	FALSE	-1.20704	4.46124	104.47	5.7485e-05	0.009021
ENSG00000116871	HPCAL1_ENH	MAP7D1	FALSE	0.898287	7.7532	104.306	5.77384e-05	0.009021
ENSG00000261971	HPCAL1_ENH	MMP25-AS1	FALSE	1.3532	4.10597	104.097	5.80645e-05	0.009021
ENSG00000081019	HPCAL1_ENH	RSBN1	FALSE	-1.03275	6.69183	104.085	5.8083e-05	0.009021
ENSG00000113638	HPCAL1_ENH	TTC33	FALSE	-0.984018	5.64559	103.944	5.83055e-05	0.009021
ENSG00000173230	HPCAL1_ENH	GOLGB1	FALSE	1.32451	6.03642	103.07	5.97037e-05	0.009021
ENSG00000197136	HPCAL1_ENH	PCNX3	FALSE	1.03056	5.27247	103.033	5.97629e-05	0.009021
ENSG00000148337	HPCAL1_ENH	CIZ1	FALSE	0.943359	6.44576	102.983	5.98449e-05	0.009021
ENSG00000054654	HPCAL1_ENH	SYNE2	FALSE	1.25737	6.42379	102.698	6.03123e-05	0.009021
ENSG00000198466	HPCAL1_ENH	ZNF587	FALSE	1.39949	3.88113	102.127	6.12629e-05	0.00908208
ENSG00000090924	HPCAL1_ENH	PLEKHG2	FALSE	0.962747	5.60242	101.516	6.23009e-05	0.00915495
ENSG00000155545	HPCAL1_ENH	MIER3	FALSE	-1.03224	5.15861	101.099	6.3024e-05	0.00918068
ENSG00000092140	HPCAL1_ENH	G2E3	FALSE	-1.05642	5.12215	100.782	6.3582e-05	0.00918212
ENSG00000116580	HPCAL1_ENH	GON4L	FALSE	0.998298	5.51593	99.7286	6.54816e-05	0.00937563
ENSG00000168010	HPCAL1_ENH	ATG16L2	FALSE	1.70166	3.74167	99.3772	6.61322e-05	0.00938853
ENSG00000099622	HPCAL1_ENH	CIRBP	FALSE	0.929387	7.19094	98.3392	6.81053e-05	0.00948692
ENSG00000146223	HPCAL1_ENH	RPL7L1	FALSE	0.955841	6.89068	98.3353	6.81127e-05	0.00948692
ENSG00000178464	HPCAL1_ENH	RPL10P16	FALSE	-1.16511	5.26952	98.124	6.85242e-05	0.00948692
ENSG00000121966	HPCAL1_ENH	CXCR4	FALSE	-1.16489	7.88663	96.9804	7.08091e-05	0.00964139
ENSG00000205903	HPCAL1_ENH	ZNF316	FALSE	1.06933	4.96569	96.7435	7.12953e-05	0.00964139
ENSG00000100345	HPCAL1_ENH	MYH9	FALSE	0.802195	11.2847	96.7089	7.13665e-05	0.00964139
ENSG00000117298	HPCAL1_ENH	ECE1	FALSE	0.885052	7.02247	96.1039	7.26301e-05	0.00971178
ENSG00000182095	HPCAL1_ENH	TNRC18	FALSE	1.23798	6.13112	95.9073	7.30471e-05	0.00971178
ENSG00000176142	HPCAL1_ENH	TMEM39A	FALSE	-1.14833	4.7974	93.9773	7.73166e-05	0.0101985
ENSG00000102858	HPCAL1_ENH	MGRN1	FALSE	0.830913	6.23265	93.2675	7.89709e-05	0.0103353
ENSG00000103995	HPCAL1_ENH	CEP152	FALSE	1.55653	3.90954	92.0529	8.19134e-05	0.0105377
ENSG00000114942	HPCAL1_ENH	EEF1B2	FALSE	-0.82231	9.04004	91.9443	8.21836e-05	0.0105377
ENSG00000232931	HPCAL1_ENH	LINC00342	FALSE	3.90983	0.524174	91.856	8.24041e-05	0.0105377
ENSG00000137497	HPCAL1_ENH	NUMA1	FALSE	1.042	8.4933	91.401	8.35533e-05	0.0105463
ENSG00000109920	HPCAL1_ENH	FNBP4	FALSE	0.943055	5.26117	90.7668	8.51913e-05	0.0105463
ENSG00000234771	HPCAL1_ENH	SLC25A25-AS1	FALSE	3.40528	1.83478	90.6446	8.55118e-05	0.0105463
ENSG00000144674	HPCAL1_ENH	GOLGA4	FALSE	1.10814	4.90289	90.6235	8.55674e-05	0.0105463
ENSG00000164187	HPCAL1_ENH	LMBRD2	FALSE	-1.12855	5.57089	90.6036	8.56198e-05	0.0105463
ENSG00000100528	HPCAL1_ENH	CNIH1	FALSE	-0.847679	6.86151	89.8069	8.77532e-05	0.0106546
ENSG00000183484	HPCAL1_ENH	GPR132	FALSE	0.918761	5.35168	89.6107	8.82896e-05	0.0106546
ENSG00000196700	HPCAL1_ENH	ZNF512B	FALSE	1.25093	4.97349	89.3106	8.91187e-05	0.0106546
ENSG00000143751	HPCAL1_ENH	SDE2	FALSE	-1.08663	5.2996	89.2463	8.92974e-05	0.0106546
ENSG00000104859	HPCAL1_ENH	CLASRP	FALSE	1.16503	4.15518	88.6976	9.08443e-05	0.0106546
ENSG00000169871	HPCAL1_ENH	TRIM56	FALSE	1.09857	6.75571	88.6925	9.08588e-05	0.0106546
ENSG00000141867	HPCAL1_ENH	BRD4	FALSE	0.808836	6.87342	88.6602	9.09512e-05	0.0106546
ENSG00000171467	HPCAL1_ENH	ZNF318	FALSE	1.05467	4.93226	88.4351	9.15973e-05	0.0106558
ENSG00000108819	HPCAL1_ENH	PPP1R9B	FALSE	0.806541	7.7004	87.805	9.34383e-05	0.0106712
ENSG00000146830	HPCAL1_ENH	GIGYF1	FALSE	1.44167	5.48811	87.7732	9.35958e-05	0.0106712
ENSG00000172932	HPCAL1_ENH	ANKRD13D	FALSE	1.04728	4.92341	87.1699	9.53447e-05	0.0106712
ENSG00000172795	HPCAL1_ENH	DCP2	FALSE	-0.885153	7.05746	87.0264	9.57827e-05	0.0106712
ENSG00000068400	HPCAL1_ENH	GRIPAP1	FALSE	1.05171	5.74641	86.7725	9.65642e-05	0.0106712
ENSG00000231925	HPCAL1_ENH	TAPBP	FALSE	0.818826	8.4445	86.473	9.74971e-05	0.0106712
ENSG00000118518	HPCAL1_ENH	RNF146	FALSE	-1.107	4.7402	86.4656	9.75204e-05	0.0106712
ENSG00000135913	HPCAL1_ENH	USP37	FALSE	-1.03837	5.77247	86.4441	9.75879e-05	0.0106712
ENSG00000146067	HPCAL1_ENH	FAM193B	FALSE	1.58714	3.30977	86.2376	9.82388e-05	0.0106712
ENSG00000258441	HPCAL1_ENH	LINC00641	FALSE	2.48021	1.82764	86.1463	9.85287e-05	0.0106712
ENSG00000204256	HPCAL1_ENH	BRD2	FALSE	0.944013	7.71325	85.9471	9.91646e-05	0.0106712
ENSG00000126777	HPCAL1_ENH	KTN1	FALSE	0.95744	6.71662	85.882	9.93737e-05	0.0106712
ENSG00000196498	HPCAL1_ENH	NCOR2	FALSE	0.853076	7.03681	85.1404	0.000101797	0.0108189
ENSG00000143847	HPCAL1_ENH	PPFIA4	FALSE	1.48906	3.44813	85.0673	0.000102041	0.0108189
ENSG00000156030	HPCAL1_ENH	ELMSAN1	FALSE	0.907189	6.5966	84.3929	0.000104322	0.0108817
ENSG00000127603	HPCAL1_ENH	MACF1	FALSE	1.24775	7.31276	85.1345	0.000104679	0.0108817
ENSG00000074695	HPCAL1_ENH	LMAN1	FALSE	-0.832259	8.05143	84.1973	0.000104996	0.0108817
ENSG00000165434	HPCAL1_ENH	PGM2L1	FALSE	-1.23821	5.77198	83.9609	0.000105819	0.0108817
ENSG00000145868	HPCAL1_ENH	FBXO38	FALSE	-0.88146	5.55201	83.9432	0.000105881	0.0108817
ENSG00000214021	HPCAL1_ENH	TTLL3	FALSE	2.87843	1.36857	83.4549	0.000107609	0.0109717
ENSG00000198856	HPCAL1_ENH	OSTC	FALSE	-0.817735	6.64434	83.2749	0.000108256	0.0109717
ENSG00000136305	HPCAL1_ENH	CIDEB	FALSE	1.158	4.17619	83.1462	0.000108721	0.0109717
ENSG00000088179	HPCAL1_ENH	PTPN4	FALSE	-0.886773	6.3887	82.86	0.000109766	0.0110108
ENSG00000105835	HPCAL1_ENH	NAMPT	FALSE	-0.844233	7.8135	82.5624	0.000110867	0.011055
ENSG00000052802	HPCAL1_ENH	MSMO1	FALSE	-1.13715	5.49017	82.1408	0.000112452	0.0111288
ENSG00000273136	HPCAL1_ENH	NBPF26	FALSE	2.46896	2.77511	82.0138	0.000112935	0.0111288
ENSG00000209082	HPCAL1_ENH	MT-TL1	FALSE	3.32229	1.00696	81.6189	0.000114456	0.0112005
ENSG00000141027	HPCAL1_ENH	NCOR1	FALSE	0.742099	7.47688	81.4793	0.000115	0.0112005
ENSG00000115568	HPCAL1_ENH	ZNF142	FALSE	1.03939	5.097	80.8712	0.000117412	0.0112879
ENSG00000096433	HPCAL1_ENH	ITPR3	FALSE	1.13084	5.89326	80.7257	0.000117999	0.0112879
ENSG00000179454	HPCAL1_ENH	KLHL28	FALSE	-1.29288	5.56248	80.7151	0.000118042	0.0112879
ENSG00000173821	HPCAL1_ENH	AC124319.1	FALSE	0.760638	9.38077	80.3943	0.000119351	0.0112879
ENSG00000254838	HPCAL1_ENH	GVINP1	FALSE	1.31158	6.8828	82.4416	0.00012075	0.0112879
ENSG00000156508	HPCAL1_ENH	EEF1A1	FALSE	-0.665374	14.4456	79.8568	0.000121588	0.0112879
ENSG00000276234	HPCAL1_ENH	TADA2A	FALSE	1.26894	3.77305	79.3725	0.000123653	0.0112879
ENSG00000137812	HPCAL1_ENH	KNL1	FALSE	1.17999	4.84122	78.8316	0.000126014	0.0112879
ENSG00000011451	HPCAL1_ENH	WIZ	FALSE	0.998145	4.68834	78.8231	0.000126051	0.0112879
ENSG00000214425	HPCAL1_ENH	LRRC37A4P	FALSE	2.5117	2.75311	78.6664	0.000126747	0.0112879
ENSG00000023516	HPCAL1_ENH	AKAP11	FALSE	-0.746489	7.07555	78.5496	0.000127269	0.0112879
ENSG00000134419	HPCAL1_ENH	RPS15A	FALSE	-0.76753	9.14493	78.5032	0.000127477	0.0112879
ENSG00000148400	HPCAL1_ENH	NOTCH1	FALSE	0.823937	5.91764	78.3371	0.000128225	0.0112879
ENSG00000108557	HPCAL1_ENH	RAI1	FALSE	1.0302	4.50995	78.3033	0.000128378	0.0112879
ENSG00000243302	HPCAL1_ENH	AC018638.4	FALSE	2.66927	1.53575	78.1785	0.000128946	0.0112879
ENSG00000168970	HPCAL1_ENH	JMJD7-PLA2G4B	FALSE	3.43415	0.726681	78.1183	0.00012922	0.0112879
ENSG00000185963	HPCAL1_ENH	BICD2	FALSE	0.813298	5.77533	77.7651	0.000130849	0.0112879
ENSG00000177683	HPCAL1_ENH	THAP5	FALSE	-0.920957	5.31764	77.7141	0.000131086	0.0112879
ENSG00000164117	HPCAL1_ENH	FBXO8	FALSE	-0.965139	4.63038	77.6369	0.000131447	0.0112879
ENSG00000122966	HPCAL1_ENH	CIT	FALSE	1.33797	5.01576	77.5978	0.00013163	0.0112879
ENSG00000083845	HPCAL1_ENH	RPS5	FALSE	-0.714107	10.0874	77.5209	0.000131992	0.0112879
ENSG00000048392	HPCAL1_ENH	RRM2B	FALSE	-0.7451	6.39788	77.1991	0.000133517	0.0112879
ENSG00000144827	HPCAL1_ENH	ABHD10	FALSE	-0.826469	5.54444	77.149	0.000133757	0.0112879
ENSG00000003402	HPCAL1_ENH	CFLAR	FALSE	0.814473	7.25622	77.1315	0.00013384	0.0112879
ENSG00000137841	HPCAL1_ENH	PLCB2	FALSE	0.762276	6.08168	77.0009	0.000134468	0.0112879
ENSG00000147138	HPCAL1_ENH	GPR174	FALSE	-1.02147	6.24648	76.8981	0.000134965	0.0112879
ENSG00000130522	HPCAL1_ENH	JUND	FALSE	0.778941	7.00753	76.7716	0.00013558	0.0112879
ENSG00000145332	HPCAL1_ENH	KLHL8	FALSE	-1.04503	4.53198	76.7374	0.000135747	0.0112879
ENSG00000132424	HPCAL1_ENH	PNISR	FALSE	0.808645	6.20566	76.6673	0.00013609	0.0112879
ENSG00000151414	HPCAL1_ENH	NEK7	FALSE	-0.770582	7.51517	76.6626	0.000136113	0.0112879
ENSG00000100403	HPCAL1_ENH	ZC3H7B	FALSE	0.783098	6.39054	76.2407	0.000138202	0.0113879
ENSG00000113595	HPCAL1_ENH	TRIM23	FALSE	-1.43773	3.96582	75.9652	0.00013959	0.0113879
ENSG00000161091	HPCAL1_ENH	MFSD12	FALSE	0.995764	4.69107	75.9391	0.000139722	0.0113879
ENSG00000198198	HPCAL1_ENH	SZT2	FALSE	1.16328	5.00085	75.8771	0.000140038	0.0113879
ENSG00000142102	HPCAL1_ENH	PGGHG	FALSE	1.35201	4.42437	75.4817	0.00014207	0.0114974
ENSG00000104343	HPCAL1_ENH	UBE2W	FALSE	-1.06563	4.64683	75.0787	0.000144184	0.0115629
ENSG00000170486	HPCAL1_ENH	KRT72	FALSE	2.78054	0.917754	74.9861	0.000144675	0.0115629
ENSG00000205045	HPCAL1_ENH	SLFN12L	FALSE	2.29422	1.97179	74.8186	0.00014557	0.0115629
ENSG00000198804	HPCAL1_ENH	MT-CO1	FALSE	2.26006	12.6691	110.886	0.000145736	0.0115629
ENSG00000114423	HPCAL1_ENH	CBLB	FALSE	-1.00078	7.10833	74.6675	0.000146384	0.0115629
ENSG00000214022	HPCAL1_ENH	REPIN1	FALSE	0.767052	6.01482	74.5499	0.000147021	0.0115629
ENSG00000140564	HPCAL1_ENH	FURIN	FALSE	0.894351	8.56427	74.3618	0.000148048	0.0115892
ENSG00000105726	HPCAL1_ENH	ATP13A1	FALSE	0.792744	5.66305	73.8905	0.000150664	0.0116997
ENSG00000163479	HPCAL1_ENH	SSR2	FALSE	-0.724983	8.6242	73.8564	0.000150856	0.0116997
ENSG00000198286	HPCAL1_ENH	CARD11	FALSE	0.733266	7.59202	73.5993	0.000152312	0.0117582
ENSG00000198646	HPCAL1_ENH	NCOA6	FALSE	0.752709	6.07781	73.3206	0.000153911	0.0117607
ENSG00000065000	HPCAL1_ENH	AP3D1	FALSE	0.749581	6.84981	73.308	0.000153984	0.0117607
ENSG00000274012	HPCAL1_ENH	RN7SL2	FALSE	-0.926623	5.28531	73.1929	0.000154651	0.0117607
ENSG00000186566	HPCAL1_ENH	GPATCH8	FALSE	0.815275	6.32796	73.1069	0.000155152	0.0117607
ENSG00000142875	HPCAL1_ENH	PRKACB	FALSE	-0.707954	8.63241	72.3372	0.000159737	0.0119755
ENSG00000006062	HPCAL1_ENH	MAP3K14	FALSE	1.0039	4.96568	72.1461	0.000160904	0.0119755
ENSG00000270629	HPCAL1_ENH	NBPF14	FALSE	2.36433	2.19057	72.1331	0.000160984	0.0119755
ENSG00000091592	HPCAL1_ENH	NLRP1	FALSE	0.871895	5.82105	71.7702	0.000163232	0.0119755
ENSG00000187764	HPCAL1_ENH	SEMA4D	FALSE	0.693913	7.77966	71.5848	0.000164397	0.0119755
ENSG00000113328	HPCAL1_ENH	CCNG1	FALSE	-0.708998	8.16232	71.4533	0.00016523	0.0119755
ENSG00000158417	HPCAL1_ENH	EIF5B	FALSE	0.809459	7.00296	71.3933	0.000165612	0.0119755
ENSG00000118260	HPCAL1_ENH	CREB1	FALSE	-0.749267	6.82231	71.3723	0.000165746	0.0119755
ENSG00000196295	HPCAL1_ENH	GARS-DT	FALSE	1.72078	2.90999	71.3113	0.000166136	0.0119755
ENSG00000116852	HPCAL1_ENH	KIF21B	FALSE	0.799037	6.84878	71.2304	0.000166655	0.0119755
ENSG00000072518	HPCAL1_ENH	MARK2	FALSE	0.741623	6.04449	71.15	0.000167173	0.0119755
ENSG00000138778	HPCAL1_ENH	CENPE	FALSE	2.24594	4.15303	79.1726	0.0001672	0.0119755
ENSG00000156735	HPCAL1_ENH	BAG4	FALSE	-1.08768	5.42803	71.1335	0.000167279	0.0119755
ENSG00000114841	HPCAL1_ENH	DNAH1	FALSE	2.24448	2.37217	70.9446	0.000168506	0.012012
ENSG00000186106	HPCAL1_ENH	ANKRD46	FALSE	-1.11187	4.05413	70.7581	0.000169729	0.0120422
ENSG00000087266	HPCAL1_ENH	SH3BP2	FALSE	0.966611	5.13166	70.6613	0.000170368	0.0120422
ENSG00000132024	HPCAL1_ENH	CC2D1A	FALSE	0.920237	4.72978	70.4546	0.000171744	0.0120885
ENSG00000162231	HPCAL1_ENH	NXF1	FALSE	0.913349	5.42779	69.5045	0.000178265	0.0122886
ENSG00000158805	HPCAL1_ENH	ZNF276	FALSE	1.03384	4.8179	69.4796	0.00017844	0.0122886
ENSG00000136861	HPCAL1_ENH	CDK5RAP2	FALSE	0.901011	5.9836	69.3033	0.000179688	0.0122886
ENSG00000162129	HPCAL1_ENH	CLPB	FALSE	1.24199	3.73113	69.1914	0.000180487	0.0122886
ENSG00000196850	HPCAL1_ENH	PPTC7	FALSE	-0.74329	6.74472	69.188	0.000180511	0.0122886
ENSG00000163788	HPCAL1_ENH	SNRK	FALSE	-0.735804	7.79526	69.129	0.000180934	0.0122886
ENSG00000141425	HPCAL1_ENH	RPRD1A	FALSE	-0.896576	5.29929	68.9934	0.000181911	0.0122886
ENSG00000174353	HPCAL1_ENH	STAG3L3	FALSE	1.74959	3.34691	68.973	0.000182058	0.0122886
ENSG00000122965	HPCAL1_ENH	RBM19	FALSE	1.01268	4.70678	68.9569	0.000182175	0.0122886
ENSG00000175727	HPCAL1_ENH	MLXIP	FALSE	0.783206	5.96738	68.8746	0.000182772	0.0122886
ENSG00000108312	HPCAL1_ENH	UBTF	FALSE	0.779159	7.49413	68.8483	0.000182964	0.0122886
ENSG00000103335	HPCAL1_ENH	PIEZO1	FALSE	0.922331	7.27459	68.7546	0.000183648	0.0122886
ENSG00000213445	HPCAL1_ENH	SIPA1	FALSE	0.721465	7.41521	68.6898	0.000184123	0.0122886
ENSG00000047410	HPCAL1_ENH	TPR	FALSE	0.711293	7.83502	68.0882	0.000188616	0.0124916
ENSG00000185298	HPCAL1_ENH	CCDC137	FALSE	1.07177	4.35284	68.0829	0.000188656	0.0124916
ENSG00000165240	HPCAL1_ENH	ATP7A	FALSE	-0.981346	5.87618	67.7351	0.000191321	0.0125485
ENSG00000151151	HPCAL1_ENH	IPMK	FALSE	-0.91771	5.50386	67.6524	0.000191962	0.0125485
ENSG00000217128	HPCAL1_ENH	FNIP1	FALSE	-0.956967	5.30385	67.65	0.000191981	0.0125485
ENSG00000096717	HPCAL1_ENH	SIRT1	FALSE	-0.833325	5.60217	67.4562	0.000193495	0.0125485
ENSG00000068831	HPCAL1_ENH	RASGRP2	FALSE	0.943034	5.93728	67.4164	0.000193808	0.0125485
ENSG00000176171	HPCAL1_ENH	BNIP3	FALSE	-0.733473	7.40785	67.3908	0.00019401	0.0125485
ENSG00000088451	HPCAL1_ENH	TGDS	FALSE	-1.05859	4.4825	67.0581	0.000196656	0.0126061
ENSG00000173327	HPCAL1_ENH	MAP3K11	FALSE	0.736106	6.37097	66.9542	0.000197491	0.0126061
ENSG00000101745	HPCAL1_ENH	ANKRD12	FALSE	0.708442	6.38117	66.884	0.000198059	0.0126061
ENSG00000133112	HPCAL1_ENH	TPT1	FALSE	-0.650595	12.4807	66.8097	0.000198663	0.0126061
ENSG00000177565	HPCAL1_ENH	TBL1XR1	FALSE	-0.739968	7.4454	66.5529	0.000200766	0.0126915
ENSG00000105738	HPCAL1_ENH	SIPA1L3	FALSE	1.01977	4.35213	66.2561	0.000203236	0.0127694
ENSG00000152382	HPCAL1_ENH	TADA1	FALSE	-0.966882	4.58926	66.1675	0.00020398	0.0127694
ENSG00000105063	HPCAL1_ENH	PPP6R1	FALSE	0.693922	8.25675	66.1312	0.000204287	0.0127694
ENSG00000183495	HPCAL1_ENH	EP400	FALSE	0.789147	6.29206	65.5315	0.000209437	0.0130333
ENSG00000106948	HPCAL1_ENH	AKNA	FALSE	0.959447	9.21407	65.431	0.000210317	0.0130333
ENSG00000125741	HPCAL1_ENH	OPA3	FALSE	1.33926	4.61261	65.3418	0.000211102	0.0130333
ENSG00000181090	HPCAL1_ENH	EHMT1	FALSE	0.854623	5.98389	65.2832	0.00021162	0.0130333
ENSG00000170802	HPCAL1_ENH	FOXN2	FALSE	-0.748968	6.69901	65.0616	0.000213595	0.0130552
ENSG00000137337	HPCAL1_ENH	MDC1	FALSE	0.901728	5.72982	64.9916	0.000214223	0.0130552
ENSG00000071073	HPCAL1_ENH	MGAT4A	FALSE	-0.974353	7.93393	64.9075	0.000214982	0.0130552
ENSG00000263956	HPCAL1_ENH	NBPF11	FALSE	1.90807	2.23822	64.8953	0.000215093	0.0130552
ENSG00000139718	HPCAL1_ENH	SETD1B	FALSE	1.01449	5.51714	64.7064	0.000216812	0.013112
ENSG00000154358	HPCAL1_ENH	OBSCN	FALSE	1.3804	4.76684	64.5187	0.000218665	0.0131697
ENSG00000107263	HPCAL1_ENH	RAPGEF1	FALSE	0.696457	8.07057	64.4323	0.000219338	0.0131697
ENSG00000131013	HPCAL1_ENH	PPIL4	FALSE	-1.04443	4.98457	64.2922	0.000220644	0.0131913
ENSG00000164463	HPCAL1_ENH	CREBRF	FALSE	-0.955465	5.97358	64.2254	0.000221272	0.0131913
ENSG00000213020	HPCAL1_ENH	ZNF611	FALSE	1.08084	3.97012	63.9358	0.000224016	0.0132731
ENSG00000168071	HPCAL1_ENH	CCDC88B	FALSE	0.991956	6.9888	63.842	0.000224915	0.0132731
ENSG00000105122	HPCAL1_ENH	RASAL3	FALSE	0.808834	7.22494	63.8152	0.000225172	0.0132731
ENSG00000168092	HPCAL1_ENH	PAFAH1B2	FALSE	-0.756602	6.6174	63.7451	0.000225848	0.0132731
ENSG00000186130	HPCAL1_ENH	ZBTB6	FALSE	-0.990139	5.69451	63.6668	0.000226606	0.0132731
ENSG00000227063	HPCAL1_ENH	RPL41P1	FALSE	-0.775772	7.69947	63.5727	0.000227522	0.0132803
ENSG00000231500	HPCAL1_ENH	RPS18	FALSE	-0.676234	11.5686	63.375	0.000229461	0.0133116
ENSG00000073605	HPCAL1_ENH	GSDMB	FALSE	2.1373	2.70994	63.1708	0.000231488	0.0133116
ENSG00000141258	HPCAL1_ENH	SGSM2	FALSE	0.801147	5.12296	63.1605	0.000231592	0.0133116
ENSG00000122515	HPCAL1_ENH	ZMIZ2	FALSE	0.835049	5.48811	63.0816	0.000232382	0.0133116
ENSG00000164880	HPCAL1_ENH	INTS1	FALSE	0.678948	6.4965	63.0481	0.000232718	0.0133116
ENSG00000107331	HPCAL1_ENH	ABCA2	FALSE	0.920853	5.00338	63.0374	0.000232826	0.0133116
ENSG00000198160	HPCAL1_ENH	MIER1	FALSE	-0.721678	7.19767	62.874	0.000234479	0.013315
ENSG00000099381	HPCAL1_ENH	SETD1A	FALSE	0.868826	5.76224	62.8476	0.000234747	0.013315
ENSG00000198026	HPCAL1_ENH	ZNF335	FALSE	1.01254	4.58072	62.7776	0.00023546	0.013315
ENSG00000079313	HPCAL1_ENH	REXO1	FALSE	0.890655	5.03019	62.6744	0.000236518	0.013315
ENSG00000141682	HPCAL1_ENH	PMAIP1	FALSE	-0.930991	4.72668	62.616	0.000237119	0.013315
ENSG00000137154	HPCAL1_ENH	RPS6	FALSE	-0.610815	11.2289	62.4922	0.0002384	0.013315
ENSG00000149930	HPCAL1_ENH	TAOK2	FALSE	0.81259	5.54183	62.4062	0.000239296	0.013315
ENSG00000132530	HPCAL1_ENH	XAF1	FALSE	1.61401	6.32168	74.6547	0.000241678	0.013315
ENSG00000109618	HPCAL1_ENH	SEPSECS	FALSE	-0.975792	4.26851	62.1174	0.000242336	0.013315
ENSG00000130382	HPCAL1_ENH	MLLT1	FALSE	0.734936	5.65362	62.0462	0.000243094	0.013315
ENSG00000056586	HPCAL1_ENH	RC3H2	FALSE	-0.812182	6.09893	62.0456	0.0002431	0.013315
ENSG00000286169	HPCAL1_ENH	AHRR	FALSE	0.854237	4.80289	62.0163	0.000243413	0.013315
ENSG00000261490	HPCAL1_ENH	AC005674.2	FALSE	2.93709	0.667875	61.9637	0.000243975	0.013315
ENSG00000135074	HPCAL1_ENH	ADAM19	FALSE	0.69689	7.40133	61.9602	0.000244013	0.013315
ENSG00000182979	HPCAL1_ENH	MTA1	FALSE	0.80569	5.38775	61.7746	0.000246013	0.0133198
ENSG00000127616	HPCAL1_ENH	SMARCA4	FALSE	0.781135	6.89555	61.7697	0.000246066	0.0133198
ENSG00000160584	HPCAL1_ENH	SIK3	FALSE	0.689829	5.95386	61.7309	0.000246487	0.0133198
ENSG00000278600	HPCAL1_ENH	AC015871.3	FALSE	2.31726	1.26435	61.6453	0.000247419	0.0133272
ENSG00000164548	HPCAL1_ENH	TRA2A	FALSE	0.692977	6.44484	61.5536	0.000248422	0.0133384
ENSG00000163660	HPCAL1_ENH	CCNL1	FALSE	1.06994	4.97886	61.4369	0.000249708	0.0133483
ENSG00000175061	HPCAL1_ENH	SNHG29	FALSE	-0.822402	9.01616	61.3141	0.00025107	0.0133483
ENSG00000090565	HPCAL1_ENH	RAB11FIP3	FALSE	0.990107	4.46475	61.3012	0.000251213	0.0133483
ENSG00000130772	HPCAL1_ENH	MED18	FALSE	1.00331	4.14486	61.232	0.000251987	0.0133483
ENSG00000110274	HPCAL1_ENH	CEP164	FALSE	0.874989	4.58725	61.178	0.000252591	0.0133483
ENSG00000023608	HPCAL1_ENH	SNAPC1	FALSE	-1.09489	3.93333	61.1009	0.000253459	0.013352
ENSG00000228526	HPCAL1_ENH	MIR34AHG	FALSE	3.3638	0.347904	60.8632	0.000256158	0.0134519
ENSG00000197694	HPCAL1_ENH	SPTAN1	FALSE	0.650762	8.86126	60.5302	0.000260005	0.0136113
ENSG00000131263	HPCAL1_ENH	RLIM	FALSE	-0.794629	5.91348	60.379	0.000261777	0.0136613
ENSG00000138398	HPCAL1_ENH	PPIG	FALSE	0.670742	6.19098	60.1424	0.000264582	0.0137648
ENSG00000159399	HPCAL1_ENH	HK2	FALSE	-0.69111	7.56204	59.9285	0.000267154	0.0137717
ENSG00000137876	HPCAL1_ENH	RSL24D1	FALSE	-0.847975	7.95995	59.9166	0.000267297	0.0137717
ENSG00000278948	HPCAL1_ENH	AL031587.5	FALSE	1.87032	2.06052	59.8601	0.000267983	0.0137717
ENSG00000080822	HPCAL1_ENH	CLDND1	FALSE	-0.6991	7.97599	59.8586	0.000268002	0.0137717
ENSG00000159433	HPCAL1_ENH	STARD9	FALSE	1.71204	2.40813	59.7257	0.000269623	0.0137993
ENSG00000059758	HPCAL1_ENH	CDK17	FALSE	-0.694263	5.87244	59.6216	0.000270901	0.0137993
ENSG00000173064	HPCAL1_ENH	HECTD4	FALSE	0.859804	5.19144	59.6128	0.000271011	0.0137993
ENSG00000170348	HPCAL1_ENH	TMED10	FALSE	-0.689706	8.39998	59.4695	0.000272785	0.0138103
ENSG00000164975	HPCAL1_ENH	SNAPC3	FALSE	-0.805037	5.57381	59.4541	0.000272977	0.0138103
ENSG00000114391	HPCAL1_ENH	RPL24	FALSE	-0.642701	10.01	59.3961	0.0002737	0.0138103
ENSG00000125249	HPCAL1_ENH	RAP2A	FALSE	-0.73376	6.357	59.3298	0.00027453	0.0138106
ENSG00000171853	HPCAL1_ENH	TRAPPC12	FALSE	0.883709	4.8353	59.1825	0.000276388	0.0138624
ENSG00000145817	HPCAL1_ENH	YIPF5	FALSE	-0.675379	6.37887	58.9514	0.000279335	0.013865
ENSG00000108262	HPCAL1_ENH	GIT1	FALSE	0.757096	6.24056	58.8786	0.000280272	0.013865
ENSG00000243679	HPCAL1_ENH	AC018638.5	FALSE	2.91422	1.64298	58.8573	0.000280547	0.013865
ENSG00000162852	HPCAL1_ENH	CNST	FALSE	-0.827831	6.03047	58.815	0.000281094	0.013865
ENSG00000184208	HPCAL1_ENH	C22orf46	FALSE	1.20983	4.98407	58.7883	0.00028144	0.013865
ENSG00000213658	HPCAL1_ENH	LAT	FALSE	2.76021	1.17072	58.6354	0.000283433	0.013865
ENSG00000165832	HPCAL1_ENH	TRUB1	FALSE	-1.00289	4.82472	58.618	0.000283661	0.013865
ENSG00000031823	HPCAL1_ENH	RANBP3	FALSE	0.748839	5.99139	58.6064	0.000283813	0.013865
ENSG00000173451	HPCAL1_ENH	THAP2	FALSE	-1.41525	3.9998	58.5722	0.000284262	0.013865
ENSG00000169914	HPCAL1_ENH	OTUD3	FALSE	1.73601	2.42763	58.4168	0.000286315	0.013865
ENSG00000104497	HPCAL1_ENH	SNX16	FALSE	-1.17648	3.50967	58.3665	0.000286984	0.013865
ENSG00000170525	HPCAL1_ENH	PFKFB3	FALSE	-0.674921	8.35326	58.3038	0.000287821	0.013865
ENSG00000244398	HPCAL1_ENH	AC116533.1	FALSE	-0.714215	5.56882	58.2236	0.000288896	0.013865
ENSG00000102144	HPCAL1_ENH	PGK1	FALSE	-0.617981	11.0355	58.1949	0.000289282	0.013865
ENSG00000114554	HPCAL1_ENH	PLXNA1	FALSE	1.22776	3.41738	58.1691	0.00028963	0.013865
ENSG00000144895	HPCAL1_ENH	EIF2A	FALSE	-0.703081	7.64273	58.1652	0.000289683	0.013865
ENSG00000197162	HPCAL1_ENH	ZNF785	FALSE	1.69192	2.33482	57.8417	0.000294089	0.0139846
ENSG00000143612	HPCAL1_ENH	C1orf43	FALSE	-0.620106	7.61053	57.7714	0.000295059	0.0139846
ENSG00000177663	HPCAL1_ENH	IL17RA	FALSE	0.678012	6.94265	57.7152	0.000295837	0.0139846
ENSG00000047849	HPCAL1_ENH	MAP4	FALSE	0.696907	7.62341	57.645	0.000296813	0.0139846
ENSG00000167716	HPCAL1_ENH	WDR81	FALSE	0.800777	6.15185	57.5997	0.000297445	0.0139846
ENSG00000005812	HPCAL1_ENH	FBXL3	FALSE	-0.672021	6.95997	57.5888	0.000297596	0.0139846
ENSG00000283041	HPCAL1_ENH	AC008038.1	FALSE	-0.799494	5.60742	57.4724	0.000299231	0.0139846
ENSG00000099991	HPCAL1_ENH	CABIN1	FALSE	0.642434	6.89581	57.4464	0.000299597	0.0139846
ENSG00000127152	HPCAL1_ENH	BCL11B	FALSE	0.722216	7.88246	57.4396	0.000299693	0.0139846
ENSG00000114120	HPCAL1_ENH	SLC25A36	FALSE	-0.706925	5.99906	57.2492	0.000302396	0.0140463
ENSG00000215788	HPCAL1_ENH	TNFRSF25	FALSE	1.12047	5.26243	57.2284	0.000302693	0.0140463
ENSG00000260565	HPCAL1_ENH	ERVK13-1	FALSE	1.96246	1.70588	57.05	0.000305259	0.0141263
ENSG00000167904	HPCAL1_ENH	TMEM68	FALSE	-0.867125	4.579	56.8357	0.000308381	0.0141793
ENSG00000145365	HPCAL1_ENH	TIFA	FALSE	-0.67137	6.33055	56.8035	0.000308854	0.0141793
ENSG00000119321	HPCAL1_ENH	FKBP15	FALSE	0.673937	5.87853	56.7973	0.000308945	0.0141793
ENSG00000165572	HPCAL1_ENH	KBTBD6	FALSE	-0.964233	4.29553	56.728	0.000309965	0.0141842
ENSG00000138439	HPCAL1_ENH	FAM117B	FALSE	-0.823072	5.72258	56.6753	0.000310745	0.0141842
ENSG00000161405	HPCAL1_ENH	IKZF3	FALSE	2.23062	6.05189	80.3308	0.000311601	0.0141846
ENSG00000183458	HPCAL1_ENH	AC138932.1	FALSE	2.63352	0.992659	56.4733	0.000313757	0.0142441
ENSG00000064102	HPCAL1_ENH	INTS13	FALSE	-0.743401	6.32221	56.246	0.000317194	0.0143393
ENSG00000172469	HPCAL1_ENH	MANEA	FALSE	-0.817962	5.62075	56.1091	0.000319287	0.0143393
ENSG00000013288	HPCAL1_ENH	MAN2B2	FALSE	0.761059	6.36334	55.9665	0.000321488	0.0143393
ENSG00000125755	HPCAL1_ENH	SYMPK	FALSE	0.637161	6.52388	55.9641	0.000321525	0.0143393
ENSG00000100139	HPCAL1_ENH	MICALL1	FALSE	0.919095	5.14903	55.9525	0.000321705	0.0143393
ENSG00000121289	HPCAL1_ENH	CEP89	FALSE	1.25607	3.52741	55.6438	0.000326545	0.0143393
ENSG00000156860	HPCAL1_ENH	FBRS	FALSE	0.670218	7.38078	55.6359	0.000326669	0.0143393
ENSG00000157450	HPCAL1_ENH	RNF111	FALSE	-0.777939	5.89599	55.6178	0.000326956	0.0143393
ENSG00000128059	HPCAL1_ENH	PPAT	FALSE	-0.783457	5.40924	55.6116	0.000327055	0.0143393
ENSG00000275131	HPCAL1_ENH	AC241952.1	FALSE	2.31867	2.52086	55.6074	0.000327122	0.0143393
ENSG00000085721	HPCAL1_ENH	RRN3	FALSE	-0.666402	5.98469	55.5848	0.000327481	0.0143393
ENSG00000196470	HPCAL1_ENH	SIAH1	FALSE	-1.2162	3.82229	55.5542	0.000327968	0.0143393
ENSG00000203761	HPCAL1_ENH	MSTO2P	FALSE	3.50526	-0.361609	55.5146	0.000328598	0.0143393
ENSG00000139645	HPCAL1_ENH	ANKRD52	FALSE	0.662774	6.25782	55.5119	0.000328642	0.0143393
ENSG00000139146	HPCAL1_ENH	SINHCAF	FALSE	-0.684427	7.24368	55.5085	0.000328696	0.0143393
ENSG00000038219	HPCAL1_ENH	BOD1L1	FALSE	0.932076	6.04484	55.4126	0.000330233	0.0143575
ENSG00000163808	HPCAL1_ENH	KIF15	FALSE	1.14706	4.81437	55.3758	0.000330825	0.0143575
ENSG00000178188	HPCAL1_ENH	SH2B1	FALSE	0.851698	4.5603	55.3023	0.000332012	0.0143718
ENSG00000160796	HPCAL1_ENH	NBEAL2	FALSE	1.00894	6.8935	55.6869	0.000333357	0.0143928
ENSG00000181222	HPCAL1_ENH	POLR2A	FALSE	0.644302	8.27119	55.1106	0.000335135	0.0144216
ENSG00000175265	HPCAL1_ENH	GOLGA8A	FALSE	3.04519	4.03595	74.4096	0.000335745	0.0144216
ENSG00000274272	HPCAL1_ENH	AC069281.2	FALSE	3.41768	-0.0230366	54.9903	0.000337115	0.0144434
ENSG00000269001	HPCAL1_ENH	AC092070.2	FALSE	2.13512	2.04137	54.8452	0.000339524	0.0144498
ENSG00000132823	HPCAL1_ENH	OSER1	FALSE	-0.767635	5.374	54.7476	0.000341157	0.0144498
ENSG00000150961	HPCAL1_ENH	SEC24D	FALSE	-0.688084	6.19951	54.7314	0.00034143	0.0144498
ENSG00000204681	HPCAL1_ENH	GABBR1	FALSE	2.20837	1.5874	54.6901	0.000342125	0.0144498
ENSG00000129347	HPCAL1_ENH	KRI1	FALSE	0.991771	5.23251	54.676	0.000342363	0.0144498
ENSG00000106261	HPCAL1_ENH	ZKSCAN1	FALSE	0.892686	6.95693	54.6596	0.000342639	0.0144498
ENSG00000229117	HPCAL1_ENH	RPL41	FALSE	-0.803181	10.8058	54.6203	0.000343303	0.0144498
ENSG00000083312	HPCAL1_ENH	TNPO1	FALSE	-0.743423	7.27216	54.502	0.000345314	0.014498
ENSG00000159873	HPCAL1_ENH	CCDC117	FALSE	-0.835966	5.74051	54.4136	0.000346827	0.0145161
ENSG00000182899	HPCAL1_ENH	RPL35A	FALSE	-0.647038	9.35955	54.358	0.000347782	0.0145161
ENSG00000106785	HPCAL1_ENH	TRIM14	FALSE	0.616875	7.46916	54.3254	0.000348345	0.0145161
ENSG00000177888	HPCAL1_ENH	ZBTB41	FALSE	-1.07922	4.52983	54.2575	0.00034952	0.0145221
ENSG00000118507	HPCAL1_ENH	AKAP7	FALSE	-1.07039	4.75471	54.1926	0.000350649	0.0145221
ENSG00000106012	HPCAL1_ENH	IQCE	FALSE	1.47874	3.73148	54.0508	0.000353131	0.0145221
ENSG00000215193	HPCAL1_ENH	PEX26	FALSE	0.704356	5.79255	54.0488	0.000353164	0.0145221
ENSG00000171858	HPCAL1_ENH	RPS21	FALSE	-0.788018	8.66557	54.0349	0.00035341	0.0145221
ENSG00000113580	HPCAL1_ENH	NR3C1	FALSE	-0.855733	7.86712	54.019	0.00035369	0.0145221
ENSG00000121281	HPCAL1_ENH	ADCY7	FALSE	0.730742	7.41068	53.849	0.000356703	0.0145885
ENSG00000122884	HPCAL1_ENH	P4HA1	FALSE	-0.831488	8.14427	53.825	0.000357131	0.0145885
ENSG00000275023	HPCAL1_ENH	MLLT6	FALSE	0.873862	8.4489	53.7808	0.00035792	0.0145885
ENSG00000104408	HPCAL1_ENH	EIF3E	FALSE	-0.596584	9.55241	53.7136	0.000359126	0.0145984
ENSG00000175220	HPCAL1_ENH	ARHGAP1	FALSE	0.668605	6.47451	53.6323	0.000360592	0.0145984
ENSG00000170004	HPCAL1_ENH	CHD3	FALSE	0.836232	8.85938	53.6221	0.000360777	0.0145984
ENSG00000101104	HPCAL1_ENH	PABPC1L	FALSE	2.35552	1.19439	53.4568	0.000363784	0.0145989
ENSG00000139613	HPCAL1_ENH	SMARCC2	FALSE	0.607243	7.46235	53.4505	0.000363901	0.0145989
ENSG00000271425	HPCAL1_ENH	NBPF10	FALSE	2.65205	1.49852	53.3522	0.000365705	0.0145989
ENSG00000166233	HPCAL1_ENH	ARIH1	FALSE	-0.630748	6.90428	53.3498	0.00036575	0.0145989
ENSG00000129250	HPCAL1_ENH	KIF1C	FALSE	0.778917	5.92434	53.336	0.000366004	0.0145989
ENSG00000173275	HPCAL1_ENH	ZNF449	FALSE	-1.41598	2.80767	53.3352	0.000366018	0.0145989
ENSG00000167984	HPCAL1_ENH	NLRC3	FALSE	0.604872	6.9862	53.1347	0.000369744	0.014711
ENSG00000238164	HPCAL1_ENH	TNFRSF14-AS1	FALSE	1.68939	3.1751	53.0581	0.000371179	0.014711
ENSG00000124228	HPCAL1_ENH	DDX27	FALSE	0.668045	5.8173	52.9804	0.000372644	0.014711
ENSG00000129566	HPCAL1_ENH	TEP1	FALSE	1.09577	5.0519	52.979	0.00037267	0.014711
ENSG00000242299	HPCAL1_ENH	AC073861.1	FALSE	-1.10207	3.73723	52.8201	0.000375691	0.014711
ENSG00000086598	HPCAL1_ENH	TMED2	FALSE	-0.617379	8.04588	52.7887	0.000376291	0.014711
ENSG00000163444	HPCAL1_ENH	TMEM183A	FALSE	-0.63776	6.22067	52.7847	0.000376366	0.014711
ENSG00000137076	HPCAL1_ENH	TLN1	FALSE	0.58844	9.68435	52.7088	0.000377825	0.014711
ENSG00000168028	HPCAL1_ENH	RPSA	FALSE	-0.589378	11.0637	52.6715	0.000378544	0.014711
ENSG00000213047	HPCAL1_ENH	DENND1B	FALSE	-0.777048	5.79088	52.643	0.000379093	0.014711
ENSG00000185361	HPCAL1_ENH	TNFAIP8L1	FALSE	0.718524	5.48966	52.6269	0.000379406	0.014711
ENSG00000006025	HPCAL1_ENH	AC003665.1	FALSE	1.048	3.80969	52.593	0.000380062	0.014711
ENSG00000269688	HPCAL1_ENH	AC008982.2	FALSE	3.57202	-0.475209	52.5836	0.000380244	0.014711
ENSG00000135164	HPCAL1_ENH	DMTF1	FALSE	0.826157	4.47234	52.5344	0.000381201	0.014714
ENSG00000173281	HPCAL1_ENH	PPP1R3B	FALSE	-0.966696	5.76235	52.4378	0.000383091	0.0147144
ENSG00000126860	HPCAL1_ENH	EVI2A	FALSE	-0.861894	7.24256	52.4039	0.000383755	0.0147144
ENSG00000130518	HPCAL1_ENH	IQCN	FALSE	2.07778	1.2149	52.3993	0.000383847	0.0147144
ENSG00000163848	HPCAL1_ENH	ZNF148	FALSE	-0.812444	6.83133	52.3416	0.000384983	0.0147226
ENSG00000108465	HPCAL1_ENH	CDK5RAP3	FALSE	2.58869	1.41886	52.2993	0.000385819	0.0147226
ENSG00000148773	HPCAL1_ENH	MKI67	FALSE	2.04046	7.83486	74.6426	0.000387833	0.0147443
ENSG00000169567	HPCAL1_ENH	HINT1	FALSE	-0.626521	7.99444	52.1823	0.000388146	0.0147443
ENSG00000080298	HPCAL1_ENH	RFX3	FALSE	-1.21705	3.97681	52.1025	0.000389743	0.0147714
ENSG00000139437	HPCAL1_ENH	TCHP	FALSE	1.00692	5.0351	52.0421	0.000390957	0.014784
ENSG00000267554	HPCAL1_ENH	AC015911.8	FALSE	2.09306	1.22843	51.7954	0.000395971	0.0148901
ENSG00000186716	HPCAL1_ENH	BCR	FALSE	0.79516	6.08069	51.7234	0.000397451	0.0148901
ENSG00000070047	HPCAL1_ENH	PHRF1	FALSE	0.603683	6.39679	51.7089	0.00039775	0.0148901
ENSG00000168612	HPCAL1_ENH	ZSWIM1	FALSE	2.02636	2.29625	51.6105	0.000399786	0.0148901
ENSG00000125447	HPCAL1_ENH	GGA3	FALSE	0.724851	5.97858	51.6083	0.000399831	0.0148901
ENSG00000139629	HPCAL1_ENH	GALNT6	FALSE	1.13191	3.61534	51.6067	0.000399865	0.0148901
ENSG00000138768	HPCAL1_ENH	USO1	FALSE	-0.589743	7.24038	51.5659	0.000400712	0.0148901
ENSG00000184371	HPCAL1_ENH	CSF1	FALSE	1.05643	5.74477	51.5367	0.000401531	0.0148901
ENSG00000171928	HPCAL1_ENH	TVP23B	FALSE	-0.783964	4.92665	51.4779	0.000402552	0.0148901
ENSG00000239305	HPCAL1_ENH	RNF103	FALSE	-0.975168	4.26521	51.4732	0.00040265	0.0148901
ENSG00000144597	HPCAL1_ENH	EAF1	FALSE	-0.630263	6.2511	51.3517	0.000405209	0.0149239
ENSG00000095209	HPCAL1_ENH	TMEM38B	FALSE	-1.09308	3.91885	51.3259	0.000405755	0.0149239
ENSG00000197774	HPCAL1_ENH	EME2	FALSE	2.29946	1.94857	51.303	0.000406239	0.0149239
ENSG00000205885	HPCAL1_ENH	C1RL-AS1	FALSE	2.05931	1.43072	51.2459	0.000407453	0.0149275
ENSG00000165684	HPCAL1_ENH	SNAPC4	FALSE	1.03628	3.68408	51.0965	0.000410652	0.0149275
ENSG00000117091	HPCAL1_ENH	CD48	FALSE	-0.771119	9.30072	51.0331	0.000412019	0.0149275
ENSG00000078674	HPCAL1_ENH	PCM1	FALSE	0.620331	7.16402	51.0187	0.000412331	0.0149275
ENSG00000159753	HPCAL1_ENH	CARMIL2	FALSE	0.682802	6.18559	50.9892	0.000412971	0.0149275
ENSG00000066422	HPCAL1_ENH	ZBTB11	FALSE	-0.779256	6.07561	50.9773	0.000413228	0.0149275
ENSG00000134882	HPCAL1_ENH	UBAC2	FALSE	-0.604528	6.53154	50.9674	0.000413444	0.0149275
ENSG00000145425	HPCAL1_ENH	RPS3A	FALSE	-0.828063	11.0388	50.9125	0.000414639	0.0149275
ENSG00000135241	HPCAL1_ENH	PNPLA8	FALSE	-0.68555	5.42529	50.8893	0.000415144	0.0149275
ENSG00000130758	HPCAL1_ENH	MAP3K10	FALSE	1.28731	3.08109	50.8846	0.000415247	0.0149275
ENSG00000198315	HPCAL1_ENH	ZKSCAN8	FALSE	-0.687892	5.53341	50.8219	0.000416621	0.0149448
ENSG00000132356	HPCAL1_ENH	PRKAA1	FALSE	-0.660869	6.82374	50.7685	0.000417794	0.0149549
ENSG00000148926	HPCAL1_ENH	ADM	FALSE	-2.98142	3.56523	62.748	0.000421083	0.0150143
ENSG00000102218	HPCAL1_ENH	RP2	FALSE	-0.911607	5.30319	50.6126	0.000421247	0.0150143
ENSG00000158863	HPCAL1_ENH	FAM160B2	FALSE	0.978802	4.02554	50.5693	0.000422214	0.0150168
ENSG00000178971	HPCAL1_ENH	CTC1	FALSE	0.669027	5.96044	50.4087	0.000425821	0.0150656
ENSG00000166441	HPCAL1_ENH	RPL27A	FALSE	-0.580395	10.4598	50.3416	0.000427341	0.0150656
ENSG00000198189	HPCAL1_ENH	HSD17B11	FALSE	-0.712651	6.9233	50.3357	0.000427475	0.0150656
ENSG00000167283	HPCAL1_ENH	ATP5MG	FALSE	-0.638786	6.53209	50.3323	0.000427552	0.0150656
ENSG00000234741	HPCAL1_ENH	GAS5	FALSE	-0.659913	7.6771	50.309	0.000428083	0.0150656
ENSG00000160877	HPCAL1_ENH	NACC1	FALSE	0.695451	6.56241	50.1472	0.000431785	0.0151641
ENSG00000185101	HPCAL1_ENH	ANO9	FALSE	1.2374	4.05178	50.0661	0.000433657	0.015198
ENSG00000174748	HPCAL1_ENH	RPL15	FALSE	-0.604677	10.446	49.9942	0.000435328	0.0152247
ENSG00000132467	HPCAL1_ENH	UTP3	FALSE	0.818074	5.73853	49.8317	0.000439132	0.0152421
ENSG00000169251	HPCAL1_ENH	NMD3	FALSE	-0.599745	6.25345	49.7065	0.000442094	0.0152421
ENSG00000198888	HPCAL1_ENH	MT-ND1	FALSE	3.05604	9.69847	89.0014	0.000444346	0.0152421
ENSG00000125503	HPCAL1_ENH	PPP1R12C	FALSE	0.743375	5.4171	49.5983	0.000444674	0.0152421
ENSG00000137970	HPCAL1_ENH	RPL7P9	FALSE	-0.758679	4.68519	49.5825	0.000445052	0.0152421
ENSG00000234851	HPCAL1_ENH	RPL23AP42	FALSE	-0.686076	5.78804	49.5634	0.000445512	0.0152421
ENSG00000141965	HPCAL1_ENH	FEM1A	FALSE	0.677588	5.33891	49.5195	0.000446566	0.0152421
ENSG00000179021	HPCAL1_ENH	C3orf38	FALSE	-0.737824	5.47864	49.5002	0.000447031	0.0152421
ENSG00000166200	HPCAL1_ENH	COPS2	FALSE	-0.610826	6.94769	49.4948	0.000447162	0.0152421
ENSG00000269044	HPCAL1_ENH	AC024075.2	FALSE	2.2081	0.993791	49.4826	0.000447457	0.0152421
ENSG00000197226	HPCAL1_ENH	TBC1D9B	FALSE	0.618411	6.8248	49.4811	0.000447493	0.0152421
ENSG00000086065	HPCAL1_ENH	CHMP5	FALSE	-0.801076	6.26185	49.4799	0.000447522	0.0152421
ENSG00000114268	HPCAL1_ENH	PFKFB4	FALSE	-0.883826	7.086	49.4744	0.000447655	0.0152421
ENSG00000049618	HPCAL1_ENH	ARID1B	FALSE	0.59104	6.42615	49.4219	0.000448926	0.0152544
ENSG00000277072	HPCAL1_ENH	STAG3L2	FALSE	1.59725	2.32057	49.3048	0.000451778	0.0152919
ENSG00000265206	HPCAL1_ENH	AC004687.1	FALSE	2.14452	3.38803	51.1772	0.000452381	0.0152919
ENSG00000186111	HPCAL1_ENH	PIP5K1C	FALSE	0.692101	5.19511	49.2354	0.00045348	0.0152919
ENSG00000151176	HPCAL1_ENH	PLBD2	FALSE	0.687088	5.2665	49.222	0.00045381	0.0152919
ENSG00000164305	HPCAL1_ENH	CASP3	FALSE	-0.634437	6.69281	49.1902	0.000454593	0.0152919
ENSG00000160953	HPCAL1_ENH	PWWP3A	FALSE	0.889863	4.55748	48.9795	0.000459829	0.0154142
ENSG00000117758	HPCAL1_ENH	STX12	FALSE	-0.731601	5.06509	48.9699	0.00046007	0.0154142
ENSG00000144231	HPCAL1_ENH	POLR2D	FALSE	0.692032	5.28526	48.7057	0.000466756	0.0155836
ENSG00000164031	HPCAL1_ENH	DNAJB14	FALSE	-0.812681	6.45392	48.6887	0.000467192	0.0155836
ENSG00000104365	HPCAL1_ENH	IKBKB	FALSE	0.596464	6.46334	48.6572	0.000467998	0.0155836
ENSG00000163463	HPCAL1_ENH	KRTCAP2	FALSE	2.47367	0.663385	48.6038	0.00046937	0.0155836
ENSG00000179364	HPCAL1_ENH	PACS2	FALSE	0.838715	4.29756	48.588	0.000469777	0.0155836
ENSG00000197050	HPCAL1_ENH	ZNF420	FALSE	-1.1592	4.22972	48.5075	0.000471857	0.0156217
ENSG00000187109	HPCAL1_ENH	NAP1L1	FALSE	-0.552469	10.0495	48.4678	0.000472888	0.0156249
ENSG00000164603	HPCAL1_ENH	BMT2	FALSE	-0.704756	5.61482	48.3486	0.000476001	0.0156747
ENSG00000099337	HPCAL1_ENH	KCNK6	FALSE	0.916127	4.81734	48.3385	0.000476268	0.0156747
ENSG00000114784	HPCAL1_ENH	EIF1B	FALSE	-0.78208	5.0355	48.1274	0.000481852	0.0157932
ENSG00000187735	HPCAL1_ENH	TCEA1	FALSE	-0.633196	8.05178	48.1215	0.00048201	0.0157932
ENSG00000187951	HPCAL1_ENH	AC091057.1	FALSE	1.73106	2.655	47.9711	0.000486044	0.0157932
ENSG00000139324	HPCAL1_ENH	TMTC3	FALSE	-1.15032	3.34984	47.9509	0.00048659	0.0157932
ENSG00000105519	HPCAL1_ENH	CAPS	FALSE	1.90139	1.79107	47.9181	0.000487479	0.0157932
ENSG00000101350	HPCAL1_ENH	KIF3B	FALSE	0.60747	6.03288	47.8783	0.000488559	0.0157932
ENSG00000157933	HPCAL1_ENH	SKI	FALSE	0.65174	6.31227	47.8414	0.00048956	0.0157932
ENSG00000169918	HPCAL1_ENH	OTUD7A	FALSE	2.31041	0.651009	47.8184	0.00049019	0.0157932
ENSG00000174796	HPCAL1_ENH	THAP6	FALSE	-0.954472	4.02976	47.81	0.000490418	0.0157932
ENSG00000245910	HPCAL1_ENH	SNHG6	FALSE	-0.784182	6.51173	47.744	0.000492226	0.0157932
ENSG00000049239	HPCAL1_ENH	H6PD	FALSE	0.685548	6.48218	47.7352	0.000492467	0.0157932
ENSG00000255026	HPCAL1_ENH	AC136475.3	FALSE	2.86414	1.69589	47.7118	0.00049311	0.0157932
ENSG00000173273	HPCAL1_ENH	TNKS	FALSE	-0.750277	5.41036	47.6862	0.000493814	0.0157932
ENSG00000160613	HPCAL1_ENH	PCSK7	FALSE	0.747351	6.72082	47.6821	0.000493926	0.0157932
ENSG00000178950	HPCAL1_ENH	GAK	FALSE	0.602037	6.56761	47.6044	0.000496075	0.0157932
ENSG00000185947	HPCAL1_ENH	ZNF267	FALSE	-0.605567	6.21033	47.5937	0.000496373	0.0157932
ENSG00000213918	HPCAL1_ENH	DNASE1	FALSE	1.74171	3.66038	48.6127	0.000496542	0.0157932
ENSG00000184730	HPCAL1_ENH	APOBR	FALSE	0.926717	6.96919	47.7606	0.000497068	0.0157932
ENSG00000126882	HPCAL1_ENH	FAM78A	FALSE	0.659832	7.81167	47.5116	0.000498657	0.0157932
ENSG00000136802	HPCAL1_ENH	LRRC8A	FALSE	0.865201	5.11392	47.4882	0.000499312	0.0157932
ENSG00000143515	HPCAL1_ENH	ATP8B2	FALSE	0.671549	7.64409	47.4542	0.000500262	0.0157932
ENSG00000153130	HPCAL1_ENH	SCOC	FALSE	-0.70653	5.53183	47.4397	0.000500671	0.0157932
ENSG00000163820	HPCAL1_ENH	FYCO1	FALSE	1.01034	5.29144	47.3297	0.000503772	0.0157932
ENSG00000099308	HPCAL1_ENH	MAST3	FALSE	0.84867	6.33772	47.3164	0.000504146	0.0157932
ENSG00000168918	HPCAL1_ENH	INPP5D	FALSE	0.587715	8.00716	47.2916	0.000504852	0.0157932
ENSG00000149273	HPCAL1_ENH	RPS3	FALSE	-0.614714	11.555	47.2884	0.000504942	0.0157932
ENSG00000185728	HPCAL1_ENH	YTHDF3	FALSE	-0.698063	6.7352	47.275	0.000505323	0.0157932
ENSG00000085872	HPCAL1_ENH	CHERP	FALSE	0.631925	5.89887	47.2278	0.000506666	0.0158057
ENSG00000114023	HPCAL1_ENH	FAM162A	FALSE	-0.707547	6.79808	47.1345	0.000509335	0.0158405
ENSG00000132382	HPCAL1_ENH	MYBBP1A	FALSE	0.987466	5.35953	47.06	0.000511483	0.0158405
ENSG00000110344	HPCAL1_ENH	UBE4A	FALSE	0.583177	6.29409	47	0.000513219	0.0158405
ENSG00000129351	HPCAL1_ENH	ILF3	FALSE	0.65151	8.05817	46.9624	0.000514313	0.0158405
ENSG00000164244	HPCAL1_ENH	PRRC1	FALSE	-0.580872	6.53152	46.9534	0.000514575	0.0158405
ENSG00000089157	HPCAL1_ENH	RPLP0	FALSE	-0.709559	11.4146	46.9401	0.000514962	0.0158405
ENSG00000213553	HPCAL1_ENH	RPLP0P6	FALSE	-0.904193	4.64087	46.9392	0.000514987	0.0158405
ENSG00000204370	HPCAL1_ENH	SDHD	FALSE	-0.600167	6.2834	46.927	0.000515345	0.0158405
ENSG00000006451	HPCAL1_ENH	RALA	FALSE	-0.624117	6.70576	46.8785	0.000516761	0.0158549
ENSG00000114867	HPCAL1_ENH	EIF4G1	FALSE	0.655467	8.22163	46.7905	0.000519349	0.0158708
ENSG00000078699	HPCAL1_ENH	CBFA2T2	FALSE	0.810231	5.0622	46.7498	0.00052055	0.0158708
ENSG00000060491	HPCAL1_ENH	OGFR	FALSE	0.759257	6.66544	46.7019	0.000521968	0.0158708
ENSG00000009954	HPCAL1_ENH	BAZ1B	FALSE	0.657901	7.50586	46.657	0.000523305	0.0158708
ENSG00000186834	HPCAL1_ENH	HEXIM1	FALSE	0.754122	6.67515	46.6324	0.000524038	0.0158708
ENSG00000162772	HPCAL1_ENH	ATF3	FALSE	-1.27328	3.87955	46.5409	0.000526777	0.0158708
ENSG00000214389	HPCAL1_ENH	RPS3AP26	FALSE	-0.938094	4.83808	46.5343	0.000526975	0.0158708
ENSG00000272333	HPCAL1_ENH	KMT2B	FALSE	0.697175	6.06298	46.533	0.000527016	0.0158708
ENSG00000172315	HPCAL1_ENH	TP53RK	FALSE	-0.665328	5.80639	46.5269	0.000527198	0.0158708
ENSG00000112062	HPCAL1_ENH	MAPK14	FALSE	-0.57216	6.75506	46.521	0.000527376	0.0158708
ENSG00000115306	HPCAL1_ENH	SPTBN1	FALSE	1.12283	7.77349	50.1476	0.0005277	0.0158708
ENSG00000154642	HPCAL1_ENH	C21orf91	FALSE	-0.585712	6.78544	46.4218	0.000530373	0.0159112
ENSG00000164751	HPCAL1_ENH	PEX2	FALSE	-0.614884	5.82836	46.403	0.000530943	0.0159112
ENSG00000170889	HPCAL1_ENH	RPS9	FALSE	-0.668216	10.8053	46.3014	0.000534041	0.0159114
ENSG00000169018	HPCAL1_ENH	FEM1B	FALSE	-0.700828	6.85499	46.2861	0.000534509	0.0159114
ENSG00000144802	HPCAL1_ENH	NFKBIZ	FALSE	1.85063	2.68688	46.2631	0.000535214	0.0159114
ENSG00000074370	HPCAL1_ENH	ATP2A3	FALSE	0.611577	8.37608	46.2579	0.000535373	0.0159114
ENSG00000123200	HPCAL1_ENH	ZC3H13	FALSE	0.599913	6.77651	46.2416	0.000535876	0.0159114
ENSG00000269858	HPCAL1_ENH	EGLN2	FALSE	1.66692	1.98913	46.2147	0.000536704	0.0159114
ENSG00000124688	HPCAL1_ENH	MAD2L1BP	FALSE	-0.708882	5.06832	46.1157	0.000539766	0.0159114
ENSG00000225783	HPCAL1_ENH	MIAT	FALSE	2.84123	6.25876	77.11	0.000540163	0.0159114
ENSG00000125637	HPCAL1_ENH	PSD4	FALSE	0.666086	8.74656	46.0773	0.00054096	0.0159114
ENSG00000115159	HPCAL1_ENH	GPD2	FALSE	-0.762237	5.52813	46.0483	0.000541865	0.0159114
ENSG00000168214	HPCAL1_ENH	RBPJ	FALSE	-0.54758	8.62965	46.0439	0.000542001	0.0159114
ENSG00000131469	HPCAL1_ENH	RPL27	FALSE	-0.622826	10.0504	46.0328	0.000542346	0.0159114
ENSG00000186174	HPCAL1_ENH	BCL9L	FALSE	0.676022	7.57643	45.9873	0.000543772	0.0159253
ENSG00000169446	HPCAL1_ENH	MMGT1	FALSE	-0.599886	5.97711	45.929	0.000545605	0.0159511
ENSG00000179941	HPCAL1_ENH	BBS10	FALSE	-0.992867	3.79716	45.8872	0.000546924	0.0159618
ENSG00000168216	HPCAL1_ENH	LMBRD1	FALSE	-0.623196	6.20716	45.7909	0.000549978	0.0160158
ENSG00000117475	HPCAL1_ENH	BLZF1	FALSE	-0.717832	5.0359	45.7681	0.000550702	0.0160158
ENSG00000182606	HPCAL1_ENH	TRAK1	FALSE	0.682209	5.42984	45.716	0.00055237	0.0160158
ENSG00000284024	HPCAL1_ENH	HSPA14	FALSE	-0.758756	4.79037	45.6999	0.000552885	0.0160158
ENSG00000267121	HPCAL1_ENH	AC008105.3	FALSE	1.62645	2.20265	45.6658	0.00055398	0.0160158
ENSG00000112237	HPCAL1_ENH	CCNC	FALSE	-0.662956	6.05686	45.6493	0.00055451	0.0160158
ENSG00000167702	HPCAL1_ENH	KIFC2	FALSE	1.44218	2.5883	45.5881	0.000556485	0.0160406
ENSG00000127022	HPCAL1_ENH	CANX	FALSE	-0.651476	9.81276	45.5634	0.000557286	0.0160406
ENSG00000104765	HPCAL1_ENH	BNIP3L	FALSE	-0.584261	8.5841	45.525	0.000558532	0.0160489
ENSG00000182405	HPCAL1_ENH	PGBD4	FALSE	2.08617	1.54629	45.4116	0.000562232	0.0161276
ENSG00000103550	HPCAL1_ENH	KNOP1	FALSE	1.07845	3.74452	45.298	0.000565976	0.0162072
ENSG00000129824	HPCAL1_ENH	RPS4Y1	FALSE	-0.626907	8.8077	45.2148	0.000568737	0.0162462
ENSG00000112419	HPCAL1_ENH	PHACTR2	FALSE	0.640368	5.52164	45.1986	0.000569278	0.0162462
ENSG00000198380	HPCAL1_ENH	GFPT1	FALSE	-0.70798	6.01691	45.1668	0.000570339	0.0162488
ENSG00000131797	HPCAL1_ENH	CLUHP3	FALSE	1.85559	1.49728	45.136	0.00057137	0.0162506
ENSG00000108848	HPCAL1_ENH	LUC7L3	FALSE	0.778457	6.13389	44.9844	0.00057648	0.0163319
ENSG00000139433	HPCAL1_ENH	GLTP	FALSE	0.676184	5.37147	44.9207	0.000578644	0.0163319
ENSG00000180900	HPCAL1_ENH	SCRIB	FALSE	0.735265	5.85353	44.8662	0.000580505	0.0163319
ENSG00000247077	HPCAL1_ENH	PGAM5	FALSE	0.822845	4.92706	44.8597	0.000580729	0.0163319
ENSG00000103249	HPCAL1_ENH	CLCN7	FALSE	0.729399	4.75354	44.8292	0.000581773	0.0163319
ENSG00000139496	HPCAL1_ENH	NUP58	FALSE	-0.614783	6.84737	44.7789	0.000583504	0.0163319
ENSG00000140750	HPCAL1_ENH	ARHGAP17	FALSE	0.618188	5.75725	44.7475	0.000584586	0.0163319
ENSG00000155657	HPCAL1_ENH	TTN	FALSE	-1.02038	4.65325	44.7466	0.000584618	0.0163319
ENSG00000116497	HPCAL1_ENH	S100PBP	FALSE	-0.73387	5.21218	44.743	0.000584744	0.0163319
ENSG00000223496	HPCAL1_ENH	EXOSC6	FALSE	0.84027	5.10282	44.7303	0.000585184	0.0163319
ENSG00000120063	HPCAL1_ENH	GNA13	FALSE	-0.559393	8.39073	44.727	0.000585298	0.0163319
ENSG00000197183	HPCAL1_ENH	NOL4L	FALSE	0.908403	4.87462	44.7087	0.000585929	0.0163319
ENSG00000089820	HPCAL1_ENH	ARHGAP4	FALSE	0.557258	7.16783	44.6654	0.000587432	0.0163466
ENSG00000255529	HPCAL1_ENH	POLR2M	FALSE	-0.66212	5.99844	44.6357	0.000588469	0.0163483
ENSG00000197782	HPCAL1_ENH	ZNF780A	FALSE	-1.04367	4.81564	44.5722	0.000590686	0.0163551
ENSG00000170113	HPCAL1_ENH	NIPA1	FALSE	-0.705044	5.10376	44.5421	0.000591741	0.0163551
ENSG00000124942	HPCAL1_ENH	AHNAK	FALSE	1.01197	10.347	46.9641	0.000592291	0.0163551
ENSG00000113811	HPCAL1_ENH	SELENOK	FALSE	-0.63357	5.55268	44.5172	0.000592617	0.0163551
ENSG00000136381	HPCAL1_ENH	IREB2	FALSE	-0.551316	6.76036	44.3235	0.000599487	0.0164859
ENSG00000212694	HPCAL1_ENH	LINC01089	FALSE	1.71665	1.76375	44.3181	0.000599678	0.0164859
ENSG00000143575	HPCAL1_ENH	HAX1	FALSE	-0.565037	6.42206	44.3004	0.000600311	0.0164859
ENSG00000151461	HPCAL1_ENH	UPF2	FALSE	0.649272	5.86437	44.2311	0.000602799	0.0165063
ENSG00000198918	HPCAL1_ENH	RPL39	FALSE	-0.67298	9.76762	44.2249	0.000603024	0.0165063
ENSG00000259291	HPCAL1_ENH	ZNF710-AS1	FALSE	1.50265	3.21616	44.0817	0.000608212	0.0165194
ENSG00000156136	HPCAL1_ENH	DCK	FALSE	-0.744335	7.65533	44.0713	0.000608589	0.0165194
ENSG00000261221	HPCAL1_ENH	ZNF865	FALSE	0.817013	4.65	44.0636	0.000608871	0.0165194
ENSG00000178685	HPCAL1_ENH	PARP10	FALSE	0.771653	6.86403	44.0299	0.000610102	0.0165194
ENSG00000120137	HPCAL1_ENH	PANK3	FALSE	-0.66331	6.29092	44.0163	0.000610602	0.0165194
ENSG00000111711	HPCAL1_ENH	GOLT1B	FALSE	-0.776529	5.68136	43.9923	0.000611481	0.0165194
ENSG00000095059	HPCAL1_ENH	DHPS	FALSE	3.24853	-0.288106	43.9849	0.000611753	0.0165194
ENSG00000143624	HPCAL1_ENH	INTS3	FALSE	0.665928	5.86561	43.9831	0.00061182	0.0165194
ENSG00000151135	HPCAL1_ENH	TMEM263	FALSE	-0.598568	6.64021	43.9525	0.000612942	0.0165194
ENSG00000110934	HPCAL1_ENH	BIN2	FALSE	0.692044	7.44547	43.9218	0.000614076	0.0165194
ENSG00000125844	HPCAL1_ENH	RRBP1	FALSE	1.0855	5.95003	45.6646	0.000614349	0.0165194
ENSG00000269929	HPCAL1_ENH	AL158152.1	FALSE	2.45933	0.160419	43.8709	0.000615958	0.0165361
ENSG00000074201	HPCAL1_ENH	CLNS1A	FALSE	-0.592672	6.92813	43.704	0.000622184	0.0166258
ENSG00000135069	HPCAL1_ENH	PSAT1	FALSE	-0.682434	5.37835	43.6517	0.000624154	0.0166258
ENSG00000105298	HPCAL1_ENH	CACTIN	FALSE	0.741226	4.69578	43.6344	0.000624804	0.0166258
ENSG00000118363	HPCAL1_ENH	SPCS2	FALSE	-0.552637	7.24632	43.578	0.000626939	0.0166258
ENSG00000116209	HPCAL1_ENH	TMEM59	FALSE	-0.544421	7.66687	43.5579	0.000627706	0.0166258
ENSG00000159842	HPCAL1_ENH	ABR	FALSE	0.54683	6.91429	43.5509	0.00062797	0.0166258
ENSG00000128731	HPCAL1_ENH	HERC2	FALSE	0.674254	5.74505	43.5044	0.000629743	0.0166258
ENSG00000010322	HPCAL1_ENH	NISCH	FALSE	0.754339	5.94636	43.5004	0.000629896	0.0166258
ENSG00000131143	HPCAL1_ENH	COX4I1	FALSE	-0.550339	8.39752	43.4803	0.000630661	0.0166258
ENSG00000118496	HPCAL1_ENH	FBXO30	FALSE	-0.805275	4.52036	43.4796	0.000630689	0.0166258
ENSG00000185158	HPCAL1_ENH	LRRC37B	FALSE	0.968713	3.84536	43.4149	0.00063317	0.0166258
ENSG00000142937	HPCAL1_ENH	RPS8	FALSE	-0.574993	10.6224	43.3992	0.000633774	0.0166258
ENSG00000051108	HPCAL1_ENH	HERPUD1	FALSE	-0.603271	6.37986	43.3983	0.000633811	0.0166258
ENSG00000111144	HPCAL1_ENH	LTA4H	FALSE	-0.544809	7.06222	43.3907	0.000634103	0.0166258
ENSG00000282173	HPCAL1_ENH	TRBJ1-5	FALSE	2.80564	0.113368	43.388	0.000634205	0.0166258
ENSG00000121879	HPCAL1_ENH	PIK3CA	FALSE	-0.647872	6.06795	43.3573	0.000635392	0.0166258
ENSG00000004777	HPCAL1_ENH	ARHGAP33	FALSE	1.72164	1.96492	43.3371	0.000636173	0.0166258
ENSG00000160791	HPCAL1_ENH	CCR5	FALSE	0.597516	6.8409	43.286	0.000638153	0.0166516
ENSG00000119899	HPCAL1_ENH	SLC17A5	FALSE	-0.785695	4.36313	43.2449	0.000639753	0.0166526
ENSG00000211455	HPCAL1_ENH	STK38L	FALSE	-0.857941	5.02432	43.234	0.000640179	0.0166526
ENSG00000010539	HPCAL1_ENH	ZNF200	FALSE	-0.904717	4.08251	43.1965	0.000641644	0.0166648
ENSG00000069424	HPCAL1_ENH	KCNAB2	FALSE	0.538604	8.81871	43.1516	0.000643406	0.0166701
ENSG00000091164	HPCAL1_ENH	TXNL1	FALSE	-0.721708	6.58942	43.1144	0.00064487	0.0166701
ENSG00000183741	HPCAL1_ENH	CBX6	FALSE	0.661825	7.30841	43.0686	0.000646675	0.0166701
ENSG00000121067	HPCAL1_ENH	SPOP	FALSE	-0.577574	6.49444	43.0446	0.000647628	0.0166701
ENSG00000155096	HPCAL1_ENH	AZIN1	FALSE	-0.563259	8.23338	43.0404	0.000647793	0.0166701
ENSG00000198034	HPCAL1_ENH	RPS4X	FALSE	-0.529525	10.8303	43.0398	0.000647818	0.0166701
ENSG00000120896	HPCAL1_ENH	SORBS3	FALSE	0.702913	4.79254	42.9496	0.000651409	0.0167107
ENSG00000079950	HPCAL1_ENH	STX7	FALSE	-0.695734	5.11024	42.9301	0.000652188	0.0167107
ENSG00000100503	HPCAL1_ENH	NIN	FALSE	0.626683	7.28209	42.8903	0.000653781	0.0167107
ENSG00000131759	HPCAL1_ENH	RARA	FALSE	0.65428	5.57779	42.8841	0.000654031	0.0167107
ENSG00000109929	HPCAL1_ENH	SC5D	FALSE	-0.893547	4.52679	42.8754	0.000654381	0.0167107
ENSG00000029364	HPCAL1_ENH	SLC39A9	FALSE	-0.541353	6.45311	42.76	0.000659041	0.0167735
ENSG00000115548	HPCAL1_ENH	KDM3A	FALSE	-0.652964	7.6554	42.7561	0.000659197	0.0167735
ENSG00000132510	HPCAL1_ENH	KDM6B	FALSE	0.84552	5.88322	42.7401	0.000659847	0.0167735
ENSG00000119396	HPCAL1_ENH	RAB14	FALSE	-0.536497	7.22315	42.6643	0.000662936	0.0168064
ENSG00000223959	HPCAL1_ENH	AFG3L1P	FALSE	1.72194	2.10004	42.6592	0.000663147	0.0168064
ENSG00000228315	HPCAL1_ENH	GUSBP11	FALSE	2.22727	1.36199	42.5111	0.000669242	0.0169353
ENSG00000181315	HPCAL1_ENH	ZNF322	FALSE	-1.13357	3.36079	42.4658	0.00067112	0.0169415
ENSG00000124574	HPCAL1_ENH	ABCC10	FALSE	0.72873	4.71624	42.4341	0.00067244	0.0169415
ENSG00000115165	HPCAL1_ENH	CYTIP	FALSE	-0.606737	8.72083	42.4322	0.000672521	0.0169415
ENSG00000105193	HPCAL1_ENH	RPS16	FALSE	-0.565435	10.2153	42.2547	0.000679977	0.0171036
ENSG00000162368	HPCAL1_ENH	CMPK1	FALSE	-0.549304	8.43452	42.1258	0.000685456	0.017203
ENSG00000126214	HPCAL1_ENH	KLC1	FALSE	0.980824	4.55952	42.0788	0.000687472	0.017203
ENSG00000163608	HPCAL1_ENH	NEPRO	FALSE	-0.561868	6.25142	42.0746	0.000687653	0.017203
ENSG00000130150	HPCAL1_ENH	MOSPD2	FALSE	-0.900096	3.84175	42.0593	0.000688309	0.017203
ENSG00000085433	HPCAL1_ENH	WDR47	FALSE	-0.952774	4.14677	42.0417	0.000689067	0.017203
ENSG00000278133	HPCAL1_ENH	AC135050.6	FALSE	1.87578	1.37519	41.9987	0.000690923	0.0172237
ENSG00000152749	HPCAL1_ENH	GPR180	FALSE	-0.689863	4.7889	41.8778	0.000696174	0.0173094
ENSG00000183918	HPCAL1_ENH	SH2D1A	FALSE	-0.534866	7.38579	41.8721	0.000696425	0.0173094
ENSG00000177943	HPCAL1_ENH	MAMDC4	FALSE	2.27626	0.373477	41.8112	0.000699093	0.0173453
ENSG00000129083	HPCAL1_ENH	COPB1	FALSE	-0.547373	7.59447	41.7918	0.000699943	0.0173453
ENSG00000160271	HPCAL1_ENH	RALGDS	FALSE	0.906269	3.81513	41.7494	0.000701812	0.017366
ENSG00000267080	HPCAL1_ENH	ASB16-AS1	FALSE	1.3899	2.96051	41.6768	0.000705025	0.0173947
ENSG00000127914	HPCAL1_ENH	AKAP9	FALSE	0.964371	5.37954	41.6763	0.00070505	0.0173947
ENSG00000214826	HPCAL1_ENH	DDX12P	FALSE	2.45936	1.14419	41.5513	0.000710629	0.0175049
ENSG00000108061	HPCAL1_ENH	SHOC2	FALSE	-0.532833	6.762	41.5296	0.000711605	0.0175049
ENSG00000276805	HPCAL1_ENH	AL133216.2	FALSE	2.30395	1.30955	41.428	0.00071619	0.0175918
ENSG00000071082	HPCAL1_ENH	RPL31	FALSE	-0.707722	10.3169	41.3452	0.000719961	0.0176543
ENSG00000196843	HPCAL1_ENH	ARID5A	FALSE	0.61319	5.97245	41.3259	0.000720843	0.0176543
ENSG00000197019	HPCAL1_ENH	SERTAD1	FALSE	-0.756547	4.52186	41.2775	0.00072306	0.0176828
ENSG00000182162	HPCAL1_ENH	P2RY8	FALSE	0.549523	8.28353	41.2441	0.000724598	0.0176945
ENSG00000005339	HPCAL1_ENH	CREBBP	FALSE	0.661179	6.70923	41.1875	0.000727212	0.0177159
ENSG00000203485	HPCAL1_ENH	INF2	FALSE	0.701501	6.26512	41.1794	0.000727588	0.0177159
ENSG00000136521	HPCAL1_ENH	NDUFB5	FALSE	-0.651279	6.58887	41.0668	0.000732828	0.0177935
ENSG00000155508	HPCAL1_ENH	CNOT8	FALSE	-0.661155	7.38431	41.0653	0.000732898	0.0177935
ENSG00000145016	HPCAL1_ENH	RUBCN	FALSE	0.676944	5.55104	41.0026	0.00073584	0.0178225
ENSG00000101310	HPCAL1_ENH	SEC23B	FALSE	-0.58447	6.79294	40.9861	0.000736618	0.0178225
ENSG00000106560	HPCAL1_ENH	GIMAP2	FALSE	-0.785997	7.77026	40.9719	0.000737286	0.0178225
ENSG00000156171	HPCAL1_ENH	DRAM2	FALSE	-0.646177	5.44772	40.9129	0.000740074	0.0178436
ENSG00000135070	HPCAL1_ENH	ISCA1	FALSE	-0.588167	5.75051	40.9084	0.00074029	0.0178436
ENSG00000168137	HPCAL1_ENH	SETD5	FALSE	0.588022	6.25533	40.8841	0.00074144	0.0178457
ENSG00000106771	HPCAL1_ENH	TMEM245	FALSE	-0.711395	7.47702	40.7455	0.000748064	0.0179793
ENSG00000178567	HPCAL1_ENH	EPM2AIP1	FALSE	0.85459	4.711	40.6651	0.000751944	0.0180306
ENSG00000156273	HPCAL1_ENH	BACH1	FALSE	-0.78828	5.37026	40.6388	0.00075322	0.0180306
ENSG00000186049	HPCAL1_ENH	KRT73	FALSE	2.17663	0.614805	40.6345	0.000753427	0.0180306
ENSG00000270012	HPCAL1_ENH	AC232271.1	FALSE	4.14032	0.494862	41.2479	0.000754601	0.0180329
ENSG00000152332	HPCAL1_ENH	UHMK1	FALSE	-0.573371	8.37187	40.5711	0.000756515	0.0180529
ENSG00000169519	HPCAL1_ENH	METTL15	FALSE	-0.737986	4.62815	40.538	0.00075813	0.0180651
ENSG00000166266	HPCAL1_ENH	CUL5	FALSE	-0.687155	5.41415	40.5028	0.000759859	0.0180651
ENSG00000134248	HPCAL1_ENH	LAMTOR5	FALSE	-0.58541	6.17896	40.4946	0.000760263	0.0180651
ENSG00000007923	HPCAL1_ENH	DNAJC11	FALSE	0.798951	4.92971	40.3799	0.000765926	0.0181739
ENSG00000158545	HPCAL1_ENH	ZC3H18	FALSE	0.542442	6.67018	40.2784	0.000770984	0.0182681
ENSG00000112200	HPCAL1_ENH	ZNF451	FALSE	-0.539333	6.21892	40.1856	0.000775648	0.0183526
ENSG00000177409	HPCAL1_ENH	SAMD9L	FALSE	0.861657	6.89969	40.4451	0.000777358	0.0183671
ENSG00000181215	HPCAL1_ENH	C4orf50	FALSE	3.36929	0.0557682	40.0556	0.000782246	0.0184207
ENSG00000134255	HPCAL1_ENH	CEPT1	FALSE	-0.769829	5.26618	40.0305	0.000783531	0.0184207
ENSG00000117543	HPCAL1_ENH	DPH5	FALSE	-0.734404	5.37049	40.0218	0.000783972	0.0184207
ENSG00000075568	HPCAL1_ENH	TMEM131	FALSE	0.586628	6.30049	40.0208	0.000784025	0.0184207
ENSG00000173660	HPCAL1_ENH	UQCRH	FALSE	-0.559803	7.45379	39.9813	0.000786052	0.0184425
ENSG00000100614	HPCAL1_ENH	PPM1A	FALSE	-0.524033	6.54662	39.9548	0.000787415	0.0184486
ENSG00000169710	HPCAL1_ENH	FASN	FALSE	0.555998	6.9867	39.9179	0.00078932	0.0184591
ENSG00000108669	HPCAL1_ENH	CYTH1	FALSE	0.595092	8.2198	39.8986	0.000790317	0.0184591
ENSG00000151893	HPCAL1_ENH	CACUL1	FALSE	-0.615306	5.44529	39.8789	0.000791338	0.0184591
ENSG00000184924	HPCAL1_ENH	PTRHD1	FALSE	-0.651849	4.98168	39.8469	0.000792997	0.0184591
ENSG00000248124	HPCAL1_ENH	RRN3P1	FALSE	1.85968	1.48262	39.8186	0.000794474	0.0184591
ENSG00000197535	HPCAL1_ENH	MYO5A	FALSE	0.717982	6.16714	39.8185	0.000794475	0.0184591
ENSG00000225190	HPCAL1_ENH	PLEKHM1	FALSE	0.609848	5.57161	39.7325	0.000798978	0.0185381
ENSG00000111530	HPCAL1_ENH	CAND1	FALSE	-0.583533	7.89279	39.6583	0.000802887	0.018578
ENSG00000077235	HPCAL1_ENH	GTF3C1	FALSE	0.55898	6.50352	39.6577	0.000802915	0.018578
ENSG00000151779	HPCAL1_ENH	NBAS	FALSE	-0.583485	6.45354	39.5682	0.000807666	0.0186265
ENSG00000135127	HPCAL1_ENH	BICDL1	FALSE	0.729041	5.30036	39.5676	0.000807701	0.0186265
ENSG00000117713	HPCAL1_ENH	ARID1A	FALSE	0.558964	7.25663	39.5524	0.000808508	0.0186265
ENSG00000055332	HPCAL1_ENH	EIF2AK2	FALSE	0.977582	6.59431	41.267	0.000809908	0.0186265
ENSG00000108509	HPCAL1_ENH	CAMTA2	FALSE	0.71752	5.80589	39.5138	0.000810573	0.0186265
ENSG00000110048	HPCAL1_ENH	OSBP	FALSE	-0.526682	6.44699	39.4384	0.000814622	0.0186605
ENSG00000176853	HPCAL1_ENH	FAM91A1	FALSE	-0.56169	6.08954	39.3895	0.000817262	0.0186605
ENSG00000205746	HPCAL1_ENH	AC126755.1	FALSE	3.02268	0.221164	39.3489	0.000819464	0.0186605
ENSG00000198862	HPCAL1_ENH	LTN1	FALSE	-0.766742	5.67854	39.3449	0.000819684	0.0186605
ENSG00000125386	HPCAL1_ENH	FAM193A	FALSE	0.659397	5.21077	39.339	0.000820006	0.0186605
ENSG00000175931	HPCAL1_ENH	UBE2O	FALSE	0.591428	5.47048	39.2983	0.000822219	0.0186605
ENSG00000120696	HPCAL1_ENH	KBTBD7	FALSE	-0.797622	4.86681	39.2861	0.000822887	0.0186605
ENSG00000129646	HPCAL1_ENH	QRICH2	FALSE	3.24539	-0.581876	39.2843	0.000822987	0.0186605
ENSG00000168477	HPCAL1_ENH	TNXB	FALSE	3.08193	0.419343	39.244	0.000825192	0.0186605
ENSG00000111276	HPCAL1_ENH	CDKN1B	FALSE	-0.650865	8.45832	39.2323	0.000825832	0.0186605
ENSG00000164944	HPCAL1_ENH	VIRMA	FALSE	-0.512803	7.03161	39.2241	0.000826284	0.0186605
ENSG00000111897	HPCAL1_ENH	SERINC1	FALSE	-0.572965	8.09	39.2209	0.00082646	0.0186605
ENSG00000213741	HPCAL1_ENH	RPS29	FALSE	-0.765778	9.43529	39.2174	0.00082665	0.0186605
ENSG00000245849	HPCAL1_ENH	RAD51-AS1	FALSE	2.03539	0.986849	39.167	0.00082943	0.0186605
ENSG00000152520	HPCAL1_ENH	PAN3	FALSE	-0.619769	5.75149	39.1653	0.00082952	0.0186605
ENSG00000160818	HPCAL1_ENH	GPATCH4	FALSE	1.08484	4.46783	39.1589	0.000829874	0.0186605
ENSG00000177410	HPCAL1_ENH	ZFAS1	FALSE	-0.740927	5.42274	39.0608	0.00083532	0.0187379
ENSG00000128607	HPCAL1_ENH	KLHDC10	FALSE	-0.690706	4.84241	39.0566	0.000835554	0.0187379
ENSG00000213639	HPCAL1_ENH	PPP1CB	FALSE	-0.687432	8.67191	38.9657	0.000840643	0.0188084
ENSG00000142751	HPCAL1_ENH	GPN2	FALSE	0.765237	4.57021	38.9603	0.000840946	0.0188084
ENSG00000103005	HPCAL1_ENH	USB1	FALSE	0.686742	5.4122	38.94	0.00084209	0.0188089
ENSG00000136059	HPCAL1_ENH	VILL	FALSE	0.977375	3.69465	38.9054	0.000844044	0.0188091
ENSG00000133103	HPCAL1_ENH	COG6	FALSE	-0.692982	5.01927	38.8969	0.000844527	0.0188091
ENSG00000137713	HPCAL1_ENH	PPP2R1B	FALSE	-0.542905	6.04232	38.8668	0.000846228	0.0188091
ENSG00000109133	HPCAL1_ENH	TMEM33	FALSE	-0.720928	5.88036	38.8604	0.00084659	0.0188091
ENSG00000165055	HPCAL1_ENH	METTL2B	FALSE	0.850713	4.26908	38.7994	0.000850061	0.0188514
ENSG00000254685	HPCAL1_ENH	FPGT	FALSE	-0.99522	3.67801	38.7875	0.000850743	0.0188514
ENSG00000061938	HPCAL1_ENH	TNK2	FALSE	0.751379	5.86468	38.7279	0.000854159	0.0189021
ENSG00000154174	HPCAL1_ENH	TOMM70	FALSE	-0.514128	6.71277	38.7045	0.000855503	0.0189068
ENSG00000105323	HPCAL1_ENH	HNRNPUL1	FALSE	0.604834	9.10093	38.6689	0.000857555	0.0189272
ENSG00000167524	HPCAL1_ENH	RSKR	FALSE	5.24409	-0.574375	38.612	0.000860845	0.0189292
ENSG00000187994	HPCAL1_ENH	RINL	FALSE	0.669917	5.83471	38.6094	0.000861	0.0189292
ENSG00000135837	HPCAL1_ENH	CEP350	FALSE	0.727371	6.27663	38.6088	0.000861034	0.0189292
ENSG00000170581	HPCAL1_ENH	STAT2	FALSE	0.880167	6.39304	39.142	0.000864906	0.0189575
ENSG00000161960	HPCAL1_ENH	EIF4A1	FALSE	2.29667	0.883223	38.4999	0.000867384	0.0189575
ENSG00000063177	HPCAL1_ENH	RPL18	FALSE	-0.539301	10.3968	38.4933	0.000867775	0.0189575
ENSG00000167962	HPCAL1_ENH	ZNF598	FALSE	0.602943	5.30964	38.482	0.000868438	0.0189575
ENSG00000135596	HPCAL1_ENH	MICAL1	FALSE	0.603424	6.0453	38.4719	0.000869033	0.0189575
ENSG00000139182	HPCAL1_ENH	CLSTN3	FALSE	0.538753	7.06834	38.4482	0.000870424	0.0189575
ENSG00000128335	HPCAL1_ENH	APOL2	FALSE	0.568602	6.28335	38.4351	0.000871198	0.0189575
ENSG00000204084	HPCAL1_ENH	INPP5B	FALSE	0.672217	4.8573	38.4321	0.000871375	0.0189575
ENSG00000138326	HPCAL1_ENH	RPS24	FALSE	-0.627069	10.1983	38.299	0.000879271	0.0191045
ENSG00000108960	HPCAL1_ENH	MMD	FALSE	-0.799549	4.2706	38.2675	0.000881156	0.0191206
ENSG00000123349	HPCAL1_ENH	PFDN5	FALSE	-0.669223	7.93346	38.1649	0.000887328	0.0191845
ENSG00000105887	HPCAL1_ENH	MTPN	FALSE	-0.503653	8.72304	38.1522	0.0008881	0.0191845
ENSG00000107854	HPCAL1_ENH	TNKS2	FALSE	-0.61443	7.19143	38.1346	0.000889161	0.0191845
ENSG00000105829	HPCAL1_ENH	BET1	FALSE	-0.718451	4.56571	38.1341	0.000889194	0.0191845
ENSG00000171603	HPCAL1_ENH	CLSTN1	FALSE	0.645058	7.78486	38.1237	0.000889823	0.0191845
ENSG00000181788	HPCAL1_ENH	SIAH2	FALSE	-0.631846	5.86404	38.1047	0.000890979	0.0191847
ENSG00000233476	HPCAL1_ENH	EEF1A1P6	FALSE	-0.800219	5.28081	38.0551	0.000893998	0.019225
ENSG00000100241	HPCAL1_ENH	SBF1	FALSE	0.636077	7.83003	37.9947	0.000897699	0.0192798
ENSG00000162241	HPCAL1_ENH	SLC25A45	FALSE	0.869302	3.72657	37.9081	0.000903036	0.0193461
ENSG00000110925	HPCAL1_ENH	CSRNP2	FALSE	-0.955855	4.09388	37.9072	0.000903093	0.0193461
ENSG00000028310	HPCAL1_ENH	BRD9	FALSE	0.921076	4.76465	37.8586	0.000906108	0.0193811
ENSG00000105705	HPCAL1_ENH	AC004475.1	FALSE	0.640928	5.0232	37.7934	0.000910168	0.0193811
ENSG00000070501	HPCAL1_ENH	POLB	FALSE	-0.719698	4.39078	37.7899	0.000910389	0.0193811
ENSG00000121486	HPCAL1_ENH	TRMT1L	FALSE	-0.593998	5.76002	37.7813	0.000910927	0.0193811
ENSG00000198952	HPCAL1_ENH	SMG5	FALSE	0.625869	5.72857	37.7728	0.000911457	0.0193811
ENSG00000060069	HPCAL1_ENH	CTDP1	FALSE	0.579167	5.83213	37.7694	0.000911671	0.0193811
ENSG00000137770	HPCAL1_ENH	CTDSPL2	FALSE	-0.537307	6.82157	37.6868	0.00091687	0.0194434
ENSG00000015532	HPCAL1_ENH	XYLT2	FALSE	0.661852	4.86435	37.6859	0.000916924	0.0194434
ENSG00000139505	HPCAL1_ENH	MTMR6	FALSE	-0.663488	6.49211	37.6652	0.000918236	0.0194466
ENSG00000225828	HPCAL1_ENH	FAM229A	FALSE	2.74988	0.813524	37.6105	0.000921707	0.0194675
ENSG00000228474	HPCAL1_ENH	OST4	FALSE	-0.538417	6.90068	37.5748	0.00092398	0.0194675
ENSG00000196535	HPCAL1_ENH	MYO18A	FALSE	0.607809	7.11	37.5685	0.000924384	0.0194675
ENSG00000139620	HPCAL1_ENH	KANSL2	FALSE	-0.677132	4.87741	37.5587	0.000925006	0.0194675
ENSG00000145050	HPCAL1_ENH	MANF	FALSE	-0.604101	6.05121	37.5554	0.000925218	0.0194675
ENSG00000064607	HPCAL1_ENH	SUGP2	FALSE	0.865775	4.8525	37.5402	0.000926193	0.0194675
ENSG00000175216	HPCAL1_ENH	CKAP5	FALSE	0.568485	7.0345	37.4928	0.000929233	0.0194729
ENSG00000261324	HPCAL1_ENH	AC010168.2	FALSE	2.1767	0.539852	37.4832	0.000929851	0.0194729
ENSG00000147677	HPCAL1_ENH	EIF3H	FALSE	-0.500817	8.73893	37.4818	0.000929937	0.0194729
ENSG00000143457	HPCAL1_ENH	GOLPH3L	FALSE	-0.603451	5.64822	37.4179	0.000934063	0.0195089
ENSG00000188566	HPCAL1_ENH	NDOR1	FALSE	0.84936	3.94419	37.4174	0.000934095	0.0195089
ENSG00000163602	HPCAL1_ENH	RYBP	FALSE	-0.501612	6.71021	37.3889	0.000935943	0.0195089
ENSG00000068697	HPCAL1_ENH	LAPTM4A	FALSE	-0.62411	6.4607	37.3832	0.000936317	0.0195089
ENSG00000180357	HPCAL1_ENH	ZNF609	FALSE	0.524561	6.34731	37.3633	0.00093761	0.0195116
ENSG00000160298	HPCAL1_ENH	C21orf58	FALSE	1.42975	2.33029	37.3243	0.000940149	0.0195402
ENSG00000197894	HPCAL1_ENH	ADH5	FALSE	-0.510319	7.31918	37.2683	0.000943818	0.0195921
ENSG00000181704	HPCAL1_ENH	YIPF6	FALSE	-0.780902	4.36016	37.2303	0.000946315	0.0196196
ENSG00000163349	HPCAL1_ENH	HIPK1	FALSE	-0.664106	7.36324	37.1631	0.000950761	0.0196874
ENSG00000151611	HPCAL1_ENH	MMAA	FALSE	-0.943137	3.93981	37.0981	0.000955082	0.0197022
ENSG00000149091	HPCAL1_ENH	DGKZ	FALSE	0.568292	7.2088	37.0924	0.000955459	0.0197022
ENSG00000164190	HPCAL1_ENH	NIPBL	FALSE	0.773387	6.62497	37.058	0.000957758	0.0197022
ENSG00000187239	HPCAL1_ENH	FNBP1	FALSE	0.69878	9.06119	37.0531	0.000958087	0.0197022
ENSG00000158987	HPCAL1_ENH	RAPGEF6	FALSE	-0.740506	5.52165	37.0522	0.000958153	0.0197022
ENSG00000168096	HPCAL1_ENH	ANKS3	FALSE	1.71853	1.2583	37.045	0.000958632	0.0197022
ENSG00000164346	HPCAL1_ENH	NSA2	FALSE	-0.551003	7.43933	37	0.000961657	0.0197022
ENSG00000154222	HPCAL1_ENH	CC2D1B	FALSE	0.716685	5.38003	36.9939	0.000962065	0.0197022
ENSG00000080546	HPCAL1_ENH	SESN1	FALSE	-0.774825	5.4624	36.9686	0.000963771	0.0197022
ENSG00000113739	HPCAL1_ENH	STC2	FALSE	-1.14419	4.70693	37.744	0.000963891	0.0197022
ENSG00000120071	HPCAL1_ENH	KANSL1	FALSE	0.571964	5.85969	36.9592	0.000964409	0.0197022
ENSG00000171863	HPCAL1_ENH	RPS7	FALSE	-0.537594	9.53686	36.9329	0.00096619	0.0197145
ENSG00000210196	HPCAL1_ENH	MT-TP	FALSE	2.90618	-0.334652	36.896	0.000968689	0.0197415
ENSG00000129680	HPCAL1_ENH	MAP7D3	FALSE	0.696966	4.53199	36.8609	0.000971079	0.0197661
ENSG00000057608	HPCAL1_ENH	GDI2	FALSE	-0.539615	9.07777	36.8157	0.000974169	0.0198027
ENSG00000131269	HPCAL1_ENH	ABCB7	FALSE	-0.652242	5.63186	36.7945	0.000975622	0.0198027
ENSG00000184922	HPCAL1_ENH	FMNL1	FALSE	0.50388	8.61386	36.7829	0.000976425	0.0198027
ENSG00000174485	HPCAL1_ENH	DENND4A	FALSE	-0.527915	6.66469	36.7228	0.000980562	0.0198348
ENSG00000037757	HPCAL1_ENH	MRI1	FALSE	1.0782	4.14487	36.71	0.000981447	0.0198348
ENSG00000085719	HPCAL1_ENH	CPNE3	FALSE	-0.648724	7.65054	36.7014	0.000982046	0.0198348
ENSG00000214176	HPCAL1_ENH	PLEKHM1P1	FALSE	1.76791	2.51233	36.6913	0.000982741	0.0198348
ENSG00000142002	HPCAL1_ENH	DPP9	FALSE	0.617349	5.90675	36.6004	0.000989067	0.019916
ENSG00000213923	HPCAL1_ENH	CSNK1E	FALSE	0.738423	4.29816	36.5994	0.000989143	0.019916
ENSG00000204628	HPCAL1_ENH	RACK1	FALSE	-0.472276	11.02	36.5794	0.000990543	0.0199203
ENSG00000139163	HPCAL1_ENH	ETNK1	FALSE	-0.862141	7.14028	37.2275	0.000997312	0.0200323
ENSG00000134758	HPCAL1_ENH	RNF138	FALSE	-0.516159	6.7117	36.4467	0.000999893	0.0200543
ENSG00000181555	HPCAL1_ENH	SETD2	FALSE	0.892918	6.23293	37.1488	0.0010008	0.0200543
ENSG00000143384	HPCAL1_ENH	MCL1	FALSE	-0.540077	9.82998	36.408	0.00100264	0.0200673
ENSG00000107669	HPCAL1_ENH	ATE1	FALSE	-0.621699	5.63249	36.3115	0.00100954	0.0201812
ENSG00000166747	HPCAL1_ENH	AP1G1	FALSE	-0.672943	7.04814	36.2944	0.00101077	0.0201818
ENSG00000124789	HPCAL1_ENH	NUP153	FALSE	-0.531724	7.23151	36.2723	0.00101237	0.0201895
ENSG00000165678	HPCAL1_ENH	GHITM	FALSE	-0.512533	7.8124	36.1826	0.00101886	0.0202949
ENSG00000196367	HPCAL1_ENH	TRRAP	FALSE	0.577638	7.13435	36.1438	0.00102169	0.020327
ENSG00000164329	HPCAL1_ENH	TENT2	FALSE	-0.512836	6.54811	36.1131	0.00102394	0.0203476
ENSG00000177200	HPCAL1_ENH	CHD9	FALSE	-0.673699	4.96766	36.0917	0.00102551	0.0203504
ENSG00000111788	HPCAL1_ENH	AC009533.1	FALSE	2.06514	0.88245	36.078	0.00102651	0.0203504
ENSG00000166471	HPCAL1_ENH	TMEM41B	FALSE	-0.734359	4.61795	36.0293	0.0010301	0.0203863
ENSG00000130723	HPCAL1_ENH	PRRC2B	FALSE	0.659346	8.4894	36.0204	0.00103076	0.0203863
ENSG00000109107	HPCAL1_ENH	ALDOC	FALSE	-0.713826	8.54643	35.9829	0.00103353	0.0204171
ENSG00000134352	HPCAL1_ENH	IL6ST	FALSE	-1.39615	7.7144	45.7764	0.00104079	0.0205364
ENSG00000117505	HPCAL1_ENH	DR1	FALSE	-0.516788	7.714	35.8216	0.00104559	0.0205752
ENSG00000116857	HPCAL1_ENH	TMEM9	FALSE	-0.683217	5.14089	35.8152	0.00104607	0.0205752
ENSG00000115053	HPCAL1_ENH	NCL	FALSE	0.5401	9.61049	35.8086	0.00104657	0.0205752
ENSG00000166012	HPCAL1_ENH	TAF1D	FALSE	-0.55577	5.97879	35.7939	0.00104768	0.0205752
ENSG00000181163	HPCAL1_ENH	NPM1	FALSE	-0.543151	10.5165	35.7585	0.00105035	0.0205984
ENSG00000136811	HPCAL1_ENH	ODF2	FALSE	0.724806	5.69967	35.7435	0.00105149	0.0205984
ENSG00000100106	HPCAL1_ENH	TRIOBP	FALSE	0.942413	4.91621	35.7296	0.00105255	0.0205984
ENSG00000176055	HPCAL1_ENH	MBLAC2	FALSE	-1.04866	4.38511	35.7008	0.00105474	0.0206172
ENSG00000139350	HPCAL1_ENH	NEDD1	FALSE	-0.579505	5.85188	35.6808	0.00105626	0.0206229
ENSG00000100023	HPCAL1_ENH	PPIL2	FALSE	0.594146	5.71259	35.6604	0.00105782	0.0206294
ENSG00000258727	HPCAL1_ENH	AL135999.1	FALSE	2.58623	0.262659	35.6167	0.00106117	0.0206598
ENSG00000146828	HPCAL1_ENH	SLC12A9	FALSE	0.733482	4.57052	35.6079	0.00106185	0.0206598
ENSG00000168066	HPCAL1_ENH	SF1	FALSE	0.549482	8.17474	35.5758	0.00106432	0.0206838
ENSG00000117500	HPCAL1_ENH	TMED5	FALSE	-0.528144	7.2043	35.5513	0.00106621	0.0206966
ENSG00000177917	HPCAL1_ENH	ARL6IP6	FALSE	-0.592993	5.80166	35.4968	0.00107044	0.0207284
ENSG00000149806	HPCAL1_ENH	FAU	FALSE	-0.61115	9.09788	35.4552	0.00107367	0.0207284
ENSG00000166794	HPCAL1_ENH	PPIB	FALSE	-0.480057	8.51225	35.4533	0.00107382	0.0207284
ENSG00000081087	HPCAL1_ENH	OSTM1	FALSE	-0.66457	5.72928	35.4439	0.00107456	0.0207284
ENSG00000189079	HPCAL1_ENH	ARID2	FALSE	-0.781818	5.86941	35.4392	0.00107493	0.0207284
ENSG00000119878	HPCAL1_ENH	CRIPT	FALSE	-0.691567	4.52878	35.4347	0.00107528	0.0207284
ENSG00000275111	HPCAL1_ENH	ZNF2	FALSE	-1.14232	2.99377	35.3978	0.00107817	0.0207409
ENSG00000126756	HPCAL1_ENH	UXT	FALSE	-0.545324	5.69878	35.392	0.00107862	0.0207409
ENSG00000173726	HPCAL1_ENH	TOMM20	FALSE	-0.500063	8.08303	35.3791	0.00107963	0.0207409
ENSG00000163565	HPCAL1_ENH	IFI16	FALSE	0.557567	8.11357	35.3599	0.00108115	0.0207462
ENSG00000075292	HPCAL1_ENH	ZNF638	FALSE	0.593433	6.18821	35.3057	0.00108542	0.0207923
ENSG00000111875	HPCAL1_ENH	ASF1A	FALSE	-0.63353	6.39627	35.2963	0.00108617	0.0207923
ENSG00000020129	HPCAL1_ENH	NCDN	FALSE	0.604443	5.18096	35.2824	0.00108727	0.0207923
ENSG00000076555	HPCAL1_ENH	ACACB	FALSE	1.17555	3.18504	35.2217	0.00109211	0.020825
ENSG00000118058	HPCAL1_ENH	KMT2A	FALSE	0.705762	6.87022	35.2083	0.00109318	0.020825
ENSG00000188827	HPCAL1_ENH	SLX4	FALSE	1.05249	3.73337	35.1946	0.00109427	0.020825
ENSG00000125652	HPCAL1_ENH	ALKBH7	FALSE	-0.616807	5.34039	35.1831	0.00109519	0.020825
ENSG00000113615	HPCAL1_ENH	SEC24A	FALSE	-0.596953	5.92526	35.183	0.0010952	0.020825
ENSG00000260719	HPCAL1_ENH	AC009133.3	FALSE	1.90847	1.34443	35.1285	0.00109958	0.0208846
ENSG00000156471	HPCAL1_ENH	PTDSS1	FALSE	-0.504466	7.76248	35.0811	0.00110341	0.0209232
ENSG00000147604	HPCAL1_ENH	RPL7	FALSE	-0.482838	11.1469	35.07	0.00110431	0.0209232
ENSG00000123933	HPCAL1_ENH	MXD4	FALSE	0.552634	6.18963	35.0553	0.0011055	0.0209232
ENSG00000229344	HPCAL1_ENH	MTCO2P12	FALSE	1.84821	0.820059	35.0263	0.00110786	0.0209232
ENSG00000149929	HPCAL1_ENH	HIRIP3	FALSE	0.519354	6.08669	35.0154	0.00110875	0.0209232
ENSG00000124126	HPCAL1_ENH	PREX1	FALSE	0.735868	8.27591	34.9994	0.00111005	0.0209232
ENSG00000066279	HPCAL1_ENH	ASPM	FALSE	0.753801	5.91943	34.9956	0.00111036	0.0209232
ENSG00000198707	HPCAL1_ENH	CEP290	FALSE	1.06744	3.41531	34.9663	0.00111275	0.020934
ENSG00000086619	HPCAL1_ENH	ERO1B	FALSE	-1.37822	3.18825	34.958	0.00111343	0.020934
ENSG00000284691	HPCAL1_ENH	AC073111.5	FALSE	1.05035	3.79773	34.9233	0.00111628	0.020964
ENSG00000135315	HPCAL1_ENH	CEP162	FALSE	1.20316	2.65945	34.9056	0.00111774	0.020968
ENSG00000210117	HPCAL1_ENH	MT-TW	FALSE	8.38619	-0.803558	46.6856	0.00111961	0.0209795
ENSG00000171033	HPCAL1_ENH	PKIA	FALSE	-0.527757	6.24338	34.8432	0.0011229	0.0210176
ENSG00000115866	HPCAL1_ENH	DARS	FALSE	-0.508091	8.16147	34.8188	0.00112492	0.0210258
ENSG00000170385	HPCAL1_ENH	SLC30A1	FALSE	-0.859971	4.61422	34.8077	0.00112584	0.0210258
ENSG00000153936	HPCAL1_ENH	HS2ST1	FALSE	-0.53924	6.13713	34.7604	0.00112978	0.021054
ENSG00000226423	HPCAL1_ENH	AC093642.1	FALSE	2.42353	0.449679	34.7409	0.00113142	0.021054
ENSG00000075240	HPCAL1_ENH	GRAMD4	FALSE	0.699023	4.34008	34.7372	0.00113172	0.021054
ENSG00000092978	HPCAL1_ENH	GPATCH2	FALSE	-0.808082	3.89436	34.7214	0.00113305	0.021054
ENSG00000198839	HPCAL1_ENH	ZNF277	FALSE	-0.734065	5.8254	34.7098	0.00113403	0.021054
ENSG00000198482	HPCAL1_ENH	ZNF808	FALSE	1.25364	3.27229	34.6994	0.00113489	0.021054
ENSG00000135185	HPCAL1_ENH	TMEM243	FALSE	-0.605371	5.42091	34.643	0.00113965	0.0211125
ENSG00000108406	HPCAL1_ENH	DHX40	FALSE	-0.531826	5.87155	34.5971	0.00114354	0.0211125
ENSG00000122068	HPCAL1_ENH	FYTTD1	FALSE	-0.492117	6.80075	34.5821	0.00114482	0.0211125
ENSG00000159921	HPCAL1_ENH	GNE	FALSE	-0.600142	4.99605	34.5736	0.00114553	0.0211125
ENSG00000156831	HPCAL1_ENH	NSMCE2	FALSE	-0.640744	5.10858	34.5306	0.0011492	0.0211125
ENSG00000167565	HPCAL1_ENH	SERTAD3	FALSE	-0.945578	3.55924	34.5303	0.00114923	0.0211125
ENSG00000196689	HPCAL1_ENH	TRPV1	FALSE	2.72995	-0.380644	34.5233	0.00114983	0.0211125
ENSG00000111678	HPCAL1_ENH	C12orf57	FALSE	-0.725628	6.62398	34.5108	0.0011509	0.0211125
ENSG00000166004	HPCAL1_ENH	CEP295	FALSE	0.845355	3.81049	34.4875	0.00115289	0.0211125
ENSG00000107897	HPCAL1_ENH	ACBD5	FALSE	-0.585244	5.25107	34.4852	0.00115309	0.0211125
ENSG00000108423	HPCAL1_ENH	TUBD1	FALSE	-1.11302	3.38977	34.4773	0.00115377	0.0211125
ENSG00000148834	HPCAL1_ENH	GSTO1	FALSE	-0.556857	6.42449	34.4711	0.00115431	0.0211125
ENSG00000113742	HPCAL1_ENH	CPEB4	FALSE	-0.707337	4.55689	34.4678	0.00115459	0.0211125
ENSG00000070423	HPCAL1_ENH	RNF126	FALSE	0.571582	5.31496	34.4397	0.00115701	0.0211125
ENSG00000164916	HPCAL1_ENH	FOXK1	FALSE	0.652588	5.93842	34.4259	0.0011582	0.0211125
ENSG00000196312	HPCAL1_ENH	MFSD14C	FALSE	0.798843	4.19413	34.4257	0.00115821	0.0211125
ENSG00000254470	HPCAL1_ENH	AP5B1	FALSE	0.787068	4.96223	34.3629	0.00116366	0.0211887
ENSG00000183337	HPCAL1_ENH	BCOR	FALSE	0.538083	6.70056	34.3388	0.00116576	0.0211892
ENSG00000146425	HPCAL1_ENH	DYNLT1	FALSE	-0.677708	5.36443	34.3108	0.0011682	0.0211892
ENSG00000110876	HPCAL1_ENH	SELPLG	FALSE	0.532722	8.47949	34.3083	0.00116842	0.0211892
ENSG00000129562	HPCAL1_ENH	DAD1	FALSE	-0.553848	6.80686	34.3045	0.00116875	0.0211892
ENSG00000244313	HPCAL1_ENH	AC024293.1	FALSE	-1.15041	3.22863	34.2391	0.00117449	0.0212024
ENSG00000128908	HPCAL1_ENH	INO80	FALSE	0.753439	5.24688	34.2313	0.00117518	0.0212024
ENSG00000149100	HPCAL1_ENH	EIF3M	FALSE	-0.50131	7.69183	34.2285	0.00117542	0.0212024
ENSG00000162819	HPCAL1_ENH	BROX	FALSE	-0.509127	6.54233	34.217	0.00117644	0.0212024
ENSG00000196642	HPCAL1_ENH	RABL6	FALSE	0.638681	6.26302	34.214	0.0011767	0.0212024
ENSG00000145569	HPCAL1_ENH	OTULINL	FALSE	-0.542462	5.86649	34.2039	0.00117759	0.0212024
ENSG00000101343	HPCAL1_ENH	CRNKL1	FALSE	-0.524474	5.86075	34.1955	0.00117833	0.0212024
ENSG00000213563	HPCAL1_ENH	C8orf82	FALSE	0.976352	3.29021	34.1697	0.00118062	0.0212038
ENSG00000135365	HPCAL1_ENH	PHF21A	FALSE	0.656522	5.7643	34.1547	0.00118195	0.0212038
ENSG00000162408	HPCAL1_ENH	NOL9	FALSE	0.763	4.10832	34.1491	0.00118244	0.0212038
ENSG00000128159	HPCAL1_ENH	TUBGCP6	FALSE	0.822907	5.10544	34.1376	0.00118347	0.0212038
ENSG00000147403	HPCAL1_ENH	RPL10	FALSE	-0.577717	11.8652	34.1226	0.0011848	0.0212049
ENSG00000140853	HPCAL1_ENH	NLRC5	FALSE	0.664373	6.84919	34.1062	0.00118627	0.0212085
ENSG00000182841	HPCAL1_ENH	RRP7BP	FALSE	1.98144	0.89925	34.082	0.00118843	0.0212122
ENSG00000092929	HPCAL1_ENH	UNC13D	FALSE	0.478332	7.16099	34.0755	0.00118901	0.0212122
ENSG00000165637	HPCAL1_ENH	VDAC2	FALSE	-0.538007	7.2681	33.9992	0.00119586	0.0212908
ENSG00000138764	HPCAL1_ENH	CCNG2	FALSE	-0.899548	6.37187	35.1101	0.00119596	0.0212908
ENSG00000163682	HPCAL1_ENH	RPL9	FALSE	-0.688548	10.5639	33.955	0.00119986	0.0213079
ENSG00000063169	HPCAL1_ENH	BICRA	FALSE	0.798141	4.66389	33.9528	0.00120005	0.0213079
ENSG00000161904	HPCAL1_ENH	LEMD2	FALSE	0.554781	5.3878	33.9453	0.00120073	0.0213079
ENSG00000122188	HPCAL1_ENH	LAX1	FALSE	0.675844	5.06862	33.857	0.00120878	0.0214197
ENSG00000100836	HPCAL1_ENH	PABPN1	FALSE	0.553984	5.98278	33.8481	0.00120959	0.0214197
ENSG00000060566	HPCAL1_ENH	CREB3L3	FALSE	1.95794	0.906344	33.8168	0.00121246	0.0214478
ENSG00000143442	HPCAL1_ENH	POGZ	FALSE	0.521564	6.00406	33.7909	0.00121484	0.0214639
ENSG00000240849	HPCAL1_ENH	TMEM189	FALSE	0.783199	4.20827	33.7717	0.00121661	0.0214639
ENSG00000106392	HPCAL1_ENH	C1GALT1	FALSE	-0.602082	6.48201	33.7549	0.00121817	0.0214639
ENSG00000120805	HPCAL1_ENH	ARL1	FALSE	-0.653619	5.92576	33.7509	0.00121853	0.0214639
ENSG00000126432	HPCAL1_ENH	PRDX5	FALSE	-0.493758	7.21251	33.7251	0.00122092	0.0214639
ENSG00000132182	HPCAL1_ENH	NUP210	FALSE	0.629206	8.25431	33.7236	0.00122106	0.0214639
ENSG00000234797	HPCAL1_ENH	RPS3AP6	FALSE	-0.944511	4.63797	33.695	0.00122371	0.0214881
ENSG00000213983	HPCAL1_ENH	AP1G2	FALSE	0.612921	6.00702	33.5945	0.00123311	0.021607
ENSG00000110700	HPCAL1_ENH	RPS13	FALSE	-0.527964	9.7152	33.5822	0.00123427	0.021607
ENSG00000119801	HPCAL1_ENH	YPEL5	FALSE	-0.537099	6.94553	33.5779	0.00123467	0.021607
ENSG00000225178	HPCAL1_ENH	RPSAP58	FALSE	-0.503872	6.58454	33.5675	0.00123565	0.021607
ENSG00000078687	HPCAL1_ENH	TNRC6C	FALSE	0.60692	5.18273	33.5514	0.00123717	0.0216111
ENSG00000272645	HPCAL1_ENH	GTF2IP20	FALSE	2.66183	0.693658	33.525	0.00123967	0.0216322
ENSG00000139323	HPCAL1_ENH	POC1B	FALSE	-0.565887	6.06739	33.5052	0.00124154	0.0216423
ENSG00000260404	HPCAL1_ENH	AC110079.1	FALSE	1.62454	2.19517	33.4496	0.00124683	0.0216814
ENSG00000111880	HPCAL1_ENH	RNGTT	FALSE	-0.618613	5.99382	33.4464	0.00124713	0.0216814
ENSG00000196924	HPCAL1_ENH	FLNA	FALSE	0.77794	10.9787	34.0556	0.00124894	0.0216814
ENSG00000167193	HPCAL1_ENH	CRK	FALSE	-0.6196	4.69603	33.4272	0.00124896	0.0216814
ENSG00000243970	HPCAL1_ENH	PPIEL	FALSE	2.01102	0.486003	33.4105	0.00125056	0.0216868
ENSG00000130741	HPCAL1_ENH	EIF2S3	FALSE	-0.52996	8.45691	33.3683	0.00125461	0.0217345
ENSG00000126746	HPCAL1_ENH	ZNF384	FALSE	0.50437	6.05438	33.259	0.00126517	0.0218948
ENSG00000138821	HPCAL1_ENH	SLC39A8	FALSE	-0.486901	7.18842	33.2194	0.00126904	0.021939
ENSG00000074800	HPCAL1_ENH	ENO1	FALSE	-0.534008	12.5458	33.2	0.00127093	0.0219492
ENSG00000184743	HPCAL1_ENH	ATL3	FALSE	-0.594331	6.55298	33.1737	0.00127351	0.0219709
ENSG00000198755	HPCAL1_ENH	RPL10A	FALSE	-0.45729	9.98754	33.1377	0.00127705	0.0219947
ENSG00000025156	HPCAL1_ENH	HSF2	FALSE	-0.765106	4.25054	33.133	0.00127751	0.0219947
ENSG00000213380	HPCAL1_ENH	COG8	FALSE	0.723707	4.18395	33.1098	0.0012798	0.0220115
ENSG00000130816	HPCAL1_ENH	DNMT1	FALSE	0.581751	7.44187	33.0437	0.00128634	0.0221013
ENSG00000166479	HPCAL1_ENH	TMX3	FALSE	-0.54321	6.57856	33.0273	0.00128798	0.0221067
ENSG00000149792	HPCAL1_ENH	MRPL49	FALSE	-0.52025	6.0333	32.9317	0.00129755	0.0222416
ENSG00000185163	HPCAL1_ENH	DDX51	FALSE	0.839783	4.06183	32.9117	0.00129956	0.0222416
ENSG00000122550	HPCAL1_ENH	KLHL7	FALSE	-0.625869	4.70636	32.9034	0.0013004	0.0222416
ENSG00000061936	HPCAL1_ENH	SFSWAP	FALSE	0.686129	5.13944	32.896	0.00130114	0.0222416
ENSG00000114520	HPCAL1_ENH	SNX4	FALSE	-0.652553	5.1353	32.8666	0.00130412	0.0222697
ENSG00000102081	HPCAL1_ENH	FMR1	FALSE	0.537761	5.71317	32.8226	0.00130858	0.0223188
ENSG00000165983	HPCAL1_ENH	PTER	FALSE	-0.593854	4.97133	32.8	0.00131088	0.0223188
ENSG00000232112	HPCAL1_ENH	TMA7	FALSE	-0.544225	6.52867	32.7898	0.00131192	0.0223188
ENSG00000186193	HPCAL1_ENH	SAPCD2	FALSE	0.798704	4.08923	32.786	0.00131232	0.0223188
ENSG00000074319	HPCAL1_ENH	TSG101	FALSE	-0.539771	5.55456	32.681	0.00132309	0.0224792
ENSG00000120742	HPCAL1_ENH	SERP1	FALSE	-0.639446	8.00863	32.6039	0.00133109	0.0225544
ENSG00000122008	HPCAL1_ENH	POLK	FALSE	-0.631956	5.28107	32.6038	0.0013311	0.0225544
ENSG00000143771	HPCAL1_ENH	CNIH4	FALSE	-0.60963	5.06981	32.5985	0.00133165	0.0225544
ENSG00000034677	HPCAL1_ENH	RNF19A	FALSE	-0.644465	7.04419	32.5736	0.00133425	0.0225544
ENSG00000104660	HPCAL1_ENH	LEPROTL1	FALSE	-0.637826	8.19376	32.5662	0.00133502	0.0225544
ENSG00000215790	HPCAL1_ENH	SLC35E2A	FALSE	1.12584	4.18635	32.6087	0.00133593	0.0225544
ENSG00000164742	HPCAL1_ENH	ADCY1	FALSE	1.30927	2.22766	32.5478	0.00133695	0.0225544
ENSG00000135766	HPCAL1_ENH	EGLN1	FALSE	-0.466413	7.63549	32.5173	0.00134014	0.0225856
ENSG00000101842	HPCAL1_ENH	VSIG1	FALSE	0.762169	3.93157	32.4217	0.00135024	0.0227329
ENSG00000004139	HPCAL1_ENH	SARM1	FALSE	0.847111	5.08457	32.3984	0.00135271	0.0227516
ENSG00000230438	HPCAL1_ENH	SERPINB9P1	FALSE	1.27985	2.36963	32.3786	0.00135483	0.0227643
ENSG00000197808	HPCAL1_ENH	ZNF461	FALSE	-1.09574	3.18359	32.3525	0.0013576	0.0227881
ENSG00000182087	HPCAL1_ENH	TMEM259	FALSE	0.537524	5.66359	32.3366	0.00135931	0.022794
ENSG00000137441	HPCAL1_ENH	FGFBP2	FALSE	-0.902565	3.93189	32.3099	0.00136217	0.0227975
ENSG00000143126	HPCAL1_ENH	CELSR2	FALSE	0.932323	3.37926	32.3092	0.00136224	0.0227975
ENSG00000144711	HPCAL1_ENH	IQSEC1	FALSE	0.532793	6.8154	32.2528	0.00136832	0.0228682
ENSG00000114850	HPCAL1_ENH	SSR3	FALSE	-0.555687	7.72699	32.2447	0.0013692	0.0228682
ENSG00000132361	HPCAL1_ENH	CLUH	FALSE	0.803536	5.06385	32.2318	0.00137059	0.0228687
ENSG00000145740	HPCAL1_ENH	SLC30A5	FALSE	-0.539123	5.924	32.2131	0.00137261	0.0228796
ENSG00000152684	HPCAL1_ENH	PELO	FALSE	-0.652085	4.65847	32.1819	0.001376	0.0229133
ENSG00000130827	HPCAL1_ENH	PLXNA3	FALSE	1.13047	3.81262	32.1498	0.0013795	0.0229488
ENSG00000104714	HPCAL1_ENH	ERICH1	FALSE	0.617967	4.77536	32.0928	0.00138574	0.0230157
ENSG00000171314	HPCAL1_ENH	PGAM1	FALSE	-0.465419	9.31126	32.088	0.00138628	0.0230157
ENSG00000172007	HPCAL1_ENH	RAB33B	FALSE	-0.633948	4.53968	31.9998	0.00139601	0.0231545
ENSG00000197157	HPCAL1_ENH	SND1	FALSE	-0.46673	8.51572	31.9868	0.00139746	0.0231555
ENSG00000204899	HPCAL1_ENH	MZT1	FALSE	-0.588462	5.22641	31.937	0.00140301	0.0232246
ENSG00000276168	HPCAL1_ENH	RN7SL1	FALSE	-0.639309	4.96754	31.9076	0.0014063	0.023256
ENSG00000219545	HPCAL1_ENH	UMAD1	FALSE	-0.680643	4.511	31.8817	0.0014092	0.0232725
ENSG00000248333	HPCAL1_ENH	CDK11B	FALSE	0.528021	5.5082	31.8739	0.00141008	0.0232725
ENSG00000163527	HPCAL1_ENH	STT3B	FALSE	-0.507965	8.13718	31.7842	0.00142021	0.0234038
ENSG00000146833	HPCAL1_ENH	TRIM4	FALSE	-0.52602	6.1484	31.7765	0.00142109	0.0234038
ENSG00000173575	HPCAL1_ENH	CHD2	FALSE	0.61319	7.00124	31.7346	0.00142586	0.0234038
ENSG00000143742	HPCAL1_ENH	SRP9	FALSE	-0.471679	7.9383	31.7207	0.00142744	0.0234038
ENSG00000089289	HPCAL1_ENH	IGBP1	FALSE	-0.477111	7.13431	31.7166	0.00142792	0.0234038
ENSG00000033867	HPCAL1_ENH	SLC4A7	FALSE	-0.778226	6.85921	32.1614	0.00142825	0.0234038
ENSG00000115421	HPCAL1_ENH	PAPOLG	FALSE	-0.706653	5.34888	31.7085	0.00142885	0.0234038
ENSG00000008018	HPCAL1_ENH	PSMB1	FALSE	-0.471847	7.2771	31.7053	0.00142921	0.0234038
ENSG00000166128	HPCAL1_ENH	RAB8B	FALSE	-0.46848	8.23196	31.6921	0.00143072	0.0234056
ENSG00000162909	HPCAL1_ENH	CAPN2	FALSE	0.568367	8.14638	31.6715	0.00143308	0.0234193
ENSG00000260267	HPCAL1_ENH	AC026471.1	FALSE	1.07715	3.07862	31.6605	0.00143435	0.0234193
ENSG00000163877	HPCAL1_ENH	SNIP1	FALSE	-0.542452	5.36755	31.5996	0.00144139	0.0235113
ENSG00000095951	HPCAL1_ENH	HIVEP1	FALSE	0.986736	4.46227	31.585	0.00144308	0.023516
ENSG00000121542	HPCAL1_ENH	SEC22A	FALSE	-0.780386	3.76911	31.5041	0.00145249	0.0236464
ENSG00000168374	HPCAL1_ENH	ARF4	FALSE	-0.537014	6.47723	31.4878	0.00145441	0.0236546
ENSG00000101417	HPCAL1_ENH	PXMP4	FALSE	0.932627	3.70311	31.4629	0.00145733	0.0236608
ENSG00000178927	HPCAL1_ENH	CYBC1	FALSE	0.562434	6.95949	31.4498	0.00145887	0.0236608
ENSG00000101413	HPCAL1_ENH	RPRD1B	FALSE	-0.658018	5.13155	31.4485	0.00145903	0.0236608
ENSG00000065413	HPCAL1_ENH	ANKRD44	FALSE	-0.574299	7.78134	31.4217	0.00146219	0.0236891
ENSG00000147044	HPCAL1_ENH	CASK	FALSE	0.610994	4.82485	31.3164	0.00147468	0.0238368
ENSG00000112787	HPCAL1_ENH	FBRSL1	FALSE	0.737884	5.10485	31.3064	0.00147588	0.0238368
ENSG00000160888	HPCAL1_ENH	IER2	FALSE	0.509876	7.3035	31.3012	0.00147651	0.0238368
ENSG00000186517	HPCAL1_ENH	ARHGAP30	FALSE	0.490731	9.36641	31.2971	0.00147699	0.0238368
ENSG00000169826	HPCAL1_ENH	CSGALNACT2	FALSE	-0.614773	6.36234	31.2536	0.00148222	0.0238615
ENSG00000146278	HPCAL1_ENH	PNRC1	FALSE	-0.577273	7.63998	31.2446	0.00148329	0.0238615
ENSG00000238105	HPCAL1_ENH	GOLGA2P5	FALSE	2.25883	2.22434	31.8324	0.0014835	0.0238615
ENSG00000152784	HPCAL1_ENH	PRDM8	FALSE	0.905991	3.38149	31.2368	0.00148423	0.0238615
ENSG00000072135	HPCAL1_ENH	PTPN18	FALSE	0.782648	6.96502	31.7202	0.00148626	0.0238615
ENSG00000227081	HPCAL1_ENH	AC005912.1	FALSE	-0.748628	5.22233	31.2133	0.00148707	0.0238615
ENSG00000158985	HPCAL1_ENH	CDC42SE2	FALSE	-0.473481	9.51369	31.1421	0.00149569	0.0239655
ENSG00000100325	HPCAL1_ENH	ASCC2	FALSE	0.504637	5.79665	31.1362	0.00149642	0.0239655
ENSG00000115368	HPCAL1_ENH	WDR75	FALSE	-0.596494	5.40918	31.0808	0.00150319	0.024043
ENSG00000076641	HPCAL1_ENH	PAG1	FALSE	-0.471218	8.12754	31.0625	0.00150543	0.024043
ENSG00000278864	HPCAL1_ENH	AC055811.4	FALSE	2.13598	0.0678047	31.045	0.00150758	0.024043
ENSG00000170540	HPCAL1_ENH	ARL6IP1	FALSE	-0.57697	8.49398	31.0401	0.00150818	0.024043
ENSG00000085365	HPCAL1_ENH	SCAMP1	FALSE	-0.529628	5.80426	31.024	0.00151017	0.024043
ENSG00000124783	HPCAL1_ENH	SSR1	FALSE	-0.452761	8.41046	31.0232	0.00151027	0.024043
ENSG00000081320	HPCAL1_ENH	STK17B	FALSE	-0.571049	9.6825	31.0072	0.00151224	0.024043
ENSG00000101040	HPCAL1_ENH	ZMYND8	FALSE	0.570183	5.22896	31.0032	0.00151273	0.024043
ENSG00000156482	HPCAL1_ENH	RPL30	FALSE	-0.634824	10.3618	30.9139	0.00152382	0.0241867
ENSG00000100239	HPCAL1_ENH	PPP6R2	FALSE	0.50414	5.79782	30.9071	0.00152467	0.0241867
ENSG00000170836	HPCAL1_ENH	PPM1D	FALSE	-0.619064	4.51386	30.8599	0.00153058	0.0242576
ENSG00000273270	HPCAL1_ENH	AC090114.2	FALSE	1.89984	0.881943	30.7721	0.00154165	0.02441
ENSG00000276043	HPCAL1_ENH	UHRF1	FALSE	0.963233	5.77821	32.2011	0.0015502	0.0245221
ENSG00000159086	HPCAL1_ENH	PAXBP1	FALSE	0.638291	4.45065	30.6587	0.00155611	0.0245925
ENSG00000116127	HPCAL1_ENH	ALMS1	FALSE	0.688569	4.17623	30.6296	0.00155986	0.0246284
ENSG00000091972	HPCAL1_ENH	CD200	FALSE	-1.09349	3.0254	30.6031	0.00156327	0.0246481
ENSG00000137575	HPCAL1_ENH	SDCBP	FALSE	-0.458202	7.16367	30.5971	0.00156405	0.0246481
ENSG00000104331	HPCAL1_ENH	IMPAD1	FALSE	-0.552446	6.6687	30.5434	0.00157101	0.0247345
ENSG00000164587	HPCAL1_ENH	RPS14	FALSE	-0.763792	11.307	31.3706	0.00157465	0.0247552
ENSG00000178982	HPCAL1_ENH	EIF3K	FALSE	-0.459603	7.6622	30.5003	0.00157662	0.0247552
ENSG00000101224	HPCAL1_ENH	CDC25B	FALSE	0.517743	8.10642	30.4975	0.00157698	0.0247552
ENSG00000160710	HPCAL1_ENH	ADAR	FALSE	0.611583	8.97955	30.4712	0.00158043	0.0247552
ENSG00000044574	HPCAL1_ENH	HSPA5	FALSE	-0.447693	9.09539	30.4563	0.00158238	0.0247552
ENSG00000101843	HPCAL1_ENH	PSMD10	FALSE	-0.534248	6.08993	30.453	0.00158281	0.0247552
ENSG00000107929	HPCAL1_ENH	LARP4B	FALSE	0.552867	6.40789	30.4507	0.00158311	0.0247552
ENSG00000123091	HPCAL1_ENH	RNF11	FALSE	-0.49362	6.16657	30.4409	0.0015844	0.0247552
ENSG00000144655	HPCAL1_ENH	CSRNP1	FALSE	-0.625168	5.62179	30.427	0.00158623	0.0247552
ENSG00000137776	HPCAL1_ENH	SLTM	FALSE	0.626221	6.43622	30.4204	0.0015871	0.0247552
ENSG00000185624	HPCAL1_ENH	P4HB	FALSE	-0.50446	9.22624	30.4002	0.00158976	0.0247737
ENSG00000164615	HPCAL1_ENH	CAMLG	FALSE	-0.50734	5.95579	30.3762	0.00159294	0.0248001
ENSG00000176105	HPCAL1_ENH	YES1	FALSE	-0.960133	3.59478	30.2984	0.00160328	0.024938
ENSG00000080371	HPCAL1_ENH	RAB21	FALSE	-0.509756	6.90905	30.2834	0.00160529	0.024946
ENSG00000167548	HPCAL1_ENH	KMT2D	FALSE	0.870863	6.53295	31.7182	0.00160693	0.0249484
ENSG00000112695	HPCAL1_ENH	COX7A2	FALSE	-0.464719	6.47137	30.2489	0.00160992	0.0249717
ENSG00000204388	HPCAL1_ENH	HSPA1B	FALSE	-0.94646	3.796	30.2255	0.00161306	0.0249972
ENSG00000116251	HPCAL1_ENH	RPL22	FALSE	-0.525298	8.42337	30.1824	0.00161889	0.0250644
ENSG00000167182	HPCAL1_ENH	SP2	FALSE	0.577412	5.16489	30.1454	0.0016239	0.0251178
ENSG00000180879	HPCAL1_ENH	SSR4	FALSE	-0.554552	7.11665	30.1348	0.00162534	0.0251178
ENSG00000099364	HPCAL1_ENH	FBXL19	FALSE	0.563489	5.32717	30.1172	0.00162774	0.0251282
ENSG00000147533	HPCAL1_ENH	GOLGA7	FALSE	-0.51035	6.90014	30.1079	0.00162901	0.0251282
ENSG00000103160	HPCAL1_ENH	HSDL1	FALSE	-0.679143	4.12953	30.0666	0.00163466	0.0251921
ENSG00000279861	HPCAL1_ENH	AC073548.1	FALSE	4.05322	-1.58263	30.0493	0.00163703	0.0252054
ENSG00000197912	HPCAL1_ENH	SPG7	FALSE	0.638641	5.43304	30.015	0.00164175	0.0252548
ENSG00000180694	HPCAL1_ENH	TMEM64	FALSE	-0.650649	5.17215	30.0003	0.00164378	0.0252609
ENSG00000100814	HPCAL1_ENH	CCNB1IP1	FALSE	-0.608235	5.08901	29.978	0.00164687	0.0252609
ENSG00000188185	HPCAL1_ENH	LINC00265	FALSE	1.62812	1.39369	29.9739	0.00164744	0.0252609
ENSG00000170142	HPCAL1_ENH	UBE2E1	FALSE	-0.449771	6.94295	29.9671	0.00164838	0.0252609
ENSG00000140691	HPCAL1_ENH	ARMC5	FALSE	0.890874	3.40002	29.9577	0.00164968	0.0252609
ENSG00000184277	HPCAL1_ENH	TM2D3	FALSE	-0.602305	4.68385	29.9399	0.00165215	0.0252757
ENSG00000138834	HPCAL1_ENH	MAPK8IP3	FALSE	1.95828	4.30495	37.903	0.00165447	0.025288
ENSG00000174151	HPCAL1_ENH	CYB561D1	FALSE	0.589148	5.29488	29.9095	0.00165638	0.0252941
ENSG00000137492	HPCAL1_ENH	THAP12	FALSE	-0.454339	6.84185	29.8894	0.0016592	0.0253141
ENSG00000152518	HPCAL1_ENH	ZFP36L2	FALSE	-0.676091	8.92967	29.8579	0.0016636	0.0253582
ENSG00000138032	HPCAL1_ENH	PPM1B	FALSE	-0.533308	5.30982	29.8268	0.00166798	0.0254018
ENSG00000119048	HPCAL1_ENH	UBE2B	FALSE	-0.478856	6.3103	29.8034	0.00167127	0.0254041
ENSG00000166037	HPCAL1_ENH	CEP57	FALSE	-0.556365	6.86985	29.7949	0.00167248	0.0254041
ENSG00000183323	HPCAL1_ENH	CCDC125	FALSE	1.12391	3.62834	29.7935	0.00167268	0.0254041
ENSG00000236017	HPCAL1_ENH	ASMTL-AS1	FALSE	4.13501	-1.51512	29.7522	0.00167853	0.0254698
ENSG00000223547	HPCAL1_ENH	ZNF844	FALSE	2.33809	-0.193415	29.6901	0.00168738	0.025581
ENSG00000134333	HPCAL1_ENH	LDHA	FALSE	-0.511746	11.2894	29.64	0.00169457	0.0256668
ENSG00000187650	HPCAL1_ENH	VMAC	FALSE	1.29525	2.2354	29.6266	0.0016965	0.0256728
ENSG00000122122	HPCAL1_ENH	SASH3	FALSE	0.484945	8.34975	29.6068	0.00169935	0.0256856
ENSG00000186001	HPCAL1_ENH	LRCH3	FALSE	0.613497	5.58065	29.5995	0.00170041	0.0256856
ENSG00000119772	HPCAL1_ENH	DNMT3A	FALSE	0.772445	5.64032	29.5676	0.00170502	0.0257073
ENSG00000105662	HPCAL1_ENH	CRTC1	FALSE	0.866955	3.84925	29.5576	0.00170647	0.0257073
ENSG00000052841	HPCAL1_ENH	TTC17	FALSE	0.521814	5.86654	29.5497	0.00170764	0.0257073
ENSG00000130813	HPCAL1_ENH	C19orf66	FALSE	0.616716	5.68555	29.5472	0.00170799	0.0257073
ENSG00000149782	HPCAL1_ENH	PLCB3	FALSE	0.819291	3.91531	29.5127	0.00171302	0.0257598
ENSG00000073969	HPCAL1_ENH	NSF	FALSE	-0.516979	5.38546	29.431	0.00172499	0.0259167
ENSG00000166197	HPCAL1_ENH	NOLC1	FALSE	0.679162	6.76872	29.4035	0.00172905	0.0259544
ENSG00000186298	HPCAL1_ENH	PPP1CC	FALSE	-0.461151	8.55884	29.3679	0.00173434	0.0260104
ENSG00000240053	HPCAL1_ENH	LY6G5B	FALSE	2.76157	-0.56511	29.3561	0.00173609	0.0260134
ENSG00000131149	HPCAL1_ENH	GSE1	FALSE	0.778536	4.3425	29.3326	0.00173958	0.0260366
ENSG00000071894	HPCAL1_ENH	CPSF1	FALSE	0.467347	6.33032	29.3181	0.00174175	0.0260366
ENSG00000103043	HPCAL1_ENH	VAC14	FALSE	0.606741	4.55922	29.2961	0.00174504	0.0260366
ENSG00000087157	HPCAL1_ENH	PGS1	FALSE	0.589792	4.78315	29.2884	0.00174619	0.0260366
ENSG00000196810	HPCAL1_ENH	CTBP1-DT	FALSE	0.633788	4.53346	29.2774	0.00174784	0.0260366
ENSG00000227232	HPCAL1_ENH	WASH7P	FALSE	1.53996	1.56949	29.2722	0.00174861	0.0260366
ENSG00000127184	HPCAL1_ENH	COX7C	FALSE	-0.50171	7.41512	29.2639	0.00174986	0.0260366
ENSG00000136986	HPCAL1_ENH	DERL1	FALSE	-0.468428	7.14505	29.2625	0.00175008	0.0260366
ENSG00000242071	HPCAL1_ENH	RPL7AP6	FALSE	-0.75439	4.25506	29.2071	0.00175842	0.0260944
ENSG00000110697	HPCAL1_ENH	PITPNM1	FALSE	0.615957	6.68732	29.2031	0.00175902	0.0260944
ENSG00000011405	HPCAL1_ENH	PIK3C2A	FALSE	-0.652861	4.80578	29.1852	0.00176174	0.0260944
ENSG00000005379	HPCAL1_ENH	TSPOAP1	FALSE	1.24895	2.54435	29.1591	0.00176569	0.0260944
ENSG00000137413	HPCAL1_ENH	TAF8	FALSE	0.759979	5.33226	29.1562	0.00176613	0.0260944
ENSG00000159445	HPCAL1_ENH	THEM4	FALSE	1.00495	4.42911	29.1997	0.0017675	0.0260944
ENSG00000100804	HPCAL1_ENH	PSMB5	FALSE	-0.555452	5.07485	29.1265	0.00177065	0.0260944
ENSG00000179152	HPCAL1_ENH	TCAIM	FALSE	-0.57347	4.90668	29.1235	0.00177112	0.0260944
ENSG00000011638	HPCAL1_ENH	TMEM159	FALSE	-0.686794	4.87425	29.1201	0.00177164	0.0260944
ENSG00000130254	HPCAL1_ENH	SAFB2	FALSE	0.658563	6.15299	29.0969	0.00177519	0.0260944
ENSG00000121481	HPCAL1_ENH	RNF2	FALSE	-0.662429	5.06168	29.091	0.00177609	0.0260944
ENSG00000099290	HPCAL1_ENH	WASHC2A	FALSE	0.489161	5.76339	29.0831	0.0017773	0.0260944
ENSG00000099725	HPCAL1_ENH	PRKY	FALSE	0.736056	4.4714	29.0828	0.00177735	0.0260944
ENSG00000163013	HPCAL1_ENH	FBXO41	FALSE	0.742569	4.64977	29.0773	0.00177818	0.0260944
ENSG00000145734	HPCAL1_ENH	BDP1	FALSE	0.937767	5.13348	29.6016	0.00177898	0.0260944
ENSG00000136997	HPCAL1_ENH	MYC	FALSE	0.49122	7.14516	29.0455	0.00178308	0.0260944
ENSG00000070444	HPCAL1_ENH	MNT	FALSE	0.750886	4.98713	29.0418	0.00178364	0.0260944
ENSG00000108788	HPCAL1_ENH	MLX	FALSE	-0.550983	5.96263	29.0373	0.00178435	0.0260944
ENSG00000143190	HPCAL1_ENH	POU2F1	FALSE	-0.624137	4.72026	29.0366	0.00178445	0.0260944
ENSG00000082641	HPCAL1_ENH	NFE2L1	FALSE	0.451617	6.75842	29.0251	0.00178622	0.0260944
ENSG00000125351	HPCAL1_ENH	UPF3B	FALSE	0.824544	3.72901	29.0222	0.00178667	0.0260944
ENSG00000100601	HPCAL1_ENH	ALKBH1	FALSE	-0.881717	3.57274	29.0045	0.00178941	0.0261117
ENSG00000068489	HPCAL1_ENH	PRR11	FALSE	1.6156	5.12219	36.5716	0.00179256	0.0261325
ENSG00000162191	HPCAL1_ENH	UBXN1	FALSE	-0.447934	7.16943	28.9752	0.00179396	0.0261325
ENSG00000125484	HPCAL1_ENH	GTF3C4	FALSE	-0.471751	5.93343	28.9528	0.00179743	0.0261604
ENSG00000110046	HPCAL1_ENH	ATG2A	FALSE	0.567444	5.50068	28.9332	0.00180048	0.026182
ENSG00000152944	HPCAL1_ENH	MED21	FALSE	-0.68074	4.4717	28.9197	0.0018026	0.02619
ENSG00000164902	HPCAL1_ENH	PHAX	FALSE	0.53726	5.62325	28.8625	0.00181157	0.0262861
ENSG00000057252	HPCAL1_ENH	SOAT1	FALSE	-0.493962	6.38329	28.8576	0.00181234	0.0262861
ENSG00000152495	HPCAL1_ENH	CAMK4	FALSE	-0.659987	8.52859	28.8383	0.00181539	0.0262862
ENSG00000124762	HPCAL1_ENH	CDKN1A	FALSE	-0.519733	5.77	28.8144	0.00181915	0.0262862
ENSG00000205356	HPCAL1_ENH	TECPR1	FALSE	0.477464	6.08509	28.8122	0.00181951	0.0262862
ENSG00000082996	HPCAL1_ENH	RNF13	FALSE	-0.528908	5.76998	28.8082	0.00182015	0.0262862
ENSG00000080603	HPCAL1_ENH	SRCAP	FALSE	1.01687	3.29303	28.8078	0.0018202	0.0262862
ENSG00000133624	HPCAL1_ENH	ZNF767P	FALSE	1.67249	1.41959	28.767	0.00182668	0.0263471
ENSG00000204305	HPCAL1_ENH	AGER	FALSE	2.17778	1.32268	28.7615	0.00182756	0.0263471
ENSG00000171425	HPCAL1_ENH	ZNF581	FALSE	-0.608108	5.43755	28.7476	0.00182977	0.0263493
ENSG00000213903	HPCAL1_ENH	LTB4R	FALSE	0.850554	3.80211	28.7407	0.00183086	0.0263493
ENSG00000111752	HPCAL1_ENH	PHC1	FALSE	0.739566	4.47701	28.6842	0.00183992	0.0264569
ENSG00000077157	HPCAL1_ENH	PPP1R12B	FALSE	0.867651	3.6039	28.6418	0.00184674	0.0265322
ENSG00000120727	HPCAL1_ENH	PAIP2	FALSE	-0.478806	7.65481	28.6169	0.00185078	0.0265552
ENSG00000128923	HPCAL1_ENH	MINDY2	FALSE	-0.716212	5.54509	28.5989	0.00185369	0.0265552
ENSG00000037749	HPCAL1_ENH	MFAP3	FALSE	-0.720007	4.66209	28.5978	0.00185387	0.0265552
ENSG00000168795	HPCAL1_ENH	ZBTB5	FALSE	-0.678224	4.66612	28.5849	0.00185596	0.0265552
ENSG00000210082	HPCAL1_ENH	MT-RNR2	FALSE	0.541904	12.843	28.5831	0.00185626	0.0265552
ENSG00000133393	HPCAL1_ENH	FOPNL	FALSE	-0.602411	6.01961	28.5611	0.00185983	0.0265612
ENSG00000160741	HPCAL1_ENH	CRTC2	FALSE	0.474186	5.90346	28.5551	0.00186082	0.0265612
ENSG00000166710	HPCAL1_ENH	B2M	FALSE	-0.426732	13.2754	28.5433	0.00186274	0.0265612
ENSG00000133812	HPCAL1_ENH	SBF2	FALSE	-1.18013	2.81138	28.5416	0.00186302	0.0265612
ENSG00000198551	HPCAL1_ENH	ZNF627	FALSE	-1.04505	3.94385	28.4757	0.00187383	0.0266925
ENSG00000178966	HPCAL1_ENH	RMI1	FALSE	-0.657762	5.154	28.4403	0.00187966	0.0267528
ENSG00000160991	HPCAL1_ENH	ORAI2	FALSE	0.677194	6.89304	28.407	0.00188518	0.0268086
ENSG00000221978	HPCAL1_ENH	CCNL2	FALSE	0.752759	4.51594	28.3745	0.00189059	0.0268627
ENSG00000079805	HPCAL1_ENH	DNM2	FALSE	0.451116	7.7866	28.3519	0.00189436	0.0268758
ENSG00000213928	HPCAL1_ENH	IRF9	FALSE	1.94675	1.13085	28.3414	0.00189612	0.0268758
ENSG00000198780	HPCAL1_ENH	FAM169A	FALSE	-1.04656	3.51668	28.3262	0.00189865	0.0268758
ENSG00000197724	HPCAL1_ENH	PHF2	FALSE	0.604785	5.75514	28.3226	0.00189926	0.0268758
ENSG00000262580	HPCAL1_ENH	AC087741.1	FALSE	2.05748	0.204532	28.321	0.00189953	0.0268758
ENSG00000158615	HPCAL1_ENH	PPP1R15B	FALSE	0.587526	6.54947	28.2937	0.00190412	0.0269179
ENSG00000178093	HPCAL1_ENH	TSSK6	FALSE	2.08903	1.23132	28.262	0.00190946	0.0269523
ENSG00000065911	HPCAL1_ENH	MTHFD2	FALSE	-0.66836	7.30454	28.251	0.00191132	0.0269523
ENSG00000175595	HPCAL1_ENH	ERCC4	FALSE	-0.66263	4.3491	28.2337	0.00191425	0.0269523
ENSG00000095485	HPCAL1_ENH	CWF19L1	FALSE	0.559154	4.99317	28.2291	0.00191501	0.0269523
ENSG00000164830	HPCAL1_ENH	OXR1	FALSE	-0.561883	5.6115	28.2169	0.00191708	0.0269523
ENSG00000215252	HPCAL1_ENH	GOLGA8B	FALSE	2.46065	2.69227	31.448	0.0019188	0.0269523
ENSG00000175662	HPCAL1_ENH	TOM1L2	FALSE	0.629096	4.40327	28.2065	0.00191886	0.0269523
ENSG00000133275	HPCAL1_ENH	CSNK1G2	FALSE	0.480448	6.44339	28.2032	0.00191942	0.0269523
ENSG00000074855	HPCAL1_ENH	ANO8	FALSE	0.826221	3.9703	28.1836	0.00192275	0.0269765
ENSG00000090372	HPCAL1_ENH	STRN4	FALSE	0.537389	5.03975	28.1641	0.00192609	0.0270007
ENSG00000133731	HPCAL1_ENH	IMPA1	FALSE	-0.518271	5.66439	28.149	0.00192866	0.0270117
ENSG00000084733	HPCAL1_ENH	RAB10	FALSE	-0.448148	7.63971	28.1406	0.0019301	0.0270117
ENSG00000143149	HPCAL1_ENH	ALDH9A1	FALSE	-0.473879	6.20524	28.1255	0.00193269	0.0270254
ENSG00000264112	HPCAL1_ENH	AC015813.1	FALSE	1.28999	1.94783	28.1015	0.00193682	0.0270606
ENSG00000213096	HPCAL1_ENH	ZNF254	FALSE	-0.678442	4.0783	28.0691	0.0019424	0.0270945
ENSG00000103126	HPCAL1_ENH	AXIN1	FALSE	0.608931	5.31552	28.0686	0.00194249	0.0270945
ENSG00000158092	HPCAL1_ENH	NCK1	FALSE	-0.47883	5.91346	28.0423	0.00194704	0.0271176
ENSG00000076928	HPCAL1_ENH	ARHGEF1	FALSE	0.616787	8.34341	28.0218	0.00195059	0.0271176
ENSG00000161847	HPCAL1_ENH	RAVER1	FALSE	0.475054	6.06006	28.018	0.00195125	0.0271176
ENSG00000124193	HPCAL1_ENH	SRSF6	FALSE	1.32586	7.18648	35.5085	0.00195245	0.0271176
ENSG00000165417	HPCAL1_ENH	GTF2A1	FALSE	-0.483212	6.48151	28.0101	0.00195263	0.0271176
ENSG00000149187	HPCAL1_ENH	CELF1	FALSE	0.544311	5.90175	28.0031	0.00195385	0.0271176
ENSG00000115520	HPCAL1_ENH	COQ10B	FALSE	-0.650019	4.91731	27.9681	0.00195996	0.0271615
ENSG00000112308	HPCAL1_ENH	C6orf62	FALSE	0.470827	7.71043	27.9581	0.0019617	0.0271615
ENSG00000086758	HPCAL1_ENH	HUWE1	FALSE	0.439322	8.29659	27.9571	0.00196188	0.0271615
ENSG00000134815	HPCAL1_ENH	DHX34	FALSE	0.95829	3.33271	27.9325	0.00196618	0.0271951
ENSG00000244165	HPCAL1_ENH	P2RY11	FALSE	0.979731	3.13377	27.9247	0.00196756	0.0271951
ENSG00000164823	HPCAL1_ENH	OSGIN2	FALSE	-0.652292	5.09503	27.8823	0.00197504	0.027276
ENSG00000204070	HPCAL1_ENH	SYS1	FALSE	-0.741977	5.33562	27.8627	0.00197851	0.0273014
ENSG00000008952	HPCAL1_ENH	SEC62	FALSE	-0.433561	7.27829	27.8321	0.00198393	0.0273538
ENSG00000196547	HPCAL1_ENH	MAN2A2	FALSE	0.592363	5.38889	27.8203	0.00198603	0.0273601
ENSG00000108587	HPCAL1_ENH	GOSR1	FALSE	-0.492757	5.95819	27.8013	0.00198942	0.0273678
ENSG00000138430	HPCAL1_ENH	OLA1	FALSE	-0.595682	7.07419	27.7988	0.00198985	0.0273678
ENSG00000197147	HPCAL1_ENH	LRRC8B	FALSE	-0.529339	5.44744	27.7828	0.00199271	0.0273846
ENSG00000149503	HPCAL1_ENH	INCENP	FALSE	0.648804	6.51288	27.7724	0.00199458	0.0273879
ENSG00000137818	HPCAL1_ENH	RPLP1	FALSE	-0.460581	10.9895	27.7605	0.00199671	0.027393
ENSG00000198954	HPCAL1_ENH	KIF1BP	FALSE	-0.881033	4.09629	27.7521	0.00199822	0.027393
ENSG00000213906	HPCAL1_ENH	LTB4R2	FALSE	1.85491	0.799762	27.7394	0.0020005	0.0274018
ENSG00000119965	HPCAL1_ENH	C10orf88	FALSE	-0.834773	3.71634	27.7133	0.0020052	0.0274394
ENSG00000114209	HPCAL1_ENH	PDCD10	FALSE	-0.494882	6.20476	27.6985	0.00200787	0.0274394
ENSG00000185561	HPCAL1_ENH	TLCD2	FALSE	2.18479	-0.244553	27.6964	0.00200826	0.0274394
ENSG00000153767	HPCAL1_ENH	GTF2E1	FALSE	-0.540928	5.18936	27.6878	0.0020098	0.0274394
ENSG00000242588	HPCAL1_ENH	AC108010.1	FALSE	2.97748	0.918186	28.1781	0.0020119	0.0274458
ENSG00000186815	HPCAL1_ENH	TPCN1	FALSE	0.743816	4.82235	27.6512	0.00201643	0.0274647
ENSG00000138641	HPCAL1_ENH	HERC3	FALSE	-0.908547	6.20145	29.5728	0.00201657	0.0274647
ENSG00000164970	HPCAL1_ENH	FAM219A	FALSE	0.768048	3.66759	27.6187	0.00202234	0.0274866
ENSG00000226696	HPCAL1_ENH	LENG8-AS1	FALSE	1.85641	0.217523	27.615	0.00202303	0.0274866
ENSG00000106400	HPCAL1_ENH	ZNHIT1	FALSE	-0.466871	6.45332	27.6065	0.00202458	0.0274866
ENSG00000100644	HPCAL1_ENH	HIF1A	FALSE	-0.466674	7.43059	27.6056	0.00202474	0.0274866
ENSG00000163930	HPCAL1_ENH	BAP1	FALSE	0.486596	6.39495	27.5717	0.00203094	0.0275485
ENSG00000062716	HPCAL1_ENH	VMP1	FALSE	-0.440339	6.64537	27.5565	0.00203374	0.0275641
ENSG00000106992	HPCAL1_ENH	AK1	FALSE	2.39473	0.226185	27.5122	0.00204189	0.0276522
ENSG00000100281	HPCAL1_ENH	HMGXB4	FALSE	-0.549693	5.21315	27.4983	0.00204446	0.0276646
ENSG00000100242	HPCAL1_ENH	SUN2	FALSE	0.429472	9.70224	27.4713	0.00204947	0.0276942
ENSG00000168758	HPCAL1_ENH	SEMA4C	FALSE	-0.556641	4.73525	27.4687	0.00204995	0.0276942
ENSG00000130475	HPCAL1_ENH	FCHO1	FALSE	0.498962	5.44274	27.458	0.00205194	0.0276987
ENSG00000089094	HPCAL1_ENH	KDM2B	FALSE	0.560672	6.60885	27.4222	0.00205861	0.0277574
ENSG00000120690	HPCAL1_ENH	ELF1	FALSE	-0.428471	8.64886	27.4169	0.0020596	0.0277574
ENSG00000026036	HPCAL1_ENH	RTEL1-TNFRSF6B	FALSE	7.30369	-1.7387	35.4458	0.00206307	0.0277818
ENSG00000166562	HPCAL1_ENH	SEC11C	FALSE	-0.647436	5.82409	27.383	0.00206595	0.0277982
ENSG00000112282	HPCAL1_ENH	MED23	FALSE	-0.54375	5.63824	27.3281	0.0020763	0.0278947
ENSG00000128585	HPCAL1_ENH	MKLN1	FALSE	-0.554971	6.10343	27.3273	0.00207645	0.0278947
ENSG00000181896	HPCAL1_ENH	ZNF101	FALSE	1.14165	6.12836	31.9817	0.0020805	0.0279267
ENSG00000087338	HPCAL1_ENH	GMCL1	FALSE	-0.478689	6.17256	27.2853	0.00208439	0.0279446
ENSG00000138448	HPCAL1_ENH	ITGAV	FALSE	-0.809006	4.36849	27.2812	0.00208517	0.0279446
ENSG00000137509	HPCAL1_ENH	PRCP	FALSE	-0.584862	6.50791	27.2448	0.0020921	0.0280151
ENSG00000028839	HPCAL1_ENH	TBPL1	FALSE	-0.614577	4.59253	27.188	0.00210297	0.0281058
ENSG00000167470	HPCAL1_ENH	MIDN	FALSE	0.532027	5.46959	27.1846	0.00210363	0.0281058
ENSG00000172809	HPCAL1_ENH	RPL38	FALSE	-0.578543	9.0308	27.1832	0.00210391	0.0281058
ENSG00000156650	HPCAL1_ENH	KAT6B	FALSE	0.516553	5.46873	27.1718	0.0021061	0.0281126
ENSG00000232388	HPCAL1_ENH	SMIM26	FALSE	-0.655328	4.20012	27.1566	0.00210903	0.0281293
ENSG00000183291	HPCAL1_ENH	SELENOF	FALSE	-0.487832	7.84864	27.1455	0.00211117	0.0281355
ENSG00000130038	HPCAL1_ENH	CRACR2A	FALSE	0.850148	4.79258	27.086	0.0021227	0.0282639
ENSG00000261556	HPCAL1_ENH	SMG1P7	FALSE	2.05928	-0.0414613	27.077	0.00212446	0.0282639
ENSG00000143363	HPCAL1_ENH	PRUNE1	FALSE	-0.510554	5.28612	27.063	0.00212719	0.0282639
ENSG00000179981	HPCAL1_ENH	TSHZ1	FALSE	0.707851	5.82983	27.0611	0.00212755	0.0282639
ENSG00000130787	HPCAL1_ENH	HIP1R	FALSE	0.565677	4.86206	27.0491	0.00212991	0.0282728
ENSG00000141540	HPCAL1_ENH	TTYH2	FALSE	0.758137	3.77883	27.04	0.00213168	0.0282739
ENSG00000072786	HPCAL1_ENH	STK10	FALSE	0.446761	8.80711	27.0235	0.00213492	0.0282944
ENSG00000122218	HPCAL1_ENH	COPA	FALSE	-0.420318	8.46213	27.0148	0.00213662	0.0282945
ENSG00000121310	HPCAL1_ENH	ECHDC2	FALSE	0.783885	3.7049	27.002	0.00213915	0.0283057
ENSG00000259205	HPCAL1_ENH	PRKXP1	FALSE	1.92537	0.381235	26.9751	0.00214444	0.0283311
ENSG00000240230	HPCAL1_ENH	COX19	FALSE	0.789439	4.05256	26.975	0.00214445	0.0283311
ENSG00000188612	HPCAL1_ENH	SUMO2	FALSE	-0.433947	8.39699	26.962	0.00214703	0.0283428
ENSG00000111269	HPCAL1_ENH	CREBL2	FALSE	-0.469472	6.99815	26.9182	0.0021557	0.0284349
ENSG00000122026	HPCAL1_ENH	RPL21	FALSE	-0.456119	10.0572	26.9047	0.00215839	0.028448
ENSG00000184441	HPCAL1_ENH	AP001062.1	FALSE	1.33858	2.17624	26.8954	0.00216024	0.02845
ENSG00000038358	HPCAL1_ENH	EDC4	FALSE	0.506948	6.04513	26.8647	0.00216637	0.0285082
ENSG00000145293	HPCAL1_ENH	ENOPH1	FALSE	-0.463976	5.864	26.8559	0.00216812	0.0285089
ENSG00000153879	HPCAL1_ENH	CEBPG	FALSE	-0.652879	5.36635	26.8184	0.00217565	0.0285855
ENSG00000114126	HPCAL1_ENH	TFDP2	FALSE	0.860258	4.76715	26.8088	0.00217758	0.0285885
ENSG00000155329	HPCAL1_ENH	ZCCHC10	FALSE	-0.59201	4.79195	26.7689	0.00218563	0.0286543
ENSG00000135899	HPCAL1_ENH	SP110	FALSE	0.530861	6.85847	26.7607	0.0021873	0.0286543
ENSG00000175105	HPCAL1_ENH	ZNF654	FALSE	-0.5334	6.44384	26.7586	0.00218773	0.0286543
ENSG00000228672	HPCAL1_ENH	PROB1	FALSE	1.0409	2.79121	26.7271	0.00219412	0.0286966
ENSG00000068366	HPCAL1_ENH	ACSL4	FALSE	-0.53195	6.97933	26.7258	0.00219438	0.0286966
ENSG00000126261	HPCAL1_ENH	UBA2	FALSE	-0.443722	7.5499	26.6777	0.00220419	0.0288024
ENSG00000272556	HPCAL1_ENH	GTF2IP13	FALSE	1.88852	0.160945	26.6604	0.00220775	0.0288263
ENSG00000080845	HPCAL1_ENH	DLGAP4	FALSE	0.632414	5.27816	26.6452	0.00221085	0.0288444
ENSG00000153187	HPCAL1_ENH	HNRNPU	FALSE	0.414054	9.78993	26.6224	0.00221556	0.0288833
ENSG00000152256	HPCAL1_ENH	PDK1	FALSE	-0.506378	6.34826	26.5823	0.00222384	0.0289687
ENSG00000117242	HPCAL1_ENH	PINK1-AS	FALSE	1.15026	2.79241	26.5638	0.00222768	0.0289933
ENSG00000133872	HPCAL1_ENH	SARAF	FALSE	-0.508552	9.81992	26.5492	0.00223072	0.0289933
ENSG00000171488	HPCAL1_ENH	LRRC8C	FALSE	-0.486508	7.88495	26.5482	0.00223092	0.0289933
ENSG00000166925	HPCAL1_ENH	TSC22D4	FALSE	0.421143	7.30134	26.4933	0.00224237	0.0290745
ENSG00000159459	HPCAL1_ENH	UBR1	FALSE	-0.533798	6.05774	26.4912	0.00224283	0.0290745
ENSG00000107863	HPCAL1_ENH	ARHGAP21	FALSE	0.701297	4.35912	26.4906	0.00224295	0.0290745
ENSG00000100316	HPCAL1_ENH	RPL3	FALSE	-0.415906	11.4564	26.4851	0.00224411	0.0290745
ENSG00000139725	HPCAL1_ENH	RHOF	FALSE	0.431265	7.49417	26.4685	0.00224759	0.0290822
ENSG00000105429	HPCAL1_ENH	MEGF8	FALSE	0.755537	4.12775	26.4657	0.00224818	0.0290822
ENSG00000169246	HPCAL1_ENH	NPIPB3	FALSE	2.33672	0.59999	26.4512	0.00225121	0.0290905
ENSG00000058272	HPCAL1_ENH	PPP1R12A	FALSE	0.447127	6.94755	26.4461	0.00225229	0.0290905
ENSG00000014641	HPCAL1_ENH	MDH1	FALSE	-0.481671	7.50219	26.4139	0.00225909	0.0291507
ENSG00000117139	HPCAL1_ENH	KDM5B	FALSE	-0.633959	6.76993	26.4076	0.00226043	0.0291507
ENSG00000125629	HPCAL1_ENH	INSIG2	FALSE	-0.673489	5.50171	26.3918	0.00226378	0.0291714
ENSG00000187626	HPCAL1_ENH	ZKSCAN4	FALSE	-1.03535	3.70833	26.3504	0.00227257	0.0292622
ENSG00000260793	HPCAL1_ENH	AC003102.1	FALSE	3.23782	-0.295309	26.3302	0.00227688	0.0292909
ENSG00000159110	HPCAL1_ENH	IFNAR2	FALSE	0.495275	5.31905	26.3212	0.00227883	0.0292909
ENSG00000100519	HPCAL1_ENH	PSMC6	FALSE	-0.524641	6.14874	26.3154	0.00228005	0.0292909
ENSG00000169592	HPCAL1_ENH	INO80E	FALSE	0.510263	5.40721	26.2839	0.00228681	0.0293553
ENSG00000155034	HPCAL1_ENH	FBXL18	FALSE	0.711346	3.99594	26.2626	0.00229141	0.0293918
ENSG00000167208	HPCAL1_ENH	SNX20	FALSE	0.425308	7.19353	26.242	0.00229584	0.0294058
ENSG00000105819	HPCAL1_ENH	PMPCB	FALSE	-0.550016	6.67707	26.2354	0.00229727	0.0294058
ENSG00000112234	HPCAL1_ENH	FBXL4	FALSE	-0.626497	4.76671	26.2286	0.00229874	0.0294058
ENSG00000143155	HPCAL1_ENH	TIPRL	FALSE	-0.491921	6.36407	26.225	0.00229953	0.0294058
ENSG00000115234	HPCAL1_ENH	SNX17	FALSE	-0.448936	7.56116	26.1926	0.00230657	0.0294243
ENSG00000068654	HPCAL1_ENH	POLR1A	FALSE	0.712881	5.77308	26.1918	0.00230675	0.0294243
ENSG00000138413	HPCAL1_ENH	IDH1	FALSE	-0.607071	4.92646	26.1694	0.00231162	0.0294243
ENSG00000152683	HPCAL1_ENH	SLC30A6	FALSE	-0.547633	6.11657	26.1686	0.0023118	0.0294243
ENSG00000152291	HPCAL1_ENH	TGOLN2	FALSE	0.685463	7.90394	26.3176	0.00231287	0.0294243
ENSG00000172086	HPCAL1_ENH	KRCC1	FALSE	-0.747848	5.60278	26.1622	0.0023132	0.0294243
ENSG00000137947	HPCAL1_ENH	GTF2B	FALSE	-0.547452	5.25366	26.1619	0.00231326	0.0294243
ENSG00000131845	HPCAL1_ENH	ZNF304	FALSE	-0.587873	4.65415	26.1492	0.00231602	0.0294371
ENSG00000116299	HPCAL1_ENH	KIAA1324	FALSE	0.668539	4.52226	26.134	0.00231935	0.0294554
ENSG00000135272	HPCAL1_ENH	MDFIC	FALSE	-0.554485	7.76054	26.1244	0.00232147	0.0294554
ENSG00000116918	HPCAL1_ENH	TSNAX	FALSE	-0.471934	5.6354	26.1186	0.00232274	0.0294554
ENSG00000115295	HPCAL1_ENH	CLIP4	FALSE	-0.615745	5.32464	26.0932	0.00232833	0.0294902
ENSG00000142188	HPCAL1_ENH	TMEM50B	FALSE	-0.511771	5.29594	26.0901	0.00232901	0.0294902
ENSG00000267519	HPCAL1_ENH	AC020916.1	FALSE	1.47241	1.41154	26.0726	0.00233287	0.0295139
ENSG00000169045	HPCAL1_ENH	HNRNPH1	FALSE	0.644857	8.45366	26.0656	0.0023344	0.0295139
ENSG00000109381	HPCAL1_ENH	ELF2	FALSE	-0.530154	5.31642	26.0387	0.00234036	0.0295669
ENSG00000130779	HPCAL1_ENH	CLIP1	FALSE	0.880025	6.07464	27.5302	0.00234462	0.0295984
ENSG00000038532	HPCAL1_ENH	CLEC16A	FALSE	0.533143	5.39254	25.9798	0.00235348	0.0296879
ENSG00000142541	HPCAL1_ENH	RPL13A	FALSE	-0.395566	11.9789	25.942	0.00236196	0.029771
ENSG00000096654	HPCAL1_ENH	ZNF184	FALSE	-0.694729	4.42155	25.9346	0.00236362	0.029771
ENSG00000131584	HPCAL1_ENH	ACAP3	FALSE	0.810982	4.23911	25.9033	0.00237067	0.0297995
ENSG00000116459	HPCAL1_ENH	ATP5PB	FALSE	-0.487621	7.78099	25.8991	0.00237161	0.0297995
ENSG00000100823	HPCAL1_ENH	APEX1	FALSE	-0.494746	7.43946	25.893	0.002373	0.0297995
ENSG00000180902	HPCAL1_ENH	D2HGDH	FALSE	0.947258	3.21175	25.8905	0.00237355	0.0297995
ENSG00000144959	HPCAL1_ENH	NCEH1	FALSE	-0.761744	3.5657	25.8699	0.00237821	0.0297995
ENSG00000128789	HPCAL1_ENH	PSMG2	FALSE	-0.452936	6.2211	25.8618	0.00238006	0.0297995
ENSG00000130810	HPCAL1_ENH	PPAN	FALSE	0.906878	3.33856	25.859	0.00238069	0.0297995
ENSG00000123562	HPCAL1_ENH	MORF4L2	FALSE	-0.459202	6.49245	25.8451	0.00238385	0.0297995
ENSG00000088247	HPCAL1_ENH	KHSRP	FALSE	0.522061	7.73025	25.8359	0.00238595	0.0297995
ENSG00000142534	HPCAL1_ENH	RPS11	FALSE	-0.55135	11.345	25.8251	0.00238841	0.0297995
ENSG00000161013	HPCAL1_ENH	MGAT4B	FALSE	0.510714	5.40702	25.8205	0.00238945	0.0297995
ENSG00000141646	HPCAL1_ENH	SMAD4	FALSE	-0.655713	6.08012	25.8149	0.00239072	0.0297995
ENSG00000140740	HPCAL1_ENH	UQCRC2	FALSE	-0.526368	7.9252	25.8068	0.00239257	0.0297995
ENSG00000091947	HPCAL1_ENH	TMEM101	FALSE	-0.524239	5.57012	25.7952	0.00239522	0.0297995
ENSG00000169967	HPCAL1_ENH	MAP3K2	FALSE	-0.445925	6.39007	25.791	0.00239618	0.0297995
ENSG00000168672	HPCAL1_ENH	FAM84B	FALSE	-0.636992	4.71573	25.7828	0.00239807	0.0297995
ENSG00000154153	HPCAL1_ENH	RETREG1	FALSE	-0.630996	6.02701	25.7801	0.00239869	0.0297995
ENSG00000112715	HPCAL1_ENH	VEGFA	FALSE	-0.61664	5.81516	25.7676	0.00240155	0.0297995
ENSG00000013441	HPCAL1_ENH	CLK1	FALSE	-0.586662	4.93405	25.7644	0.00240229	0.0297995
ENSG00000184465	HPCAL1_ENH	WDR27	FALSE	1.51975	1.09447	25.7587	0.00240361	0.0297995
ENSG00000108599	HPCAL1_ENH	AKAP10	FALSE	-0.570514	5.02672	25.7542	0.00240464	0.0297995
ENSG00000165275	HPCAL1_ENH	TRMT10B	FALSE	0.964538	3.145	25.7525	0.00240502	0.0297995
ENSG00000186017	HPCAL1_ENH	ZNF566	FALSE	-1.05463	3.43774	25.733	0.00240951	0.029817
ENSG00000170468	HPCAL1_ENH	RIOX1	FALSE	0.694417	4.2014	25.7309	0.00240999	0.029817
ENSG00000158856	HPCAL1_ENH	DMTN	FALSE	0.693182	4.19211	25.716	0.00241344	0.0298376
ENSG00000112406	HPCAL1_ENH	HECA	FALSE	0.412215	7.85446	25.6901	0.00241945	0.0298898
ENSG00000186468	HPCAL1_ENH	RPS23	FALSE	-0.463128	10.5855	25.6716	0.00242374	0.0298953
ENSG00000268575	HPCAL1_ENH	AL031282.2	FALSE	1.7987	2.18111	25.6539	0.00242785	0.0298953
ENSG00000280407	HPCAL1_ENH	AC132872.4	FALSE	7.30156	-1.73956	32.8949	0.00242819	0.0298953
ENSG00000172409	HPCAL1_ENH	CLP1	FALSE	-0.704872	4.46422	25.6488	0.00242903	0.0298953
ENSG00000101052	HPCAL1_ENH	IFT52	FALSE	-0.656114	4.47225	25.6458	0.00242975	0.0298953
ENSG00000116690	HPCAL1_ENH	PRG4	FALSE	0.969652	3.73341	25.6412	0.00243081	0.0298953
ENSG00000205339	HPCAL1_ENH	IPO7	FALSE	-0.538094	7.97272	25.6293	0.0024336	0.0298953
ENSG00000162378	HPCAL1_ENH	ZYG11B	FALSE	-0.499724	5.45991	25.6217	0.00243536	0.0298953
ENSG00000137040	HPCAL1_ENH	RANBP6	FALSE	0.599182	5.36412	25.6192	0.00243595	0.0298953
ENSG00000133250	HPCAL1_ENH	ZNF414	FALSE	0.800365	3.68643	25.6034	0.00243965	0.0299187
ENSG00000137100	HPCAL1_ENH	DCTN3	FALSE	-0.451755	6.31091	25.566	0.00244846	0.0299802
ENSG00000138138	HPCAL1_ENH	ATAD1	FALSE	-0.633481	6.05517	25.5648	0.00244873	0.0299802
ENSG00000009307	HPCAL1_ENH	CSDE1	FALSE	-0.408371	10.0219	25.5593	0.00245003	0.0299802
ENSG00000269352	HPCAL1_ENH	PTOV1-AS2	FALSE	2.23384	0.51665	25.5461	0.00245315	0.0299964
ENSG00000144504	HPCAL1_ENH	ANKMY1	FALSE	1.01794	3.16302	25.5372	0.00245526	0.0300004
ENSG00000254999	HPCAL1_ENH	BRK1	FALSE	-0.414482	7.78313	25.5218	0.00245889	0.0300228
ENSG00000170903	HPCAL1_ENH	MSANTD4	FALSE	-0.548726	4.98131	25.4846	0.00246774	0.0301034
ENSG00000102531	HPCAL1_ENH	FNDC3A	FALSE	-0.732324	5.81846	25.5143	0.00246909	0.0301034
ENSG00000244560	HPCAL1_ENH	AC004890.2	FALSE	3.26415	-1.42088	25.4714	0.00247088	0.0301034
ENSG00000188428	HPCAL1_ENH	BLOC1S5	FALSE	-0.491743	5.24838	25.4616	0.00247323	0.0301101
ENSG00000146909	HPCAL1_ENH	NOM1	FALSE	0.761119	4.446	25.4296	0.00248089	0.0301815
ENSG00000129696	HPCAL1_ENH	TTI2	FALSE	-0.65399	4.16571	25.4047	0.00248686	0.0302321
ENSG00000160439	HPCAL1_ENH	RDH13	FALSE	1.34226	2.49741	25.3173	0.00250801	0.0304492
ENSG00000100934	HPCAL1_ENH	SEC23A	FALSE	-0.567892	6.79343	25.3159	0.00250835	0.0304492
ENSG00000114480	HPCAL1_ENH	GBE1	FALSE	-0.473547	6.13588	25.2841	0.00251611	0.0305212
ENSG00000176390	HPCAL1_ENH	CRLF3	FALSE	-0.704219	7.29098	25.6855	0.00251832	0.030526
ENSG00000164086	HPCAL1_ENH	DUSP7	FALSE	0.501077	5.70108	25.2593	0.00252217	0.0305505
ENSG00000163605	HPCAL1_ENH	PPP4R2	FALSE	-0.422103	6.8898	25.2504	0.00252438	0.030551
ENSG00000171960	HPCAL1_ENH	PPIH	FALSE	-0.51685	4.90219	25.2443	0.00252585	0.030551
ENSG00000176407	HPCAL1_ENH	KCMF1	FALSE	-0.471779	5.97477	25.2344	0.0025283	0.0305585
ENSG00000155975	HPCAL1_ENH	VPS37A	FALSE	-0.553333	5.03095	25.2197	0.00253193	0.0305803
ENSG00000236552	HPCAL1_ENH	RPL13AP5	FALSE	-0.673592	5.29139	25.1722	0.00254365	0.0306725
ENSG00000143756	HPCAL1_ENH	FBXO28	FALSE	-0.620619	5.78351	25.1698	0.00254426	0.0306725
ENSG00000163428	HPCAL1_ENH	LRRC58	FALSE	-0.495119	6.72452	25.1666	0.00254506	0.0306725
ENSG00000123064	HPCAL1_ENH	DDX54	FALSE	0.445405	6.59196	25.1497	0.00254924	0.0307009
ENSG00000121060	HPCAL1_ENH	TRIM25	FALSE	0.523919	6.73361	25.131	0.00255392	0.0307351
ENSG00000267904	HPCAL1_ENH	AC024075.1	FALSE	2.02687	0.503633	25.1235	0.00255579	0.0307355
ENSG00000184432	HPCAL1_ENH	COPB2	FALSE	-0.420829	7.68037	25.105	0.00256041	0.030769
ENSG00000157637	HPCAL1_ENH	SLC38A10	FALSE	0.502492	6.73394	25.0771	0.00256741	0.030831
ENSG00000100784	HPCAL1_ENH	RPS6KA5	FALSE	-0.562648	5.68827	25.0665	0.00257006	0.0308407
ENSG00000166889	HPCAL1_ENH	PATL1	FALSE	0.427679	6.40972	25.0301	0.00257923	0.0309239
ENSG00000168288	HPCAL1_ENH	MMADHC	FALSE	-0.409449	7.02875	25.0244	0.00258068	0.0309239
ENSG00000141506	HPCAL1_ENH	PIK3R5	FALSE	0.440261	6.53285	24.9903	0.00258931	0.0309405
ENSG00000151553	HPCAL1_ENH	FAM160B1	FALSE	-0.734198	6.06967	25.2997	0.0025898	0.0309405
ENSG00000213693	HPCAL1_ENH	SEC14L1P1	FALSE	3.08571	-1.29773	24.9869	0.00259018	0.0309405
ENSG00000137210	HPCAL1_ENH	TMEM14B	FALSE	-0.580102	5.96127	24.9839	0.00259094	0.0309405
ENSG00000254995	HPCAL1_ENH	STX16-NPEPL1	FALSE	4.91681	-1.60949	24.9825	0.00259131	0.0309405
ENSG00000138303	HPCAL1_ENH	ASCC1	FALSE	-0.58001	5.29319	24.962	0.00259653	0.0309763
ENSG00000130402	HPCAL1_ENH	ACTN4	FALSE	0.75529	8.59849	25.8369	0.00259899	0.0309763
ENSG00000137710	HPCAL1_ENH	RDX	FALSE	-0.461769	6.07194	24.9489	0.00259985	0.0309763
ENSG00000243927	HPCAL1_ENH	MRPS6	FALSE	-0.563281	6.01976	24.9218	0.00260679	0.0310264
ENSG00000126524	HPCAL1_ENH	SBDS	FALSE	-0.494522	5.12675	24.9181	0.00260776	0.0310264
ENSG00000130309	HPCAL1_ENH	COLGALT1	FALSE	0.545299	5.65879	24.9037	0.00261145	0.0310349
ENSG00000198431	HPCAL1_ENH	TXNRD1	FALSE	-0.543398	7.44963	24.9008	0.00261218	0.0310349
ENSG00000106344	HPCAL1_ENH	RBM28	FALSE	0.682555	4.50805	24.8644	0.00262156	0.0311134
ENSG00000148516	HPCAL1_ENH	ZEB1	FALSE	-0.454474	5.74695	24.8564	0.00262362	0.0311134
ENSG00000142303	HPCAL1_ENH	ADAMTS10	FALSE	2.74677	-0.368059	24.8512	0.00262497	0.0311134
ENSG00000229180	HPCAL1_ENH	AC006001.3	FALSE	1.10701	3.53338	24.8243	0.00263195	0.0311134
ENSG00000148019	HPCAL1_ENH	CEP78	FALSE	0.542891	4.99125	24.8146	0.00263446	0.0311134
ENSG00000177426	HPCAL1_ENH	TGIF1	FALSE	-0.618805	4.48062	24.8143	0.00263455	0.0311134
ENSG00000117479	HPCAL1_ENH	SLC19A2	FALSE	-1.0662	2.61358	24.8142	0.00263457	0.0311134
ENSG00000015153	HPCAL1_ENH	YAF2	FALSE	-0.585923	4.84025	24.8109	0.00263544	0.0311134
ENSG00000180817	HPCAL1_ENH	PPA1	FALSE	-0.519472	7.31295	24.8038	0.00263728	0.0311134
ENSG00000076321	HPCAL1_ENH	KLHL20	FALSE	-0.716266	4.40745	24.8012	0.00263797	0.0311134
ENSG00000156697	HPCAL1_ENH	UTP14A	FALSE	0.564656	4.87286	24.7964	0.00263922	0.0311134
ENSG00000035403	HPCAL1_ENH	VCL	FALSE	0.559628	6.4509	24.7619	0.00264821	0.0311343
ENSG00000257489	HPCAL1_ENH	AC010203.1	FALSE	3.01681	-1.1321	24.7594	0.00264887	0.0311343
ENSG00000129933	HPCAL1_ENH	MAU2	FALSE	0.446209	5.83327	24.7503	0.00265126	0.0311343
ENSG00000166575	HPCAL1_ENH	TMEM135	FALSE	-0.666827	4.56073	24.7486	0.00265171	0.0311343
ENSG00000108799	HPCAL1_ENH	EZH1	FALSE	0.505624	5.1172	24.7471	0.00265209	0.0311343
ENSG00000141956	HPCAL1_ENH	PRDM15	FALSE	0.884709	3.08945	24.7469	0.00265214	0.0311343
ENSG00000137815	HPCAL1_ENH	RTF1	FALSE	0.42524	6.56913	24.7054	0.00266307	0.0312201
ENSG00000069329	HPCAL1_ENH	VPS35	FALSE	-0.419476	7.23302	24.7031	0.00266367	0.0312201
ENSG00000106615	HPCAL1_ENH	RHEB	FALSE	-0.480688	5.33964	24.6979	0.00266504	0.0312201
ENSG00000256771	HPCAL1_ENH	ZNF253	FALSE	-0.569129	4.55816	24.6893	0.00266731	0.0312248
ENSG00000177879	HPCAL1_ENH	AP3S1	FALSE	-0.686234	6.67279	24.9732	0.00267296	0.0312691
ENSG00000180448	HPCAL1_ENH	ARHGAP45	FALSE	0.5042	8.83718	24.6464	0.00267868	0.0313142
ENSG00000198837	HPCAL1_ENH	DENND4B	FALSE	0.4459	6.07411	24.6313	0.00268271	0.0313395
ENSG00000177082	HPCAL1_ENH	WDR73	FALSE	0.862733	3.45456	24.6146	0.00268716	0.0313579
ENSG00000212802	HPCAL1_ENH	RPL15P3	FALSE	-0.715235	3.99204	24.6113	0.00268803	0.0313579
ENSG00000077238	HPCAL1_ENH	IL4R	FALSE	0.539013	7.12481	24.5951	0.00269238	0.0313868
ENSG00000171456	HPCAL1_ENH	ASXL1	FALSE	0.408291	7.24622	24.5758	0.00269756	0.0314252
ENSG00000144749	HPCAL1_ENH	LRIG1	FALSE	0.585413	6.03225	24.5647	0.00270052	0.0314379
ENSG00000197381	HPCAL1_ENH	ADARB1	FALSE	0.55725	5.48859	24.5049	0.00271667	0.0315995
ENSG00000197506	HPCAL1_ENH	SLC28A3	FALSE	-1.5469	2.82911	24.5396	0.00271818	0.0315995
ENSG00000214485	HPCAL1_ENH	RPL7P1	FALSE	-0.937299	3.07061	24.4661	0.0027272	0.0316825
ENSG00000181004	HPCAL1_ENH	BBS12	FALSE	-0.788146	3.38969	24.4182	0.00274028	0.0318124
ENSG00000162222	HPCAL1_ENH	TTC9C	FALSE	-0.600544	4.74692	24.401	0.002745	0.031845
ENSG00000159733	HPCAL1_ENH	ZFYVE28	FALSE	0.795745	4.24423	24.3885	0.00274845	0.0318483
ENSG00000166046	HPCAL1_ENH	TCP11L2	FALSE	-0.575868	4.69048	24.3862	0.00274908	0.0318483
ENSG00000166797	HPCAL1_ENH	CIAO2A	FALSE	-0.484361	5.60573	24.379	0.00275106	0.0318492
ENSG00000128596	HPCAL1_ENH	CCDC136	FALSE	1.41542	1.42598	24.37	0.00275354	0.0318559
ENSG00000023892	HPCAL1_ENH	DEF6	FALSE	0.428797	7.47098	24.3531	0.00275819	0.0318706
ENSG00000283050	HPCAL1_ENH	GTF2IP12	FALSE	1.60455	1.82349	24.3449	0.00276047	0.0318706
ENSG00000125885	HPCAL1_ENH	MCM8	FALSE	0.992059	2.92854	24.3447	0.00276052	0.0318706
ENSG00000213281	HPCAL1_ENH	NRAS	FALSE	-0.419901	7.62852	24.314	0.00276904	0.0319061
ENSG00000187653	HPCAL1_ENH	TMSB4XP8	FALSE	-0.677956	4.44864	24.3084	0.0027706	0.0319061
ENSG00000134294	HPCAL1_ENH	SLC38A2	FALSE	-0.728669	8.04596	24.9601	0.00277149	0.0319061
ENSG00000173208	HPCAL1_ENH	ABCD2	FALSE	-0.67336	6.4864	24.4665	0.00277451	0.0319061
ENSG00000258429	HPCAL1_ENH	PDF	FALSE	2.19032	0.552444	24.2917	0.00277525	0.0319061
ENSG00000141503	HPCAL1_ENH	MINK1	FALSE	0.509146	7.16048	24.2885	0.00277616	0.0319061
ENSG00000132676	HPCAL1_ENH	DAP3	FALSE	-0.439486	6.98788	24.2857	0.00277693	0.0319061
ENSG00000147853	HPCAL1_ENH	AK3	FALSE	-0.425391	6.35399	24.2553	0.00278541	0.031961
ENSG00000225630	HPCAL1_ENH	MTND2P28	FALSE	2.084	1.34037	24.2549	0.00278552	0.031961
ENSG00000138085	HPCAL1_ENH	ATRAID	FALSE	-0.43198	6.09025	24.2469	0.00278778	0.031965
ENSG00000182919	HPCAL1_ENH	C11orf54	FALSE	-0.63928	4.37056	24.239	0.00279001	0.0319687
ENSG00000153317	HPCAL1_ENH	ASAP1	FALSE	0.550313	5.45855	24.2222	0.00279473	0.0319974
ENSG00000235174	HPCAL1_ENH	RPL39P3	FALSE	-0.8514	4.28473	24.2165	0.00279633	0.0319974
ENSG00000185129	HPCAL1_ENH	PURA	FALSE	-0.695145	6.19117	24.3637	0.00279903	0.0320063
ENSG00000091157	HPCAL1_ENH	WDR7	FALSE	-0.454161	6.27879	24.1824	0.00280595	0.0320636
ENSG00000100034	HPCAL1_ENH	PPM1F	FALSE	0.577858	4.75659	24.1403	0.00281788	0.032178
ENSG00000186231	HPCAL1_ENH	KLHL32	FALSE	-1.29732	1.60865	24.0989	0.00282972	0.0322732
ENSG00000134108	HPCAL1_ENH	ARL8B	FALSE	-0.455035	6.28774	24.0933	0.00283131	0.0322732
ENSG00000009844	HPCAL1_ENH	VTA1	FALSE	-0.45485	6.14366	24.0855	0.00283353	0.0322732
ENSG00000210151	HPCAL1_ENH	MT-TS1	FALSE	4.55049	-1.17673	24.0772	0.00283591	0.0322732
ENSG00000196584	HPCAL1_ENH	XRCC2	FALSE	1.20572	2.18553	24.0744	0.00283673	0.0322732
ENSG00000113558	HPCAL1_ENH	SKP1	FALSE	-0.401688	7.11829	24.0707	0.00283778	0.0322732
ENSG00000136935	HPCAL1_ENH	GOLGA1	FALSE	0.870305	3.5314	24.0168	0.00285333	0.0324126
ENSG00000074266	HPCAL1_ENH	EED	FALSE	-0.42862	5.96821	24.0148	0.0028539	0.0324126
ENSG00000272668	HPCAL1_ENH	AL590560.2	FALSE	3.13168	-1.25839	23.9942	0.00285989	0.0324586
ENSG00000142039	HPCAL1_ENH	CCDC97	FALSE	0.47514	6.37764	23.9499	0.00287277	0.0325827
ENSG00000149177	HPCAL1_ENH	PTPRJ	FALSE	0.42711	7.14988	23.9413	0.00287529	0.0325893
ENSG00000176438	HPCAL1_ENH	SYNE3	FALSE	0.480409	6.24258	23.9338	0.00287749	0.0325921
ENSG00000012660	HPCAL1_ENH	ELOVL5	FALSE	-0.533994	8.14805	23.9031	0.00288649	0.0326719
ENSG00000156976	HPCAL1_ENH	EIF4A2	FALSE	-0.579817	8.90436	23.8885	0.00289078	0.0326937
ENSG00000274471	HPCAL1_ENH	AC242376.2	FALSE	2.33244	-0.691854	23.8833	0.00289232	0.0326937
ENSG00000139644	HPCAL1_ENH	TMBIM6	FALSE	-0.386419	9.83808	23.8739	0.00289507	0.0327028
ENSG00000140632	HPCAL1_ENH	GLYR1	FALSE	0.486093	6.67323	23.8649	0.00289773	0.0327097
ENSG00000141252	HPCAL1_ENH	VPS53	FALSE	0.48945	5.35033	23.8586	0.00289959	0.0327097
ENSG00000104783	HPCAL1_ENH	KCNN4	FALSE	0.528646	4.88009	23.8423	0.00290441	0.0327421
ENSG00000169683	HPCAL1_ENH	LRRC45	FALSE	0.660045	4.38113	23.8255	0.00290941	0.0327763
ENSG00000163539	HPCAL1_ENH	CLASP2	FALSE	-0.541071	5.69337	23.7912	0.00291961	0.0328673
ENSG00000119707	HPCAL1_ENH	RBM25	FALSE	0.545692	6.41784	23.7805	0.00292281	0.0328673
ENSG00000106993	HPCAL1_ENH	CDC37L1	FALSE	-0.754784	4.1939	23.7786	0.00292337	0.0328673
ENSG00000128191	HPCAL1_ENH	DGCR8	FALSE	0.563979	5.00889	23.7674	0.00292674	0.0328832
ENSG00000173786	HPCAL1_ENH	CNP	FALSE	0.45101	6.30252	23.7477	0.00293263	0.0329272
ENSG00000132763	HPCAL1_ENH	MMACHC	FALSE	1.52481	1.93059	23.736	0.00293614	0.0329446
ENSG00000280387	HPCAL1_ENH	AL109806.1	FALSE	4.88957	-1.63273	23.715	0.00294247	0.0329719
ENSG00000112146	HPCAL1_ENH	FBXO9	FALSE	0.626733	4.93517	23.7052	0.00294543	0.0329719
ENSG00000118369	HPCAL1_ENH	USP35	FALSE	1.0005	3.11225	23.7052	0.00294544	0.0329719
ENSG00000215717	HPCAL1_ENH	TMEM167B	FALSE	-0.444264	6.4735	23.7018	0.00294645	0.0329719
ENSG00000176619	HPCAL1_ENH	LMNB2	FALSE	0.785625	6.97302	24.9704	0.00295722	0.0330261
ENSG00000172493	HPCAL1_ENH	AFF1	FALSE	0.409498	6.37949	23.6603	0.00295904	0.0330261
ENSG00000257122	HPCAL1_ENH	RRN3P3	FALSE	1.18176	1.91648	23.6552	0.00296058	0.0330261
ENSG00000143252	HPCAL1_ENH	SDHC	FALSE	-0.398648	7.18901	23.6521	0.00296152	0.0330261
ENSG00000186020	HPCAL1_ENH	ZNF529	FALSE	-0.655715	3.89606	23.6439	0.00296401	0.0330261
ENSG00000139370	HPCAL1_ENH	SLC15A4	FALSE	-0.58082	4.97748	23.6404	0.0029651	0.0330261
ENSG00000130544	HPCAL1_ENH	ZNF557	FALSE	1.05297	3.50403	23.6367	0.0029662	0.0330261
ENSG00000071564	HPCAL1_ENH	TCF3	FALSE	0.475731	6.10222	23.6306	0.00296806	0.0330261
ENSG00000130517	HPCAL1_ENH	PGPEP1	FALSE	0.856054	4.95878	23.9975	0.00296904	0.0330261
ENSG00000169926	HPCAL1_ENH	KLF13	FALSE	0.456892	9.27437	23.6145	0.002973	0.0330261
ENSG00000168488	HPCAL1_ENH	ATXN2L	FALSE	0.449983	7.67325	23.6014	0.002977	0.0330261
ENSG00000154640	HPCAL1_ENH	BTG3	FALSE	-0.677459	4.43188	23.5989	0.00297775	0.0330261
ENSG00000100554	HPCAL1_ENH	ATP6V1D	FALSE	-0.477416	5.54646	23.598	0.00297802	0.0330261
ENSG00000147416	HPCAL1_ENH	ATP6V1B2	FALSE	-0.424124	6.83965	23.5952	0.0029789	0.0330261
ENSG00000220205	HPCAL1_ENH	VAMP2	FALSE	0.554831	6.45016	23.5868	0.00298148	0.0330329
ENSG00000100744	HPCAL1_ENH	GSKIP	FALSE	-0.595138	5.50537	23.5791	0.00298384	0.0330372
ENSG00000196792	HPCAL1_ENH	STRN3	FALSE	-0.765117	4.33648	23.5491	0.00299308	0.0331176
ENSG00000182504	HPCAL1_ENH	CEP97	FALSE	-0.605045	4.72554	23.5316	0.00299849	0.0331503
ENSG00000143851	HPCAL1_ENH	PTPN7	FALSE	0.442014	7.6585	23.5267	0.00299999	0.0331503
ENSG00000198586	HPCAL1_ENH	TLK1	FALSE	0.40193	6.86651	23.489	0.0030117	0.0332578
ENSG00000128524	HPCAL1_ENH	ATP6V1F	FALSE	-0.458392	6.44689	23.4504	0.00302374	0.0333687
ENSG00000234614	HPCAL1_ENH	C2CD4D-AS1	FALSE	1.11863	3.58507	23.4315	0.00302965	0.0334119
ENSG00000100285	HPCAL1_ENH	NEFH	FALSE	1.24276	2.60768	23.4059	0.00303769	0.0334761
ENSG00000106803	HPCAL1_ENH	SEC61B	FALSE	-0.416783	6.29569	23.4002	0.00303947	0.0334761
ENSG00000100038	HPCAL1_ENH	TOP3B	FALSE	0.789275	3.79946	23.3579	0.00305284	0.0335794
ENSG00000273018	HPCAL1_ENH	FAM106A	FALSE	2.25725	-0.187532	23.3538	0.00305415	0.0335794
ENSG00000259956	HPCAL1_ENH	RBM15B	FALSE	0.617099	6.34178	23.3387	0.00305893	0.0335794
ENSG00000149084	HPCAL1_ENH	HSD17B12	FALSE	-0.552748	5.18633	23.3318	0.00306113	0.0335794
ENSG00000178665	HPCAL1_ENH	ZNF713	FALSE	2.25659	-0.191924	23.3315	0.00306123	0.0335794
ENSG00000135119	HPCAL1_ENH	RNFT2	FALSE	1.46924	1.01762	23.3283	0.00306225	0.0335794
ENSG00000117362	HPCAL1_ENH	APH1A	FALSE	-0.401456	7.57565	23.3263	0.00306288	0.0335794
ENSG00000185869	HPCAL1_ENH	ZNF829	FALSE	0.993343	2.59432	23.3146	0.00306661	0.0335984
ENSG00000055483	HPCAL1_ENH	USP36	FALSE	0.431543	6.14164	23.2997	0.00307137	0.0336085
ENSG00000142065	HPCAL1_ENH	ZFP14	FALSE	-0.862107	3.4853	23.2991	0.00307155	0.0336085
ENSG00000100387	HPCAL1_ENH	RBX1	FALSE	-0.481482	5.9589	23.2535	0.00308616	0.033687
ENSG00000206149	HPCAL1_ENH	HERC2P9	FALSE	1.84964	0.706737	23.245	0.0030889	0.033687
ENSG00000071655	HPCAL1_ENH	MBD3	FALSE	0.640206	5.48857	23.2434	0.00308941	0.033687
ENSG00000143294	HPCAL1_ENH	PRCC	FALSE	0.424536	6.00837	23.2382	0.00309108	0.033687
ENSG00000127084	HPCAL1_ENH	FGD3	FALSE	0.538777	8.04056	23.2309	0.00309343	0.033687
ENSG00000186352	HPCAL1_ENH	ANKRD37	FALSE	-0.869064	3.78178	23.2221	0.00309627	0.033687
ENSG00000183354	HPCAL1_ENH	KIAA2026	FALSE	0.458584	5.40568	23.2216	0.00309643	0.033687
ENSG00000050426	HPCAL1_ENH	LETMD1	FALSE	-0.602256	5.87297	23.221	0.00309662	0.033687
ENSG00000215417	HPCAL1_ENH	MIR17HG	FALSE	3.03212	-1.3364	23.2204	0.00309683	0.033687
ENSG00000255847	HPCAL1_ENH	AP003717.1	FALSE	3.10054	-0.557787	23.2018	0.00310285	0.0337306
ENSG00000076201	HPCAL1_ENH	PTPN23	FALSE	0.456979	5.3989	23.1781	0.00311052	0.0337921
ENSG00000123595	HPCAL1_ENH	RAB9A	FALSE	-0.607589	4.25859	23.1471	0.00312061	0.0338678
ENSG00000070214	HPCAL1_ENH	SLC44A1	FALSE	-0.464873	5.70739	23.1419	0.0031223	0.0338678
ENSG00000132912	HPCAL1_ENH	DCTN4	FALSE	-0.672815	5.74374	23.1381	0.00312355	0.0338678
ENSG00000005483	HPCAL1_ENH	KMT2E	FALSE	0.407417	7.48611	23.1238	0.00312825	0.0338967
ENSG00000115414	HPCAL1_ENH	FN1	FALSE	-1.32101	1.61695	23.1032	0.003135	0.0339397
ENSG00000165195	HPCAL1_ENH	PIGA	FALSE	-0.633167	4.10712	23.094	0.00313802	0.0339397
ENSG00000144713	HPCAL1_ENH	RPL32	FALSE	-0.418426	9.94668	23.0932	0.00313828	0.0339397
ENSG00000072062	HPCAL1_ENH	PRKACA	FALSE	0.433055	6.14084	23.0771	0.00314357	0.0339572
ENSG00000145781	HPCAL1_ENH	COMMD10	FALSE	-0.533777	4.54059	23.0759	0.00314396	0.0339572
ENSG00000173334	HPCAL1_ENH	TRIB1	FALSE	1.01615	3.5196	23.0538	0.00315125	0.0339976
ENSG00000064989	HPCAL1_ENH	CALCRL	FALSE	-2.08982	0.239325	23.0523	0.00315176	0.0339976
ENSG00000188856	HPCAL1_ENH	RPSAP47	FALSE	-0.573398	4.67821	23.0077	0.00316656	0.0341353
ENSG00000183426	HPCAL1_ENH	NPIPA1	FALSE	1.62083	0.891237	22.9935	0.00317127	0.0341474
ENSG00000169359	HPCAL1_ENH	SLC33A1	FALSE	-0.698091	3.836	22.992	0.00317177	0.0341474
ENSG00000162236	HPCAL1_ENH	STX5	FALSE	-0.437126	5.76815	22.9819	0.00317514	0.0341618
ENSG00000109118	HPCAL1_ENH	PHF12	FALSE	0.491066	6.27396	22.9519	0.00318518	0.0342336
ENSG00000133056	HPCAL1_ENH	PIK3C2B	FALSE	0.62431	5.31032	22.943	0.00318818	0.0342336
ENSG00000115085	HPCAL1_ENH	ZAP70	FALSE	0.423155	7.63642	22.9337	0.00319131	0.0342336
ENSG00000272886	HPCAL1_ENH	DCP1A	FALSE	-0.456619	5.84396	22.9277	0.00319331	0.0342336
ENSG00000180747	HPCAL1_ENH	SMG1P3	FALSE	1.67661	0.998486	22.9205	0.00319575	0.0342336
ENSG00000068650	HPCAL1_ENH	ATP11A	FALSE	1.07944	4.84208	25.0098	0.00319772	0.0342336
ENSG00000166225	HPCAL1_ENH	FRS2	FALSE	-0.543344	4.8297	22.914	0.00319794	0.0342336
ENSG00000204574	HPCAL1_ENH	ABCF1	FALSE	0.445376	7.0975	22.9133	0.00319816	0.0342336
ENSG00000224660	HPCAL1_ENH	SH3BP5-AS1	FALSE	1.93454	1.13281	22.893	0.00320501	0.034273
ENSG00000115762	HPCAL1_ENH	PLEKHB2	FALSE	-0.411736	7.09582	22.8903	0.00320593	0.034273
ENSG00000092531	HPCAL1_ENH	SNAP23	FALSE	-0.393658	6.47563	22.8434	0.00322185	0.0343997
ENSG00000129667	HPCAL1_ENH	RHBDF2	FALSE	0.747773	4.04937	22.8433	0.00322189	0.0343997
ENSG00000256148	HPCAL1_ENH	AP000763.2	FALSE	3.37052	-1.33987	22.834	0.00322504	0.0344114
ENSG00000128394	HPCAL1_ENH	APOBEC3F	FALSE	1.06558	4.46654	24.0544	0.00322914	0.0344146
ENSG00000162616	HPCAL1_ENH	DNAJB4	FALSE	-0.851721	3.33762	22.81	0.00323325	0.0344146
ENSG00000196187	HPCAL1_ENH	TMEM63A	FALSE	0.601589	6.54213	22.807	0.00323428	0.0344146
ENSG00000117222	HPCAL1_ENH	RBBP5	FALSE	-0.443542	5.93059	22.8054	0.00323483	0.0344146
ENSG00000197429	HPCAL1_ENH	IPP	FALSE	0.631529	4.08	22.8031	0.00323561	0.0344146
ENSG00000119523	HPCAL1_ENH	ALG2	FALSE	-0.468221	5.23992	22.791	0.00323976	0.0344311
ENSG00000108510	HPCAL1_ENH	MED13	FALSE	-0.556763	6.78238	22.7843	0.00324207	0.0344311
ENSG00000042429	HPCAL1_ENH	MED17	FALSE	-0.829531	3.36723	22.7806	0.00324333	0.0344311
ENSG00000085274	HPCAL1_ENH	MYNN	FALSE	-0.531888	5.31406	22.7735	0.00324577	0.0344352
ENSG00000196576	HPCAL1_ENH	PLXNB2	FALSE	0.867734	4.88025	23.1827	0.00324951	0.034453
ENSG00000081154	HPCAL1_ENH	PCNP	FALSE	-0.405923	8.13042	22.7469	0.00325494	0.0344887
ENSG00000136888	HPCAL1_ENH	ATP6V1G1	FALSE	-0.470977	6.89813	22.7253	0.00326241	0.0345302
ENSG00000221914	HPCAL1_ENH	PPP2R2A	FALSE	-0.41357	6.15118	22.7237	0.00326297	0.0345302
ENSG00000169762	HPCAL1_ENH	TAPT1	FALSE	-0.708967	5.33899	22.7115	0.0032672	0.034537
ENSG00000183475	HPCAL1_ENH	ASB7	FALSE	-0.523341	5.65707	22.7099	0.00326774	0.034537
ENSG00000087086	HPCAL1_ENH	FTL	FALSE	-0.395032	10.0181	22.7032	0.00327006	0.0345398
ENSG00000184481	HPCAL1_ENH	FOXO4	FALSE	0.542326	4.91331	22.6953	0.00327281	0.034547
ENSG00000146350	HPCAL1_ENH	TBC1D32	FALSE	-1.12672	2.30067	22.6614	0.00328465	0.0346354
ENSG00000117143	HPCAL1_ENH	UAP1	FALSE	-0.52854	4.91731	22.6595	0.00328532	0.0346354
ENSG00000106799	HPCAL1_ENH	TGFBR1	FALSE	-0.691044	6.63339	23.1041	0.00329365	0.0346683
ENSG00000012174	HPCAL1_ENH	MBTPS2	FALSE	-0.551721	4.5196	22.6254	0.00329727	0.0346683
ENSG00000147421	HPCAL1_ENH	HMBOX1	FALSE	0.72119	3.91283	22.6218	0.00329851	0.0346683
ENSG00000038274	HPCAL1_ENH	MAT2B	FALSE	-0.440046	8.24547	22.6171	0.00330018	0.0346683
ENSG00000101216	HPCAL1_ENH	GMEB2	FALSE	0.516524	4.84203	22.6142	0.00330119	0.0346683
ENSG00000135749	HPCAL1_ENH	PCNX2	FALSE	0.809229	4.74331	22.6151	0.00330189	0.0346683
ENSG00000115268	HPCAL1_ENH	RPS15	FALSE	-0.463582	9.67552	22.6072	0.00330366	0.0346683
ENSG00000162244	HPCAL1_ENH	RPL29	FALSE	-0.394741	10.4845	22.6034	0.00330499	0.0346683
ENSG00000168395	HPCAL1_ENH	ING5	FALSE	0.60115	4.41479	22.5689	0.00331719	0.0347541
ENSG00000136754	HPCAL1_ENH	ABI1	FALSE	-0.424394	7.30206	22.5584	0.00332089	0.0347541
ENSG00000275052	HPCAL1_ENH	PPP4R3B	FALSE	-0.48632	8.03258	22.5578	0.0033211	0.0347541
ENSG00000163714	HPCAL1_ENH	U2SURP	FALSE	0.500666	6.80047	22.5538	0.00332253	0.0347541
ENSG00000175455	HPCAL1_ENH	CCDC14	FALSE	0.767538	4.11082	22.5509	0.00332355	0.0347541
ENSG00000197746	HPCAL1_ENH	PSAP	FALSE	-0.390586	8.69719	22.5306	0.00333077	0.0347867
ENSG00000119950	HPCAL1_ENH	MXI1	FALSE	-0.588019	6.87528	22.5305	0.00333082	0.0347867
ENSG00000152359	HPCAL1_ENH	POC5	FALSE	-0.695187	3.90929	22.4632	0.00335491	0.0350152
ENSG00000074755	HPCAL1_ENH	ZZEF1	FALSE	0.616819	6.79592	22.4577	0.00335688	0.0350152
ENSG00000162194	HPCAL1_ENH	LBHD1	FALSE	1.31308	1.36359	22.4314	0.00336634	0.0350921
ENSG00000071537	HPCAL1_ENH	SEL1L	FALSE	-0.426046	7.34883	22.4096	0.00337423	0.0351524
ENSG00000263874	HPCAL1_ENH	LINC00672	FALSE	2.81932	-0.41525	22.3871	0.00338239	0.0351818
ENSG00000104852	HPCAL1_ENH	SNRNP70	FALSE	0.395664	7.21393	22.3799	0.00338503	0.0351818
ENSG00000177542	HPCAL1_ENH	SLC25A22	FALSE	0.645062	4.35003	22.3799	0.00338504	0.0351818
ENSG00000075826	HPCAL1_ENH	SEC31B	FALSE	0.99241	2.88062	22.3767	0.00338617	0.0351818
ENSG00000158290	HPCAL1_ENH	CUL4B	FALSE	-0.429357	6.94226	22.3729	0.00338755	0.0351818
ENSG00000181744	HPCAL1_ENH	DIPK2A	FALSE	-0.530545	5.2918	22.3546	0.00339423	0.0352209
ENSG00000107404	HPCAL1_ENH	DVL1	FALSE	0.603074	4.17159	22.3511	0.00339552	0.0352209
ENSG00000136942	HPCAL1_ENH	RPL35	FALSE	-0.472339	8.92719	22.345	0.00339777	0.0352224
ENSG00000144746	HPCAL1_ENH	ARL6IP5	FALSE	-0.43012	8.92682	22.3224	0.00340602	0.0352738
ENSG00000148303	HPCAL1_ENH	RPL7A	FALSE	-0.366254	11.2352	22.3138	0.0034092	0.0352738
ENSG00000137073	HPCAL1_ENH	UBAP2	FALSE	0.575868	5.32862	22.3096	0.00341074	0.0352738
ENSG00000141084	HPCAL1_ENH	RANBP10	FALSE	0.532224	4.80129	22.3085	0.00341114	0.0352738
ENSG00000129515	HPCAL1_ENH	SNX6	FALSE	-0.436409	7.25159	22.2982	0.00341494	0.0352912
ENSG00000165660	HPCAL1_ENH	ABRAXAS2	FALSE	-0.466789	5.30093	22.2624	0.00342813	0.0354057
ENSG00000185875	HPCAL1_ENH	THNSL1	FALSE	-0.811113	3.31344	22.2452	0.00343453	0.0354435
ENSG00000101558	HPCAL1_ENH	VAPA	FALSE	-0.388151	7.1771	22.2411	0.00343602	0.0354435
ENSG00000268858	HPCAL1_ENH	AL118506.1	FALSE	0.922712	2.81771	22.219	0.00344427	0.0355067
ENSG00000148925	HPCAL1_ENH	BTBD10	FALSE	-0.5776	4.77498	22.2078	0.00344841	0.0355097
ENSG00000160194	HPCAL1_ENH	NDUFV3	FALSE	0.670844	4.25248	22.2068	0.0034488	0.0355097
ENSG00000243716	HPCAL1_ENH	NPIPB5	FALSE	1.92373	1.68513	22.1837	0.00345742	0.0355403
ENSG00000196405	HPCAL1_ENH	EVL	FALSE	0.418944	9.05383	22.1822	0.00345802	0.0355403
ENSG00000144048	HPCAL1_ENH	DUSP11	FALSE	-0.614931	5.26587	22.1818	0.00345814	0.0355403
ENSG00000135736	HPCAL1_ENH	CCDC102A	FALSE	0.734407	3.72995	22.1592	0.00346662	0.0356057
ENSG00000136240	HPCAL1_ENH	KDELR2	FALSE	-0.64419	6.00008	22.1455	0.00347178	0.035625
ENSG00000115365	HPCAL1_ENH	LANCL1	FALSE	-0.4348	6.58242	22.1429	0.00347276	0.035625
ENSG00000100385	HPCAL1_ENH	IL2RB	FALSE	0.676499	8.33447	22.6256	0.00347532	0.0356295
ENSG00000183091	HPCAL1_ENH	NEB	FALSE	-1.42963	1.8502	22.1272	0.00347868	0.0356422
ENSG00000008516	HPCAL1_ENH	MMP25	FALSE	0.57135	4.19976	22.0791	0.0034969	0.0357916
ENSG00000273576	HPCAL1_ENH	AC009283.1	FALSE	2.26237	-0.557783	22.0774	0.00349755	0.0357916
ENSG00000131370	HPCAL1_ENH	SH3BP5	FALSE	0.588484	5.78583	22.0673	0.00350136	0.0358088
ENSG00000003756	HPCAL1_ENH	RBM5	FALSE	0.601008	5.8013	22.0502	0.00350791	0.0358279
ENSG00000136021	HPCAL1_ENH	SCYL2	FALSE	-0.415677	6.29963	22.0441	0.00351025	0.0358279
ENSG00000066557	HPCAL1_ENH	LRRC40	FALSE	-0.592473	5.1533	22.0427	0.00351077	0.0358279
ENSG00000173614	HPCAL1_ENH	NMNAT1	FALSE	1.0894	2.45883	22.04	0.00351178	0.0358279
ENSG00000090061	HPCAL1_ENH	CCNK	FALSE	0.403468	6.64053	22.0202	0.00351937	0.0358834
ENSG00000229152	HPCAL1_ENH	ANKRD10-IT1	FALSE	1.41869	0.94469	22.0101	0.00352326	0.0359013
ENSG00000100380	HPCAL1_ENH	ST13	FALSE	-0.382787	8.44441	21.9938	0.00352953	0.0359432
ENSG00000270069	HPCAL1_ENH	MIR222HG	FALSE	3.42729	-0.786693	21.9748	0.00353685	0.035996
ENSG00000170037	HPCAL1_ENH	CNTROB	FALSE	0.511731	5.42066	21.9687	0.00353921	0.0359981
ENSG00000171100	HPCAL1_ENH	MTM1	FALSE	-0.460569	5.56751	21.9539	0.00354493	0.0360344
ENSG00000261474	HPCAL1_ENH	AC026471.4	FALSE	1.90661	0.409792	21.9423	0.0035494	0.0360579
ENSG00000062725	HPCAL1_ENH	APPBP2	FALSE	-0.411222	6.01392	21.9281	0.00355492	0.0360809
ENSG00000241258	HPCAL1_ENH	CRCP	FALSE	0.538538	4.60731	21.9252	0.00355605	0.0360809
ENSG00000107611	HPCAL1_ENH	CUBN	FALSE	1.79801	0.0454087	21.9199	0.00355812	0.0360809
ENSG00000140650	HPCAL1_ENH	PMM2	FALSE	0.77271	4.1342	21.8568	0.00358277	0.0363088
ENSG00000204623	HPCAL1_ENH	ZNRD1ASP	FALSE	1.29005	1.54	21.8436	0.00358794	0.0363211
ENSG00000141012	HPCAL1_ENH	GALNS	FALSE	0.648494	3.77732	21.8373	0.00359044	0.0363211
ENSG00000105248	HPCAL1_ENH	YJU2	FALSE	0.517182	4.66875	21.837	0.00359055	0.0363211
ENSG00000140382	HPCAL1_ENH	HMG20A	FALSE	-0.434329	6.1519	21.827	0.00359451	0.0363211
ENSG00000145041	HPCAL1_ENH	DCAF1	FALSE	-0.520024	6.3332	21.8262	0.00359482	0.0363211
ENSG00000068912	HPCAL1_ENH	ERLEC1	FALSE	-0.440055	5.64328	21.8158	0.00359893	0.0363407
ENSG00000158042	HPCAL1_ENH	MRPL17	FALSE	-0.486273	5.28765	21.8017	0.00360451	0.0363751
ENSG00000168421	HPCAL1_ENH	RHOH	FALSE	-0.476333	7.67773	21.7872	0.00361024	0.0363765
ENSG00000113532	HPCAL1_ENH	ST8SIA4	FALSE	-0.429205	6.78699	21.783	0.00361192	0.0363765
ENSG00000160179	HPCAL1_ENH	ABCG1	FALSE	-0.650096	4.30464	21.7801	0.00361308	0.0363765
ENSG00000136732	HPCAL1_ENH	GYPC	FALSE	-0.41741	7.86846	21.7774	0.00361414	0.0363765
ENSG00000022840	HPCAL1_ENH	RNF10	FALSE	0.436765	7.30802	21.7701	0.00361702	0.0363765
ENSG00000131100	HPCAL1_ENH	ATP6V1E1	FALSE	-0.389544	6.62621	21.7681	0.00361785	0.0363765
ENSG00000171316	HPCAL1_ENH	CHD7	FALSE	0.514066	5.04476	21.7631	0.00361984	0.0363765
ENSG00000049089	HPCAL1_ENH	COL9A2	FALSE	1.04788	3.00218	21.7445	0.00362723	0.0364289
ENSG00000121691	HPCAL1_ENH	CAT	FALSE	-0.513038	6.7066	21.7387	0.00362957	0.0364306
ENSG00000179085	HPCAL1_ENH	DPM3	FALSE	-0.759236	4.11003	21.7209	0.00363668	0.03648
ENSG00000230373	HPCAL1_ENH	GOLGA6L5P	FALSE	2.35811	-0.772858	21.6706	0.0036569	0.0366395
ENSG00000138767	HPCAL1_ENH	CNOT6L	FALSE	-0.601886	8.02525	21.6705	0.00365695	0.0366395
ENSG00000106153	HPCAL1_ENH	CHCHD2	FALSE	-0.388002	8.12314	21.6584	0.00366181	0.0366493
ENSG00000285967	HPCAL1_ENH	NIPBL-DT	FALSE	1.21175	3.10047	21.6572	0.0036623	0.0366493
ENSG00000280206	HPCAL1_ENH	AC026401.3	FALSE	1.07916	2.55976	21.6444	0.00366751	0.0366714
ENSG00000132825	HPCAL1_ENH	PPP1R3D	FALSE	-0.543957	4.29122	21.6323	0.00367241	0.0366714
ENSG00000138801	HPCAL1_ENH	PAPSS1	FALSE	-0.478503	5.86645	21.6312	0.00367286	0.0366714
ENSG00000155307	HPCAL1_ENH	SAMSN1	FALSE	-0.619879	6.86451	21.6634	0.00367327	0.0366714
ENSG00000112335	HPCAL1_ENH	SNX3	FALSE	-0.467228	6.86148	21.621	0.00367698	0.0366866
ENSG00000111669	HPCAL1_ENH	TPI1	FALSE	-0.392672	10.8223	21.6141	0.00367982	0.036693
ENSG00000060642	HPCAL1_ENH	PIGV	FALSE	-0.582016	4.10939	21.5829	0.00369254	0.036798
ENSG00000153832	HPCAL1_ENH	FBXO36	FALSE	-1.43478	0.829064	21.5661	0.00369942	0.0368421
ENSG00000151093	HPCAL1_ENH	OXSM	FALSE	-0.722562	3.95866	21.5613	0.00370136	0.0368421
ENSG00000172661	HPCAL1_ENH	WASHC2C	FALSE	0.453022	5.89349	21.5515	0.00370538	0.0368601
ENSG00000109332	HPCAL1_ENH	UBE2D3	FALSE	-0.37408	8.82417	21.5367	0.0037115	0.0368991
ENSG00000180233	HPCAL1_ENH	ZNRF2	FALSE	-0.574098	5.15105	21.5096	0.00372266	0.0369881
ENSG00000177192	HPCAL1_ENH	PUS1	FALSE	0.726812	4.15367	21.4967	0.003728	0.0370172
ENSG00000168005	HPCAL1_ENH	SPINDOC	FALSE	0.662181	4.4606	21.4919	0.00373001	0.0370172
ENSG00000095574	HPCAL1_ENH	IKZF5	FALSE	-0.547894	5.04858	21.4687	0.0037396	0.0370568
ENSG00000179406	HPCAL1_ENH	LINC00174	FALSE	1.76939	0.790076	21.4618	0.00374251	0.0370568
ENSG00000223509	HPCAL1_ENH	AC135983.2	FALSE	1.36008	1.25859	21.4595	0.00374347	0.0370568
ENSG00000170871	HPCAL1_ENH	KIAA0232	FALSE	0.511004	5.43058	21.458	0.00374409	0.0370568
ENSG00000033800	HPCAL1_ENH	PIAS1	FALSE	-0.478754	6.37543	21.4539	0.00374577	0.0370568
ENSG00000266412	HPCAL1_ENH	NCOA4	FALSE	-0.474985	8.57565	21.4502	0.00374732	0.0370568
ENSG00000242247	HPCAL1_ENH	ARFGAP3	FALSE	-0.415604	5.97861	21.4374	0.00375265	0.0370568
ENSG00000122862	HPCAL1_ENH	SRGN	FALSE	-0.486029	9.22027	21.4328	0.00375457	0.0370568
ENSG00000089818	HPCAL1_ENH	NECAP1	FALSE	-0.645609	4.38217	21.4317	0.00375504	0.0370568
ENSG00000158286	HPCAL1_ENH	RNF207	FALSE	2.22557	0.196503	21.4258	0.00375753	0.0370568
ENSG00000146416	HPCAL1_ENH	AIG1	FALSE	-0.886944	2.88965	21.4192	0.00376029	0.0370568
ENSG00000115944	HPCAL1_ENH	COX7A2L	FALSE	-0.699293	6.99769	22.0066	0.00376054	0.0370568
ENSG00000163322	HPCAL1_ENH	ABRAXAS1	FALSE	-0.51385	5.60791	21.3893	0.00377284	0.0371562
ENSG00000157570	HPCAL1_ENH	TSPAN18	FALSE	0.925299	4.96305	22.4838	0.00378027	0.0371899
ENSG00000118564	HPCAL1_ENH	FBXL5	FALSE	-0.529454	6.48643	21.3706	0.00378071	0.0371899
ENSG00000166598	HPCAL1_ENH	HSP90B1	FALSE	-0.402799	8.98448	21.3556	0.00378705	0.0372304
ENSG00000123870	HPCAL1_ENH	ZNF137P	FALSE	1.44097	0.757533	21.3447	0.00379165	0.0372484
ENSG00000249673	HPCAL1_ENH	NOP14-AS1	FALSE	0.634682	4.09306	21.3379	0.00379455	0.0372484
ENSG00000120992	HPCAL1_ENH	LYPLA1	FALSE	-0.562702	6.75267	21.3356	0.00379555	0.0372484
ENSG00000172292	HPCAL1_ENH	CERS6	FALSE	-0.973625	6.07715	24.4059	0.0038048	0.0373149
ENSG00000091622	HPCAL1_ENH	PITPNM3	FALSE	4.73166	-1.76078	21.3091	0.00380678	0.0373149
ENSG00000185359	HPCAL1_ENH	HGS	FALSE	0.437639	5.46968	21.288	0.00381578	0.0373516
ENSG00000109685	HPCAL1_ENH	NSD2	FALSE	0.698474	7.12019	21.8779	0.00381719	0.0373516
ENSG00000137720	HPCAL1_ENH	C11orf1	FALSE	-0.712414	3.59283	21.2847	0.00381721	0.0373516
ENSG00000123607	HPCAL1_ENH	TTC21B	FALSE	-0.565833	4.56823	21.276	0.00382092	0.0373661
ENSG00000163519	HPCAL1_ENH	TRAT1	FALSE	-0.435244	7.26952	21.2683	0.00382423	0.0373758
ENSG00000188994	HPCAL1_ENH	ZNF292	FALSE	-0.425138	7.38053	21.2633	0.00382638	0.0373758
ENSG00000058729	HPCAL1_ENH	RIOK2	FALSE	-0.543328	5.38558	21.2428	0.00383516	0.0374031
ENSG00000128513	HPCAL1_ENH	POT1	FALSE	-0.638968	5.27762	21.2371	0.00383765	0.0374031
ENSG00000106404	HPCAL1_ENH	CLDN15	FALSE	1.06019	2.15626	21.2304	0.00384054	0.0374031
ENSG00000120159	HPCAL1_ENH	CAAP1	FALSE	-0.475388	5.14696	21.2287	0.00384124	0.0374031
ENSG00000173456	HPCAL1_ENH	RNF26	FALSE	0.464629	5.46229	21.2276	0.00384171	0.0374031
ENSG00000197006	HPCAL1_ENH	METTL9	FALSE	-0.474331	7.19339	21.2212	0.00384447	0.0374031
ENSG00000094841	HPCAL1_ENH	UPRT	FALSE	-0.518713	5.13707	21.2177	0.003846	0.0374031
ENSG00000146842	HPCAL1_ENH	TMEM209	FALSE	0.470709	5.47353	21.2153	0.00384704	0.0374031
ENSG00000153975	HPCAL1_ENH	ZUP1	FALSE	-0.711807	3.88158	21.2095	0.00384954	0.0374057
ENSG00000125945	HPCAL1_ENH	ZNF436	FALSE	-0.665837	4.15501	21.1883	0.00385874	0.0374543
ENSG00000173480	HPCAL1_ENH	ZNF417	FALSE	0.7799	3.53751	21.1874	0.00385913	0.0374543
ENSG00000258733	HPCAL1_ENH	LINC02328	FALSE	-1.47135	0.658027	21.1707	0.00386637	0.0374543
ENSG00000189266	HPCAL1_ENH	PNRC2	FALSE	-0.404881	7.90742	21.1676	0.00386771	0.0374543
ENSG00000168894	HPCAL1_ENH	RNF181	FALSE	-0.527521	5.28772	21.1663	0.00386826	0.0374543
ENSG00000170185	HPCAL1_ENH	USP38	FALSE	-0.38105	6.48777	21.1641	0.00386925	0.0374543
ENSG00000198252	HPCAL1_ENH	STYX	FALSE	-0.485411	6.47906	21.1597	0.00387117	0.0374543
ENSG00000177548	HPCAL1_ENH	RABEP2	FALSE	0.822289	3.43613	21.1498	0.00387547	0.0374543
ENSG00000097033	HPCAL1_ENH	SH3GLB1	FALSE	-0.375098	7.22858	21.1494	0.00387564	0.0374543
ENSG00000173597	HPCAL1_ENH	SULT1B1	FALSE	-0.689718	4.45052	21.1465	0.0038769	0.0374543
ENSG00000113448	HPCAL1_ENH	PDE4D	FALSE	-0.487589	8.1446	21.1271	0.00388538	0.0375147
ENSG00000234072	HPCAL1_ENH	AC074117.1	FALSE	1.58687	0.678243	21.1205	0.00388827	0.0375209
ENSG00000204392	HPCAL1_ENH	LSM2	FALSE	-0.484137	5.77517	21.1065	0.00389444	0.0375588
ENSG00000107185	HPCAL1_ENH	RGP1	FALSE	0.470824	5.90772	21.0957	0.00389917	0.0375828
ENSG00000103222	HPCAL1_ENH	ABCC1	FALSE	0.57501	6.89909	21.0715	0.00390982	0.0376422
ENSG00000147144	HPCAL1_ENH	CCDC120	FALSE	0.882369	2.95325	21.0715	0.00390983	0.0376422
ENSG00000101361	HPCAL1_ENH	NOP56	FALSE	0.482399	6.3529	21.0618	0.00391411	0.0376617
ENSG00000155926	HPCAL1_ENH	SLA	FALSE	-0.43771	7.11303	21.0505	0.00391913	0.0376885
ENSG00000142856	HPCAL1_ENH	ITGB3BP	FALSE	-0.538148	4.64623	21.0033	0.00394012	0.0378426
ENSG00000143614	HPCAL1_ENH	GATAD2B	FALSE	0.38511	6.43197	21.0006	0.00394131	0.0378426
ENSG00000134153	HPCAL1_ENH	EMC7	FALSE	-0.466623	5.92177	20.9967	0.00394304	0.0378426
ENSG00000246596	HPCAL1_ENH	AC139795.1	FALSE	1.87202	0.301498	20.9941	0.0039442	0.0378426
ENSG00000138029	HPCAL1_ENH	HADHB	FALSE	-0.397191	6.43289	20.9775	0.00395163	0.0378922
ENSG00000071626	HPCAL1_ENH	DAZAP1	FALSE	0.528064	6.76963	20.9669	0.00395639	0.0379162
ENSG00000182872	HPCAL1_ENH	RBM10	FALSE	0.433357	6.39597	20.9422	0.00396748	0.0380007
ENSG00000142676	HPCAL1_ENH	RPL11	FALSE	-0.462852	10.451	20.9351	0.00397069	0.0380097
ENSG00000151239	HPCAL1_ENH	TWF1	FALSE	-0.494093	5.02681	20.9192	0.00397785	0.0380565
ENSG00000107679	HPCAL1_ENH	PLEKHA1	FALSE	-0.960251	4.7091	21.9745	0.00398626	0.0381152
ENSG00000074706	HPCAL1_ENH	IPCEF1	FALSE	-0.645821	6.5464	21.1863	0.00399525	0.03813
ENSG00000011198	HPCAL1_ENH	ABHD5	FALSE	-0.752109	3.63078	20.8801	0.00399558	0.03813
ENSG00000213676	HPCAL1_ENH	ATF6B	FALSE	0.392615	6.71537	20.8724	0.00399907	0.03813
ENSG00000156858	HPCAL1_ENH	PRR14	FALSE	0.476514	5.23466	20.8718	0.00399935	0.03813
ENSG00000162419	HPCAL1_ENH	GMEB1	FALSE	0.528836	5.07807	20.8647	0.00400257	0.03813
ENSG00000124541	HPCAL1_ENH	RRP36	FALSE	0.652449	4.69674	20.8634	0.00400317	0.03813
ENSG00000130559	HPCAL1_ENH	CAMSAP1	FALSE	0.494481	5.18628	20.8622	0.00400374	0.03813
ENSG00000111231	HPCAL1_ENH	GPN3	FALSE	-0.548846	4.19512	20.8434	0.0040123	0.0381898
ENSG00000165494	HPCAL1_ENH	PCF11	FALSE	0.512457	6.19259	20.8124	0.00402649	0.0383031
ENSG00000198843	HPCAL1_ENH	SELENOT	FALSE	-0.443295	6.92872	20.8047	0.00403003	0.038315
ENSG00000163902	HPCAL1_ENH	RPN1	FALSE	-0.433471	8.04956	20.7911	0.00403631	0.0383375
ENSG00000113456	HPCAL1_ENH	RAD1	FALSE	-0.532794	4.66558	20.7897	0.00403697	0.0383375
ENSG00000167842	HPCAL1_ENH	MIS12	FALSE	-0.640294	5.09224	20.7725	0.00404489	0.0383874
ENSG00000248592	HPCAL1_ENH	TMEM110-MUSTN1	FALSE	3.6516	-1.89903	20.7683	0.00404681	0.0383874
ENSG00000166432	HPCAL1_ENH	ZMAT1	FALSE	1.18778	1.74552	20.7607	0.00405037	0.0383994
ENSG00000163882	HPCAL1_ENH	POLR2H	FALSE	-0.456648	5.17049	20.7217	0.00406845	0.0385339
ENSG00000107862	HPCAL1_ENH	GBF1	FALSE	0.38308	6.45877	20.718	0.00407019	0.0385339
ENSG00000164758	HPCAL1_ENH	MED30	FALSE	-0.544088	4.21614	20.7113	0.00407331	0.0385339
ENSG00000198791	HPCAL1_ENH	CNOT7	FALSE	-0.489838	7.12093	20.7103	0.00407375	0.0385339
ENSG00000166716	HPCAL1_ENH	ZNF592	FALSE	0.400407	6.29331	20.7021	0.00407758	0.0385483
ENSG00000130396	HPCAL1_ENH	AFDN	FALSE	0.734124	5.40644	20.9149	0.00408673	0.0385822
ENSG00000103168	HPCAL1_ENH	TAF1C	FALSE	0.718025	3.7214	20.6817	0.00408715	0.0385822
ENSG00000136560	HPCAL1_ENH	TANK	FALSE	-0.487657	6.59246	20.6791	0.00408838	0.0385822
ENSG00000182208	HPCAL1_ENH	MOB2	FALSE	0.472721	5.05461	20.6748	0.00409037	0.0385822
ENSG00000223551	HPCAL1_ENH	TMSB4XP4	FALSE	-0.769006	3.56036	20.6664	0.00409433	0.0385978
ENSG00000113360	HPCAL1_ENH	DROSHA	FALSE	0.455726	5.54873	20.6455	0.00410415	0.0386686
ENSG00000185787	HPCAL1_ENH	MORF4L1	FALSE	-0.382715	8.58148	20.6346	0.00410931	0.0386895
ENSG00000177954	HPCAL1_ENH	RPS27	FALSE	-0.529091	10.9551	20.631	0.00411099	0.0386895
ENSG00000246526	HPCAL1_ENH	LINC002481	FALSE	0.763149	3.35301	20.6154	0.00411839	0.0387373
ENSG00000143158	HPCAL1_ENH	MPC2	FALSE	-0.460256	5.75761	20.6025	0.00412445	0.0387637
ENSG00000221823	HPCAL1_ENH	PPP3R1	FALSE	-0.46536	7.15862	20.5959	0.00412761	0.0387637
ENSG00000163932	HPCAL1_ENH	PRKCD	FALSE	0.519241	4.65863	20.5948	0.00412813	0.0387637
ENSG00000280063	HPCAL1_ENH	AC012676.5	FALSE	1.95778	-0.482972	20.582	0.00413423	0.0387992
ENSG00000198089	HPCAL1_ENH	SFI1	FALSE	0.568327	5.54561	20.5684	0.00414067	0.0388379
ENSG00000133858	HPCAL1_ENH	ZFC3H1	FALSE	0.503441	5.23464	20.548	0.00415043	0.0388932
ENSG00000241370	HPCAL1_ENH	RPP21	FALSE	2.75705	-1.33318	20.5464	0.00415121	0.0388932
ENSG00000114686	HPCAL1_ENH	MRPL3	FALSE	-0.4198	6.47781	20.5401	0.00415424	0.038894
ENSG00000184575	HPCAL1_ENH	XPOT	FALSE	-0.379502	7.46969	20.5365	0.00415594	0.038894
ENSG00000196083	HPCAL1_ENH	IL1RAP	FALSE	-0.860716	3.25737	20.5158	0.00416589	0.0389653
ENSG00000133641	HPCAL1_ENH	C12orf29	FALSE	-0.531886	4.4494	20.5097	0.0041688	0.0389681
ENSG00000271895	HPCAL1_ENH	AL109811.2	FALSE	2.89554	-1.22066	20.5055	0.00417084	0.0389681
ENSG00000134602	HPCAL1_ENH	STK26	FALSE	-0.52639	6.65775	20.4925	0.0041771	0.0390049
ENSG00000197530	HPCAL1_ENH	MIB2	FALSE	0.699218	4.21596	20.4847	0.00418088	0.0390184
ENSG00000108733	HPCAL1_ENH	PEX12	FALSE	-0.947688	3.0654	20.4575	0.00419401	0.0390852
ENSG00000131381	HPCAL1_ENH	RBSN	FALSE	0.545828	4.68173	20.4532	0.00419612	0.0390852
ENSG00000231177	HPCAL1_ENH	LINC00852	FALSE	2.31613	0.150144	20.4507	0.00419731	0.0390852
ENSG00000127337	HPCAL1_ENH	YEATS4	FALSE	-0.497316	4.97352	20.4506	0.00419737	0.0390852
ENSG00000257524	HPCAL1_ENH	AL157935.2	FALSE	1.40037	1.14434	20.4132	0.00421561	0.0392325
ENSG00000132478	HPCAL1_ENH	UNK	FALSE	0.487708	4.76108	20.4085	0.00421787	0.0392325
ENSG00000159256	HPCAL1_ENH	MORC3	FALSE	-0.563291	6.56928	20.39	0.00422694	0.0392795
ENSG00000024048	HPCAL1_ENH	UBR2	FALSE	-0.415167	6.61074	20.3886	0.00422761	0.0392795
ENSG00000224975	HPCAL1_ENH	INE1	FALSE	3.17688	-0.998345	20.3686	0.00423743	0.0393489
ENSG00000250067	HPCAL1_ENH	YJEFN3	FALSE	2.13223	-0.662591	20.3634	0.00424003	0.0393512
ENSG00000071859	HPCAL1_ENH	FAM50A	FALSE	0.4489	5.49099	20.3522	0.00424554	0.0393806
ENSG00000070190	HPCAL1_ENH	DAPP1	FALSE	-0.442158	5.47373	20.3164	0.00426322	0.0395227
ENSG00000256393	HPCAL1_ENH	RPL41P5	FALSE	-1.26684	1.75512	20.3086	0.00426708	0.0395366
ENSG00000141905	HPCAL1_ENH	NFIC	FALSE	0.632801	4.51072	20.2987	0.00427203	0.0395504
ENSG00000149313	HPCAL1_ENH	AASDHPPT	FALSE	-0.394599	6.08095	20.2922	0.00427526	0.0395504
ENSG00000087502	HPCAL1_ENH	ERGIC2	FALSE	-0.519108	6.02594	20.2914	0.00427565	0.0395504
ENSG00000133466	HPCAL1_ENH	C1QTNF6	FALSE	1.25412	2.05443	20.275	0.00428381	0.0395859
ENSG00000270441	HPCAL1_ENH	AC135506.1	FALSE	1.24321	1.2615	20.2715	0.00428559	0.0395859
ENSG00000127511	HPCAL1_ENH	SIN3B	FALSE	0.581311	4.33866	20.2673	0.00428769	0.0395859
ENSG00000285410	HPCAL1_ENH	GABPB1-IT1	FALSE	0.623893	3.80218	20.2604	0.00429111	0.0395859
ENSG00000145388	HPCAL1_ENH	METTL14	FALSE	-0.478172	5.68941	20.26	0.0042913	0.0395859
ENSG00000100815	HPCAL1_ENH	TRIP11	FALSE	0.618316	4.91725	20.2516	0.0042955	0.0395987
ENSG00000092199	HPCAL1_ENH	HNRNPC	FALSE	-0.413566	9.69208	20.2478	0.00429742	0.0395987
ENSG00000181873	HPCAL1_ENH	IBA57	FALSE	0.981864	2.97305	20.2291	0.00430679	0.0396632
ENSG00000160949	HPCAL1_ENH	TONSL	FALSE	0.764538	3.77987	20.2109	0.00431596	0.0397086
ENSG00000140612	HPCAL1_ENH	SEC11A	FALSE	-0.483742	6.75386	20.2099	0.00431646	0.0397086
ENSG00000180008	HPCAL1_ENH	SOCS4	FALSE	-0.481301	5.38401	20.2015	0.00432074	0.0397261
ENSG00000128563	HPCAL1_ENH	PRKRIP1	FALSE	0.778977	3.99814	20.1829	0.00433013	0.0397871
ENSG00000141576	HPCAL1_ENH	RNF157	FALSE	0.416399	7.19785	20.179	0.00433212	0.0397871
ENSG00000155961	HPCAL1_ENH	RAB39B	FALSE	-0.602721	4.9416	20.1684	0.00433747	0.0397956
ENSG00000166478	HPCAL1_ENH	ZNF143	FALSE	-0.519379	5.18766	20.1673	0.004338	0.0397956
ENSG00000198168	HPCAL1_ENH	SVIP	FALSE	-0.580891	5.49347	20.1631	0.00434017	0.0397956
ENSG00000185404	HPCAL1_ENH	SP140L	FALSE	0.43731	5.84554	20.1163	0.00436402	0.0399923
ENSG00000204946	HPCAL1_ENH	ZNF783	FALSE	0.799894	3.11326	20.104	0.0043703	0.040028
ENSG00000075303	HPCAL1_ENH	SLC25A40	FALSE	-0.522716	5.67134	20.0854	0.00437986	0.0400853
ENSG00000176095	HPCAL1_ENH	IP6K1	FALSE	-0.399267	6.06228	20.0825	0.00438134	0.0400853
ENSG00000198793	HPCAL1_ENH	MTOR	FALSE	0.44628	5.89134	20.0711	0.00438724	0.0401062
ENSG00000256453	HPCAL1_ENH	DND1	FALSE	3.49194	-1.57835	20.0685	0.00438854	0.0401062
ENSG00000198920	HPCAL1_ENH	KIAA0753	FALSE	0.796624	3.22282	20.0641	0.00439081	0.0401062
ENSG00000219626	HPCAL1_ENH	FAM228B	FALSE	1.38661	1.13745	20.0529	0.00439659	0.0401372
ENSG00000268049	HPCAL1_ENH	AC012313.2	FALSE	2.02114	-0.439469	20.0381	0.00440425	0.0401726
ENSG00000105640	HPCAL1_ENH	RPL18A	FALSE	-0.400104	10.2934	20.0356	0.00440555	0.0401726
ENSG00000133895	HPCAL1_ENH	MEN1	FALSE	0.444028	5.50256	20.0297	0.00440861	0.0401726
ENSG00000164024	HPCAL1_ENH	METAP1	FALSE	-0.387432	6.45474	20.0214	0.00441293	0.0401769
ENSG00000127957	HPCAL1_ENH	PMS2P3	FALSE	1.25286	1.578	20.0065	0.00442067	0.0402192
ENSG00000143398	HPCAL1_ENH	PIP5K1A	FALSE	-0.454571	6.09576	20.0008	0.00442363	0.0402192
ENSG00000185670	HPCAL1_ENH	ZBTB3	FALSE	0.901995	2.62959	19.9986	0.00442479	0.0402192
ENSG00000106991	HPCAL1_ENH	ENG	FALSE	0.576701	5.084	19.9727	0.00443833	0.0403204
ENSG00000142765	HPCAL1_ENH	SYTL1	FALSE	0.584068	5.22881	19.9657	0.00444198	0.0403317
ENSG00000179253	HPCAL1_ENH	AL162457.1	FALSE	1.96462	-0.551563	19.9457	0.0044525	0.0404053
ENSG00000176248	HPCAL1_ENH	ANAPC2	FALSE	0.538536	4.7388	19.9327	0.00445933	0.0404454
ENSG00000244720	HPCAL1_ENH	AC055748.1	FALSE	1.93055	0.0133542	19.8861	0.00448397	0.0406469
ENSG00000181915	HPCAL1_ENH	ADO	FALSE	-0.434446	5.55899	19.8792	0.00448764	0.0406582
ENSG00000134371	HPCAL1_ENH	CDC73	FALSE	-0.472815	6.72582	19.8373	0.00450998	0.0407775
ENSG00000137070	HPCAL1_ENH	IL11RA	FALSE	1.33258	2.17295	19.8358	0.00451074	0.0407775
ENSG00000160190	HPCAL1_ENH	SLC37A1	FALSE	0.672682	3.66586	19.8327	0.00451241	0.0407775
ENSG00000258311	HPCAL1_ENH	AC009779.3	FALSE	2.06922	-0.626387	19.8307	0.00451347	0.0407775
ENSG00000164144	HPCAL1_ENH	ARFIP1	FALSE	-0.476123	4.96616	19.8299	0.00451389	0.0407775
ENSG00000008324	HPCAL1_ENH	SS18L2	FALSE	-0.447943	5.04861	19.8271	0.00451542	0.0407775
ENSG00000090054	HPCAL1_ENH	SPTLC1	FALSE	-0.426378	6.204	19.8215	0.00451841	0.0407825
ENSG00000135390	HPCAL1_ENH	ATP5MC2	FALSE	-0.38881	7.60903	19.7876	0.00453661	0.040905
ENSG00000197114	HPCAL1_ENH	ZGPAT	FALSE	0.746533	3.41154	19.7872	0.00453686	0.040905
ENSG00000138802	HPCAL1_ENH	SEC24B	FALSE	-0.421579	5.60621	19.7763	0.00454274	0.0409204
ENSG00000205744	HPCAL1_ENH	DENND1C	FALSE	0.378539	6.67458	19.7711	0.00454556	0.0409204
ENSG00000159140	HPCAL1_ENH	SON	FALSE	0.402594	8.70293	19.7704	0.0045459	0.0409204
ENSG00000174695	HPCAL1_ENH	TMEM167A	FALSE	-0.428503	6.51924	19.7587	0.00455226	0.0409556
ENSG00000149499	HPCAL1_ENH	EML3	FALSE	0.374976	6.56368	19.741	0.00456182	0.0410197
ENSG00000142396	HPCAL1_ENH	ERVK3-1	FALSE	0.903145	2.58195	19.7338	0.00456576	0.041033
ENSG00000138182	HPCAL1_ENH	KIF20B	FALSE	0.488423	5.74005	19.7238	0.00457118	0.0410597
ENSG00000141568	HPCAL1_ENH	FOXK2	FALSE	0.419975	5.6734	19.709	0.00457928	0.0410973
ENSG00000131389	HPCAL1_ENH	SLC6A6	FALSE	0.54193	6.47061	19.7072	0.00458027	0.0410973
ENSG00000134970	HPCAL1_ENH	TMED7	FALSE	-0.461726	6.63095	19.7023	0.00458291	0.041099
ENSG00000162650	HPCAL1_ENH	ATXN7L2	FALSE	0.969755	2.63775	19.675	0.00459786	0.0411925
ENSG00000152457	HPCAL1_ENH	DCLRE1C	FALSE	0.486458	5.13679	19.6743	0.00459825	0.0411925
ENSG00000005022	HPCAL1_ENH	SLC25A5	FALSE	-0.570895	8.33882	19.6681	0.00460164	0.0412008
ENSG00000163512	HPCAL1_ENH	AZI2	FALSE	-0.413	5.96066	19.6522	0.0046104	0.0412572
ENSG00000087302	HPCAL1_ENH	RTRAF	FALSE	-0.364533	6.81783	19.6439	0.00461495	0.0412759
ENSG00000278129	HPCAL1_ENH	ZNF8	FALSE	1.35672	2.41271	19.6391	0.00461762	0.0412776
ENSG00000206418	HPCAL1_ENH	RAB12	FALSE	-0.772739	3.34187	19.623	0.00462652	0.0413352
ENSG00000237945	HPCAL1_ENH	LINC00649	FALSE	0.550802	5.90371	19.6028	0.0046377	0.0414129
ENSG00000102805	HPCAL1_ENH	CLN5	FALSE	-0.687111	4.29543	19.5895	0.00464512	0.0414431
ENSG00000197372	HPCAL1_ENH	ZNF675	FALSE	-0.769753	4.07233	19.5879	0.00464602	0.0414431
ENSG00000148634	HPCAL1_ENH	HERC4	FALSE	-0.388566	6.35758	19.5456	0.00466962	0.0416195
ENSG00000167670	HPCAL1_ENH	CHAF1A	FALSE	0.740491	5.39814	19.8735	0.00467154	0.0416195
ENSG00000154727	HPCAL1_ENH	GABPA	FALSE	-0.379062	6.32321	19.5391	0.00467325	0.0416195
ENSG00000134594	HPCAL1_ENH	RAB33A	FALSE	-0.533482	4.73445	19.5248	0.00468129	0.041669
ENSG00000140264	HPCAL1_ENH	SERF2	FALSE	-0.447623	8.86671	19.5129	0.00468798	0.0417063
ENSG00000221909	HPCAL1_ENH	FAM200A	FALSE	-0.757283	3.50457	19.4906	0.00470057	0.0417956
ENSG00000166086	HPCAL1_ENH	JAM3	FALSE	-1.06994	4.57099	21.2404	0.004703	0.0417956
ENSG00000153786	HPCAL1_ENH	ZDHHC7	FALSE	0.472473	5.32976	19.4757	0.00470903	0.041824
ENSG00000181218	HPCAL1_ENH	HIST3H2A	FALSE	-0.585777	4.01285	19.4718	0.00471119	0.041824
ENSG00000030066	HPCAL1_ENH	NUP160	FALSE	-0.452472	6.53158	19.4538	0.00472143	0.0418927
ENSG00000167657	HPCAL1_ENH	DAPK3	FALSE	0.455766	5.27361	19.4481	0.00472468	0.0418991
ENSG00000170340	HPCAL1_ENH	B3GNT2	FALSE	-0.583407	5.62298	19.4417	0.00472832	0.0418991
ENSG00000132664	HPCAL1_ENH	POLR3F	FALSE	-0.70975	3.44222	19.4394	0.00472966	0.0418991
ENSG00000102886	HPCAL1_ENH	GDPD3	FALSE	2.0603	-0.713996	19.4199	0.00474076	0.0419447
ENSG00000095139	HPCAL1_ENH	ARCN1	FALSE	-0.363866	7.99795	19.4164	0.00474279	0.0419447
ENSG00000183955	HPCAL1_ENH	KMT5A	FALSE	0.950258	4.87112	20.771	0.00474317	0.0419447
ENSG00000137414	HPCAL1_ENH	FAM8A1	FALSE	-0.474122	5.79927	19.4128	0.00474482	0.0419447
ENSG00000059122	HPCAL1_ENH	FLYWCH1	FALSE	0.525753	5.4574	19.4067	0.0047483	0.0419533
ENSG00000156467	HPCAL1_ENH	UQCRB	FALSE	-0.433736	7.83541	19.3924	0.00475654	0.0420011
ENSG00000160883	HPCAL1_ENH	HK3	FALSE	4.34743	-0.869695	19.5976	0.00475927	0.0420011
ENSG00000110324	HPCAL1_ENH	IL10RA	FALSE	0.537491	8.32366	19.3842	0.00476123	0.0420011
ENSG00000198000	HPCAL1_ENH	NOL8	FALSE	0.591435	5.39018	19.3704	0.00476917	0.042049
ENSG00000137502	HPCAL1_ENH	RAB30	FALSE	-0.650906	4.83697	19.3644	0.00477265	0.0420576
ENSG00000204282	HPCAL1_ENH	TNRC6C-AS1	FALSE	0.68434	3.92141	19.3487	0.00478173	0.0420884
ENSG00000116406	HPCAL1_ENH	EDEM3	FALSE	-0.457225	5.99287	19.3462	0.00478316	0.0420884
ENSG00000234912	HPCAL1_ENH	SNHG20	FALSE	1.56874	0.823442	19.3437	0.00478463	0.0420884
ENSG00000069248	HPCAL1_ENH	NUP133	FALSE	-0.398681	6.0928	19.3409	0.0047862	0.0420884
ENSG00000198618	HPCAL1_ENH	PPIAP22	FALSE	-0.465066	6.25077	19.335	0.00478962	0.0420964
ENSG00000169223	HPCAL1_ENH	LMAN2	FALSE	-0.360291	7.61454	19.3303	0.00479239	0.0420986
ENSG00000140521	HPCAL1_ENH	POLG	FALSE	0.38144	6.574	19.2977	0.00481133	0.0422429
ENSG00000102760	HPCAL1_ENH	RGCC	FALSE	-0.622235	4.49819	19.2878	0.00481712	0.0422516
ENSG00000221184	HPCAL1_ENH	AL513534.1	FALSE	3.57212	-1.95967	19.2874	0.00481736	0.0422516
ENSG00000204524	HPCAL1_ENH	ZNF805	FALSE	-0.646983	3.93739	19.2779	0.00482289	0.0422779
ENSG00000177728	HPCAL1_ENH	TMEM94	FALSE	0.760954	5.89961	20.209	0.00483078	0.0423249
ENSG00000077044	HPCAL1_ENH	DGKD	FALSE	0.439514	5.3884	19.2449	0.00484225	0.0424032
ENSG00000161970	HPCAL1_ENH	RPL26	FALSE	-0.45043	7.59191	19.2377	0.00484652	0.0424184
ENSG00000132406	HPCAL1_ENH	TMEM128	FALSE	-0.72785	4.23933	19.2288	0.00485172	0.0424418
ENSG00000107021	HPCAL1_ENH	TBC1D13	FALSE	0.454407	5.13048	19.2208	0.00485649	0.0424614
ENSG00000035928	HPCAL1_ENH	RFC1	FALSE	0.429203	6.4314	19.2066	0.00486487	0.0425125
ENSG00000179832	HPCAL1_ENH	MROH1	FALSE	0.728115	4.33642	19.1909	0.00487419	0.0425716
ENSG00000127081	HPCAL1_ENH	ZNF484	FALSE	-0.873787	3.43059	19.1674	0.00488813	0.0426449
ENSG00000133030	HPCAL1_ENH	MPRIP	FALSE	0.586252	7.69633	19.2593	0.00489002	0.0426449
ENSG00000168228	HPCAL1_ENH	ZCCHC4	FALSE	-0.746193	3.535	19.1627	0.00489097	0.0426449
ENSG00000198242	HPCAL1_ENH	RPL23A	FALSE	-0.360909	10.6922	19.1596	0.00489276	0.0426449
ENSG00000197555	HPCAL1_ENH	SIPA1L1	FALSE	0.399326	5.78623	19.1345	0.00490781	0.0427272
ENSG00000143093	HPCAL1_ENH	STRIP1	FALSE	0.443431	5.09329	19.1208	0.00491598	0.0427272
ENSG00000090863	HPCAL1_ENH	GLG1	FALSE	0.376351	8.23459	19.1197	0.00491669	0.0427272
ENSG00000120685	HPCAL1_ENH	PROSER1	FALSE	0.451859	6.01711	19.1155	0.00491919	0.0427272
ENSG00000280128	HPCAL1_ENH	AL662795.2	FALSE	0.87036	2.868	19.1118	0.00492144	0.0427272
ENSG00000270060	HPCAL1_ENH	AC090589.3	FALSE	4.26552	-1.40514	19.1089	0.00492313	0.0427272
ENSG00000014123	HPCAL1_ENH	UFL1	FALSE	-0.39585	6.17695	19.1088	0.00492319	0.0427272
ENSG00000141664	HPCAL1_ENH	ZCCHC2	FALSE	0.605011	5.39683	19.1026	0.00492696	0.0427272
ENSG00000236438	HPCAL1_ENH	FAM157A	FALSE	2.39812	-0.974919	19.0997	0.00492869	0.0427272
ENSG00000180488	HPCAL1_ENH	MIGA1	FALSE	-0.649205	4.57658	19.099	0.00492912	0.0427272
ENSG00000034713	HPCAL1_ENH	GABARAPL2	FALSE	-0.467376	5.72764	19.0948	0.00493165	0.0427272
ENSG00000082701	HPCAL1_ENH	GSK3B	FALSE	0.401193	6.03326	19.0929	0.00493281	0.0427272
ENSG00000198898	HPCAL1_ENH	CAPZA2	FALSE	-0.419708	7.02059	19.0754	0.00494336	0.0427965
ENSG00000105127	HPCAL1_ENH	AKAP8	FALSE	0.765689	5.05161	19.3438	0.00494792	0.0428138
ENSG00000127314	HPCAL1_ENH	RAP1B	FALSE	-0.388117	8.23494	19.0585	0.00495361	0.0428409
ENSG00000106723	HPCAL1_ENH	SPIN1	FALSE	-0.384427	5.97166	19.0345	0.00496817	0.0429446
ENSG00000136925	HPCAL1_ENH	TSTD2	FALSE	-0.574157	4.41247	19.0196	0.00497727	0.0430012
ENSG00000240731	HPCAL1_ENH	AL139287.1	FALSE	3.18698	-1.48572	18.9866	0.00499749	0.0431362
ENSG00000162664	HPCAL1_ENH	ZNF326	FALSE	0.586098	4.41005	18.9821	0.0050002	0.0431362
ENSG00000010295	HPCAL1_ENH	IFFO1	FALSE	0.748513	3.69271	18.9814	0.00500063	0.0431362
ENSG00000223705	HPCAL1_ENH	NSUN5P1	FALSE	1.4123	1.77747	18.9689	0.00500836	0.0431807
ENSG00000047578	HPCAL1_ENH	KIAA0556	FALSE	0.755291	3.43442	18.9549	0.00501694	0.0432324
ENSG00000125245	HPCAL1_ENH	GPR18	FALSE	-0.526058	4.31874	18.9417	0.00502514	0.0432808
ENSG00000104164	HPCAL1_ENH	BLOC1S6	FALSE	-0.36309	6.58433	18.9364	0.00502839	0.0432866
ENSG00000253200	HPCAL1_ENH	AC037459.3	FALSE	2.42744	0.807797	19.1973	0.00503568	0.0433093
ENSG00000112983	HPCAL1_ENH	BRD8	FALSE	0.510814	4.93766	18.9238	0.00503621	0.0433093
ENSG00000100201	HPCAL1_ENH	DDX17	FALSE	0.469699	9.01905	18.9152	0.00504156	0.0433207
ENSG00000188234	HPCAL1_ENH	AGAP4	FALSE	2.78336	0.249127	19.175	0.0050427	0.0433207
ENSG00000185485	HPCAL1_ENH	SDHAP1	FALSE	1.63424	1.15797	18.9013	0.00505017	0.0433626
ENSG00000160007	HPCAL1_ENH	ARHGAP35	FALSE	0.658114	6.96234	19.3877	0.00505375	0.0433711
ENSG00000197045	HPCAL1_ENH	GMFB	FALSE	-0.492731	6.0487	18.8849	0.00506038	0.0434058
ENSG00000134480	HPCAL1_ENH	CCNH	FALSE	-0.48826	5.15675	18.8751	0.00506651	0.0434265
ENSG00000120802	HPCAL1_ENH	TMPO	FALSE	0.435753	8.2013	18.8728	0.00506798	0.0434265
ENSG00000067992	HPCAL1_ENH	PDK3	FALSE	-0.536467	6.47691	18.8637	0.00507367	0.0434289
ENSG00000113407	HPCAL1_ENH	TARS	FALSE	-0.413931	7.12228	18.8608	0.0050755	0.0434289
ENSG00000146216	HPCAL1_ENH	TTBK1	FALSE	1.9721	-0.16783	18.8599	0.00507604	0.0434289
ENSG00000239857	HPCAL1_ENH	GET4	FALSE	1.78886	0.85727	18.855	0.0050791	0.0434329
ENSG00000135823	HPCAL1_ENH	STX6	FALSE	-0.381924	5.9994	18.8466	0.00508438	0.0434559
ENSG00000159363	HPCAL1_ENH	ATP13A2	FALSE	0.451497	5.67987	18.841	0.00508792	0.043464
ENSG00000053372	HPCAL1_ENH	MRTO4	FALSE	0.6477	4.97072	18.8142	0.00510475	0.0435486
ENSG00000146476	HPCAL1_ENH	ARMT1	FALSE	-0.50798	5.71701	18.8129	0.00510561	0.0435486
ENSG00000141367	HPCAL1_ENH	CLTC	FALSE	-0.375024	8.68562	18.8129	0.00510563	0.0435486
ENSG00000109670	HPCAL1_ENH	FBXW7	FALSE	0.499665	4.89263	18.7885	0.00512102	0.0436486
ENSG00000127481	HPCAL1_ENH	UBR4	FALSE	0.537911	6.9873	18.7861	0.00512257	0.0436486
ENSG00000073614	HPCAL1_ENH	KDM5A	FALSE	-0.408909	7.32995	18.7693	0.00513322	0.0437171
ENSG00000197885	HPCAL1_ENH	NKIRAS1	FALSE	-1.16777	2.28953	18.7589	0.00513989	0.0437217
ENSG00000197217	HPCAL1_ENH	ENTPD4	FALSE	0.505187	5.57322	18.7574	0.00514083	0.0437217
ENSG00000113851	HPCAL1_ENH	CRBN	FALSE	-0.446314	6.29998	18.7562	0.00514157	0.0437217
ENSG00000270083	HPCAL1_ENH	AL021878.2	FALSE	3.57299	-1.95936	18.7451	0.00514864	0.0437369
ENSG00000177150	HPCAL1_ENH	FAM210A	FALSE	-0.650186	5.4887	18.7456	0.00514976	0.0437369
ENSG00000120093	HPCAL1_ENH	HOXB3	FALSE	1.25299	1.35984	18.7269	0.00516029	0.0437369
ENSG00000167173	HPCAL1_ENH	C15orf39	FALSE	0.517044	6.05405	18.7266	0.0051605	0.0437369
ENSG00000198728	HPCAL1_ENH	LDB1	FALSE	0.413247	6.47751	18.7263	0.00516067	0.0437369
ENSG00000136149	HPCAL1_ENH	RPL13AP25	FALSE	-0.841103	2.93235	18.7254	0.0051613	0.0437369
ENSG00000198876	HPCAL1_ENH	DCAF12	FALSE	-0.483488	6.12198	18.7248	0.00516164	0.0437369
ENSG00000149212	HPCAL1_ENH	SESN3	FALSE	-1.19324	7.7605	23.9586	0.00516562	0.0437484
ENSG00000134313	HPCAL1_ENH	KIDINS220	FALSE	0.48521	6.13533	18.6899	0.00518408	0.043854
ENSG00000173113	HPCAL1_ENH	TRMT112	FALSE	-0.388359	6.64701	18.6879	0.00518535	0.043854
ENSG00000145391	HPCAL1_ENH	SETD7	FALSE	-0.893866	5.55822	20.3833	0.00518594	0.043854
ENSG00000128791	HPCAL1_ENH	TWSG1	FALSE	-0.659358	4.85054	18.6807	0.00519003	0.0438665
ENSG00000135679	HPCAL1_ENH	MDM2	FALSE	-0.366394	7.48235	18.6616	0.00520236	0.0439249
ENSG00000159692	HPCAL1_ENH	CTBP1	FALSE	0.392604	7.3531	18.6592	0.00520394	0.0439249
ENSG00000186185	HPCAL1_ENH	KIF18B	FALSE	1.01156	4.34463	19.7024	0.00520823	0.0439249
ENSG00000102401	HPCAL1_ENH	ARMCX3	FALSE	-0.595213	5.88026	18.6503	0.00520968	0.0439249
ENSG00000153487	HPCAL1_ENH	ING1	FALSE	-0.516033	5.08005	18.6498	0.00521006	0.0439249
[truncated: 14,753 more rows]

## Sheet: PKM_ENH
ID	target	gene	cis	logFC	logCPM	F	PValue	FDR
ENSG00000166233	PKM_ENH	ARIH1	TRUE	-0.531724	6.94399	33.6783	0.00116524	0.0215421
ENSG00000067225	PKM_ENH	PKM	TRUE	-0.458985	11.4305	20.1976	0.0041728	0.0369856
ENSG00000213614	PKM_ENH	HEXA	TRUE	-0.45015	5.76013	12.8838	0.0115957	0.0648586
ENSG00000137817	PKM_ENH	PARP6	TRUE	0.319256	4.39078	7.40128	0.0347665	0.126542
ENSG00000140463	PKM_ENH	BBS4	TRUE	0.159687	3.0081	0.76308	0.416091	0.614345
ENSG00000159322	PKM_ENH	ADPGK	TRUE	-0.0367674	6.03035	0.179715	0.686457	0.821516
ENSG00000066933	PKM_ENH	MYO9A	TRUE	0.0180653	5.14654	0.0164247	0.902228	0.94938
ENSG00000110090	PKM_ENH	CPT1A	FALSE	1.82323	6.49196	399.462	1.06297e-06	0.00793127
ENSG00000167615	PKM_ENH	LENG8	FALSE	2.0231	5.94026	356.216	1.48986e-06	0.00793127
ENSG00000198695	PKM_ENH	MT-ND6	FALSE	2.92412	3.79188	350.132	1.56736e-06	0.00793127
ENSG00000198563	PKM_ENH	DDX39B	FALSE	2.24584	4.58512	285.436	2.85696e-06	0.00793127
ENSG00000197471	PKM_ENH	SPN	FALSE	1.59839	8.47869	285.326	2.8602e-06	0.00793127
ENSG00000198786	PKM_ENH	MT-ND5	FALSE	2.83158	10.9185	304.124	2.94645e-06	0.00793127
ENSG00000088888	PKM_ENH	MAVS	FALSE	1.57324	6.63142	271.335	3.31456e-06	0.00793127
ENSG00000090615	PKM_ENH	GOLGA3	FALSE	1.53941	5.99227	251.059	4.16115e-06	0.00793127
ENSG00000099331	PKM_ENH	MYO9B	FALSE	1.30136	7.60007	240.926	4.69412e-06	0.00793127
ENSG00000132530	PKM_ENH	XAF1	FALSE	1.60084	6.31171	236.999	4.92516e-06	0.00793127
ENSG00000134086	PKM_ENH	VHL	FALSE	1.71425	6.09165	220.758	6.0599e-06	0.00793127
ENSG00000008710	PKM_ENH	PKD1	FALSE	1.53581	5.46039	215.206	6.52736e-06	0.00793127
ENSG00000183813	PKM_ENH	CCR4	FALSE	1.28886	7.16306	199.832	8.10102e-06	0.00793127
ENSG00000168209	PKM_ENH	DDIT4	FALSE	-1.59146	9.05398	199.593	8.12931e-06	0.00793127
ENSG00000100342	PKM_ENH	APOL1	FALSE	1.45806	5.53656	199.511	8.13904e-06	0.00793127
ENSG00000142102	PKM_ENH	PGGHG	FALSE	1.69718	4.67984	196.872	8.46071e-06	0.00793127
ENSG00000133226	PKM_ENH	SRRM1	FALSE	1.26278	6.6402	192.394	9.04643e-06	0.00793127
ENSG00000100650	PKM_ENH	SRSF5	FALSE	1.4945	7.88548	192.278	9.06237e-06	0.00793127
ENSG00000181904	PKM_ENH	C5orf24	FALSE	-1.45181	4.96482	188.401	9.61528e-06	0.00793127
ENSG00000069188	PKM_ENH	SDK2	FALSE	1.64953	6.83208	188.386	9.61751e-06	0.00793127
ENSG00000111727	PKM_ENH	HCFC2	FALSE	-1.61228	4.43643	184.376	1.02381e-05	0.00793127
ENSG00000254838	PKM_ENH	GVINP1	FALSE	1.37464	6.92799	176.356	1.16492e-05	0.00793127
ENSG00000130749	PKM_ENH	AC008755.1	FALSE	1.19266	6.35125	176.227	1.1674e-05	0.00793127
ENSG00000176018	PKM_ENH	LYSMD3	FALSE	-1.20491	6.01835	175.375	1.18393e-05	0.00793127
ENSG00000146830	PKM_ENH	GIGYF1	FALSE	1.48793	5.52197	171.109	1.27158e-05	0.00793127
ENSG00000265206	PKM_ENH	AC004687.1	FALSE	2.23551	3.46193	170.509	1.28458e-05	0.00793127
ENSG00000167978	PKM_ENH	SRRM2	FALSE	1.15044	8.47064	169.91	1.29775e-05	0.00793127
ENSG00000128590	PKM_ENH	DNAJB9	FALSE	-1.52676	5.74526	167.618	1.34985e-05	0.00793127
ENSG00000155506	PKM_ENH	LARP1	FALSE	1.20177	7.57798	166.637	1.37301e-05	0.00793127
ENSG00000155304	PKM_ENH	HSPA13	FALSE	-1.14351	6.77207	161.985	1.49033e-05	0.00815268
ENSG00000145780	PKM_ENH	FEM1C	FALSE	-1.20108	5.93802	159.488	1.55883e-05	0.00815268
ENSG00000210195	PKM_ENH	MT-TT	FALSE	3.45894	2.32111	157.097	1.62846e-05	0.00815268
ENSG00000169871	PKM_ENH	TRIM56	FALSE	1.07806	6.74173	156.917	1.63384e-05	0.00815268
ENSG00000261971	PKM_ENH	MMP25-AS1	FALSE	1.59174	4.28075	156.231	1.65467e-05	0.00815268
ENSG00000196700	PKM_ENH	ZNF512B	FALSE	1.42162	5.09553	150.868	1.83041e-05	0.00876085
ENSG00000129315	PKM_ENH	CCNT1	FALSE	-1.09664	6.20398	149.206	1.88988e-05	0.00879426
ENSG00000076053	PKM_ENH	RBM7	FALSE	-1.1623	5.71058	147.427	1.95646e-05	0.0088274
ENSG00000006459	PKM_ENH	KDM7A	FALSE	-1.03255	6.75166	146.246	2.00239e-05	0.0088274
ENSG00000170734	PKM_ENH	POLH	FALSE	1.23522	5.20636	144.842	2.05888e-05	0.0088437
ENSG00000117523	PKM_ENH	PRRC2C	FALSE	1.0899	7.62963	138.752	2.33015e-05	0.00900956
ENSG00000198625	PKM_ENH	MDM4	FALSE	1.67526	5.12847	138.053	2.36428e-05	0.00900956
ENSG00000173209	PKM_ENH	AHSA2P	FALSE	2.30673	3.2803	137.428	2.3954e-05	0.00900956
ENSG00000130119	PKM_ENH	GNL3L	FALSE	1.23852	5.51752	136.574	2.43872e-05	0.00900956
ENSG00000070814	PKM_ENH	TCOF1	FALSE	1.43687	5.66404	135.118	2.51512e-05	0.00900956
ENSG00000165997	PKM_ENH	ARL5B	FALSE	-1.28417	5.52104	133.63	2.59652e-05	0.00900956
ENSG00000090924	PKM_ENH	PLEKHG2	FALSE	1.09571	5.69157	132.649	2.65208e-05	0.00900956
ENSG00000196199	PKM_ENH	MPHOSPH8	FALSE	1.01723	6.41656	131.113	2.74236e-05	0.00900956
ENSG00000163257	PKM_ENH	DCAF16	FALSE	1.25301	4.85376	130.215	2.79706e-05	0.00900956
ENSG00000177225	PKM_ENH	GATD1	FALSE	1.72943	3.84453	129.817	2.82176e-05	0.00900956
ENSG00000156030	PKM_ENH	ELMSAN1	FALSE	0.993402	6.65338	126.645	3.0294e-05	0.00900956
ENSG00000184863	PKM_ENH	RBM33	FALSE	0.948783	6.32333	124.548	3.17802e-05	0.00900956
ENSG00000115966	PKM_ENH	ATF2	FALSE	-0.936277	6.46052	123.407	3.26305e-05	0.00900956
ENSG00000245532	PKM_ENH	NEAT1	FALSE	2.21214	6.27784	151.512	3.28979e-05	0.00900956
ENSG00000106261	PKM_ENH	ZKSCAN1	FALSE	1.06218	7.06929	121.023	3.45061e-05	0.00900956
ENSG00000099622	PKM_ENH	CIRBP	FALSE	0.96744	7.21598	120.817	3.46747e-05	0.00900956
ENSG00000197329	PKM_ENH	PELI1	FALSE	-1.31959	5.3643	120.666	3.47995e-05	0.00900956
ENSG00000167491	PKM_ENH	GATAD2A	FALSE	1.01698	6.76692	120.609	3.48467e-05	0.00900956
ENSG00000164187	PKM_ENH	LMBRD2	FALSE	-1.22343	5.54179	119.726	3.55872e-05	0.00900956
ENSG00000204054	PKM_ENH	LINC00963	FALSE	1.19853	5.37787	118.916	3.62861e-05	0.00900956
ENSG00000160049	PKM_ENH	DFFA	FALSE	1.09875	5.20191	118.82	3.63697e-05	0.00900956
ENSG00000212907	PKM_ENH	MT-ND4L	FALSE	2.16885	8.45616	146.917	3.63845e-05	0.00900956
ENSG00000196498	PKM_ENH	NCOR2	FALSE	0.909791	7.07355	117.034	3.798e-05	0.00900956
ENSG00000148337	PKM_ENH	CIZ1	FALSE	1.03282	6.50519	116.992	3.80196e-05	0.00900956
ENSG00000198466	PKM_ENH	ZNF587	FALSE	1.51833	3.96787	116.851	3.81507e-05	0.00900956
ENSG00000121966	PKM_ENH	CXCR4	FALSE	-1.01319	7.93517	116.09	3.88703e-05	0.00900956
ENSG00000134884	PKM_ENH	ARGLU1	FALSE	1.32712	5.9319	115.569	3.93731e-05	0.00900956
ENSG00000137497	PKM_ENH	NUMA1	FALSE	1.0399	8.49188	114.853	4.00789e-05	0.00900956
ENSG00000204138	PKM_ENH	PHACTR4	FALSE	1.30912	4.71757	114.478	4.04551e-05	0.00900956
ENSG00000135439	PKM_ENH	AGAP2	FALSE	0.890274	6.98386	114.136	4.08024e-05	0.00900956
ENSG00000139793	PKM_ENH	MBNL2	FALSE	-1.0343	5.60109	113.785	4.11635e-05	0.00900956
ENSG00000168010	PKM_ENH	ATG16L2	FALSE	1.79384	3.81219	113.525	4.14335e-05	0.00900956
ENSG00000028277	PKM_ENH	POU2F2	FALSE	0.968378	5.8742	112.533	4.24846e-05	0.00900956
ENSG00000167595	PKM_ENH	PROSER3	FALSE	1.62811	3.85135	112.373	4.26583e-05	0.00900956
ENSG00000168970	PKM_ENH	JMJD7-PLA2G4B	FALSE	3.70337	0.963744	112.049	4.30113e-05	0.00900956
ENSG00000165434	PKM_ENH	PGM2L1	FALSE	-1.07041	5.82412	111.846	4.32347e-05	0.00900956
ENSG00000159873	PKM_ENH	CCDC117	FALSE	-0.975663	5.69189	111.58	4.35291e-05	0.00900956
ENSG00000183530	PKM_ENH	PRR14L	FALSE	1.2855	5.49733	111.297	4.38457e-05	0.00900956
ENSG00000105639	PKM_ENH	JAK3	FALSE	0.922813	7.75319	110.338	4.49422e-05	0.00900956
ENSG00000175727	PKM_ENH	MLXIP	FALSE	0.963812	6.08414	109.879	4.54799e-05	0.00900956
ENSG00000117298	PKM_ENH	ECE1	FALSE	0.878821	7.01842	109.252	4.62279e-05	0.00900956
ENSG00000205903	PKM_ENH	ZNF316	FALSE	1.14803	5.01935	108.849	4.67181e-05	0.00900956
ENSG00000052802	PKM_ENH	MSMO1	FALSE	-1.20115	5.47052	108.803	4.67736e-05	0.00900956
ENSG00000100376	PKM_ENH	FAM118A	FALSE	1.59019	5.12743	108.673	4.6934e-05	0.00900956
ENSG00000214021	PKM_ENH	TTLL3	FALSE	3.11813	1.57477	108.281	4.7419e-05	0.00900956
ENSG00000172534	PKM_ENH	HCFC1	FALSE	1.04461	7.01195	108.03	4.77342e-05	0.00900956
ENSG00000132424	PKM_ENH	PNISR	FALSE	0.921765	6.27864	107.846	4.79674e-05	0.00900956
ENSG00000215908	PKM_ENH	CROCCP2	FALSE	2.25118	2.90213	107.665	4.81974e-05	0.00900956
ENSG00000179912	PKM_ENH	R3HDM2	FALSE	1.22501	4.95999	107.572	4.83161e-05	0.00900956
ENSG00000204469	PKM_ENH	PRRC2A	FALSE	0.888619	8.6015	107.539	4.83578e-05	0.00900956
ENSG00000092140	PKM_ENH	G2E3	FALSE	-1.09347	5.1103	107.266	4.87101e-05	0.00900956
ENSG00000213445	PKM_ENH	SIPA1	FALSE	0.906004	7.5328	107.087	4.89416e-05	0.00900956
ENSG00000143458	PKM_ENH	GABPB2	FALSE	1.46953	4.00756	106.517	4.96912e-05	0.00904812
ENSG00000103326	PKM_ENH	CAPN15	FALSE	1.03338	5.87115	106.098	5.02525e-05	0.00905194
ENSG00000113638	PKM_ENH	TTC33	FALSE	-0.998223	5.64089	105.373	5.12435e-05	0.00911134
ENSG00000141258	PKM_ENH	SGSM2	FALSE	1.04415	5.28189	105.066	5.16701e-05	0.00911134
ENSG00000163820	PKM_ENH	FYCO1	FALSE	1.09582	5.34902	103.877	5.33718e-05	0.00912263
ENSG00000154358	PKM_ENH	OBSCN	FALSE	1.51401	4.86434	103.835	5.34327e-05	0.00912263
ENSG00000088179	PKM_ENH	PTPN4	FALSE	-0.976789	6.35774	103.527	5.38871e-05	0.00912263
ENSG00000116871	PKM_ENH	MAP7D1	FALSE	0.889764	7.74765	102.886	5.48472e-05	0.00912263
ENSG00000275023	PKM_ENH	MLLT6	FALSE	1.00345	8.53404	102.818	5.49495e-05	0.00912263
ENSG00000109466	PKM_ENH	KLHL2	FALSE	-1.08269	4.86906	102.784	5.50015e-05	0.00912263
ENSG00000234771	PKM_ENH	SLC25A25-AS1	FALSE	3.57989	1.99068	101.767	5.6579e-05	0.00921136
ENSG00000170004	PKM_ENH	CHD3	FALSE	0.939945	8.9267	101.608	5.68313e-05	0.00921136
ENSG00000105939	PKM_ENH	ZC3HAV1	FALSE	0.967281	7.87895	101.386	5.71861e-05	0.00921136
ENSG00000204977	PKM_ENH	TRIM13	FALSE	-1.00355	5.41465	100.44	5.87291e-05	0.00936981
ENSG00000286169	PKM_ENH	AHRR	FALSE	1.0563	4.93603	100.013	5.94432e-05	0.00939427
ENSG00000214022	PKM_ENH	REPIN1	FALSE	0.865235	6.0774	99.3458	6.05842e-05	0.00948511
ENSG00000054118	PKM_ENH	THRAP3	FALSE	0.825547	7.82794	98.845	6.14595e-05	0.00953305
ENSG00000102858	PKM_ENH	MGRN1	FALSE	0.868791	6.25699	96.377	6.60292e-05	0.00986405
ENSG00000198198	PKM_ENH	SZT2	FALSE	1.29273	5.09139	96.3586	6.60651e-05	0.00986405
ENSG00000146223	PKM_ENH	RPL7L1	FALSE	0.921966	6.86841	96.2078	6.6359e-05	0.00986405
ENSG00000144827	PKM_ENH	ABHD10	FALSE	-0.933322	5.50682	96.0949	6.65803e-05	0.00986405
ENSG00000182095	PKM_ENH	TNRC18	FALSE	1.23151	6.12655	95.7959	6.71708e-05	0.00986405
ENSG00000146067	PKM_ENH	FAM193B	FALSE	1.70518	3.39853	95.7947	6.71732e-05	0.00986405
ENSG00000108819	PKM_ENH	PPP1R9B	FALSE	0.855164	7.73151	95.5233	6.77152e-05	0.00986405
ENSG00000174032	PKM_ENH	SLC25A30	FALSE	-1.02636	5.17116	95.1589	6.84526e-05	0.0098855
ENSG00000268043	PKM_ENH	NBPF12	FALSE	2.29235	3.07484	94.7669	6.92577e-05	0.00991628
ENSG00000114857	PKM_ENH	NKTR	FALSE	1.16335	5.06118	93.0343	7.29714e-05	0.0103281
ENSG00000176853	PKM_ENH	FAM91A1	FALSE	-0.855297	5.97799	92.8565	7.33673e-05	0.0103281
ENSG00000168477	PKM_ENH	TNXB	FALSE	3.54356	0.819895	91.7613	7.5871e-05	0.0105916
ENSG00000100813	PKM_ENH	ACIN1	FALSE	1.34645	7.17213	94.7416	7.92638e-05	0.0109738
ENSG00000139505	PKM_ENH	MTMR6	FALSE	-0.838453	6.42688	90.0107	8.01154e-05	0.0110008
ENSG00000137841	PKM_ENH	PLCB2	FALSE	0.839396	6.13065	89.6544	8.10177e-05	0.0110032
ENSG00000165240	PKM_ENH	ATP7A	FALSE	-0.851101	5.92138	89.3935	8.16871e-05	0.0110032
ENSG00000170581	PKM_ENH	STAT2	FALSE	0.9566	6.44298	89.1709	8.22641e-05	0.0110032
ENSG00000143751	PKM_ENH	SDE2	FALSE	-1.11361	5.29108	88.9812	8.27602e-05	0.0110032
ENSG00000156735	PKM_ENH	BAG4	FALSE	-1.15293	5.40753	88.2065	8.48279e-05	0.0111893
ENSG00000171634	PKM_ENH	BPTF	FALSE	0.916977	6.51704	87.5454	8.66472e-05	0.0112158
ENSG00000179454	PKM_ENH	KLHL28	FALSE	-1.23524	5.57951	87.2764	8.74022e-05	0.0112158
ENSG00000065526	PKM_ENH	SPEN	FALSE	0.96651	6.41527	87.1907	8.76448e-05	0.0112158
ENSG00000111711	PKM_ENH	GOLT1B	FALSE	-0.910039	5.63357	86.8733	8.85506e-05	0.0112158
ENSG00000170486	PKM_ENH	KRT72	FALSE	2.97431	1.08115	86.5165	8.95837e-05	0.0112158
ENSG00000178685	PKM_ENH	PARP10	FALSE	0.816641	6.89254	86.2904	9.02467e-05	0.0112158
ENSG00000176142	PKM_ENH	TMEM39A	FALSE	-1.11484	4.80803	86.106	9.07924e-05	0.0112158
ENSG00000130827	PKM_ENH	PLXNA3	FALSE	1.37674	3.98559	86.1023	9.08034e-05	0.0112158
ENSG00000197136	PKM_ENH	PCNX3	FALSE	0.969928	5.23201	85.2535	9.33729e-05	0.0112158
ENSG00000197774	PKM_ENH	EME2	FALSE	2.42551	2.05183	85.1387	9.37278e-05	0.0112158
ENSG00000104343	PKM_ENH	UBE2W	FALSE	-1.09615	4.63713	85.0563	9.39837e-05	0.0112158
ENSG00000135127	PKM_ENH	BICDL1	FALSE	0.908856	5.41503	84.8656	9.45794e-05	0.0112158
ENSG00000173327	PKM_ENH	MAP3K11	FALSE	0.812331	6.41905	84.8115	9.47495e-05	0.0112158
ENSG00000255026	PKM_ENH	AC136475.3	FALSE	3.29576	2.07336	84.634	9.53098e-05	0.0112158
ENSG00000141867	PKM_ENH	BRD4	FALSE	0.786379	6.85915	84.5127	9.56954e-05	0.0112158
ENSG00000187764	PKM_ENH	SEMA4D	FALSE	0.848759	7.87729	84.4982	9.57417e-05	0.0112158
ENSG00000243302	PKM_ENH	AC018638.4	FALSE	2.98408	1.80461	84.2326	9.65935e-05	0.011237
ENSG00000198886	PKM_ENH	MT-ND4	FALSE	2.10151	11.0508	106.419	9.85457e-05	0.0113851
ENSG00000197283	PKM_ENH	SYNGAP1	FALSE	1.3222	6.20964	86.6119	0.00010055	0.0115371
ENSG00000162231	PKM_ENH	NXF1	FALSE	0.998103	5.48363	82.6326	0.000101946	0.0115554
ENSG00000131013	PKM_ENH	PPIL4	FALSE	-0.992058	5.00199	82.4565	0.000102559	0.0115554
ENSG00000209082	PKM_ENH	MT-TL1	FALSE	3.78318	1.41623	82.2605	0.000103248	0.0115554
ENSG00000196850	PKM_ENH	PPTC7	FALSE	-0.806545	6.72139	82.198	0.000103468	0.0115554
ENSG00000269001	PKM_ENH	AC092070.2	FALSE	2.27593	2.15487	81.9929	0.000104197	0.0115597
ENSG00000167548	PKM_ENH	KMT2D	FALSE	0.963516	6.59348	81.688	0.000105294	0.0115643
ENSG00000130522	PKM_ENH	JUND	FALSE	0.840944	7.047	81.2097	0.000107045	0.0115643
ENSG00000105835	PKM_ENH	NAMPT	FALSE	-0.841513	7.81449	80.787	0.000108625	0.0115643
ENSG00000106948	PKM_ENH	AKNA	FALSE	1.07015	9.28811	80.7845	0.000108634	0.0115643
ENSG00000105738	PKM_ENH	SIPA1L3	FALSE	1.17709	4.45913	80.7666	0.000108702	0.0115643
ENSG00000067167	PKM_ENH	TRAM1	FALSE	-0.819198	8.99217	80.4739	0.000109815	0.0115643
ENSG00000081019	PKM_ENH	RSBN1	FALSE	-0.875375	6.74547	80.3874	0.000110147	0.0115643
ENSG00000125249	PKM_ENH	RAP2A	FALSE	-0.7624	6.34634	80.3237	0.000110392	0.0115643
ENSG00000258441	PKM_ENH	LINC00641	FALSE	2.58503	1.91441	80.1202	0.000111181	0.0115643
ENSG00000143847	PKM_ENH	PPFIA4	FALSE	1.76046	3.652	80.0123	0.000111602	0.0115643
ENSG00000088451	PKM_ENH	TGDS	FALSE	-1.05988	4.48219	79.7679	0.000112563	0.0115643
ENSG00000072518	PKM_ENH	MARK2	FALSE	0.782378	6.07011	79.63	0.000113111	0.0115643
ENSG00000108312	PKM_ENH	UBTF	FALSE	0.808586	7.51278	79.6046	0.000113213	0.0115643
ENSG00000217128	PKM_ENH	FNIP1	FALSE	-0.906366	5.32134	79.1738	0.000114948	0.0115955
ENSG00000055332	PKM_ENH	EIF2AK2	FALSE	0.881206	6.5311	78.9167	0.000116001	0.0115955
ENSG00000160299	PKM_ENH	PCNT	FALSE	1.09946	5.35948	78.793	0.000116512	0.0115955
ENSG00000011451	PKM_ENH	WIZ	FALSE	1.01426	4.69901	78.2389	0.000118839	0.0115955
ENSG00000105856	PKM_ENH	HBP1	FALSE	-0.909643	6.63928	78.2387	0.00011884	0.0115955
ENSG00000155545	PKM_ENH	MIER3	FALSE	-1.06032	5.14951	78.2343	0.000118859	0.0115955
ENSG00000068400	PKM_ENH	GRIPAP1	FALSE	1.00434	5.7146	78.1883	0.000119055	0.0115955
ENSG00000114796	PKM_ENH	KLHL24	FALSE	-1.05566	5.87257	78.1075	0.0001194	0.0115955
ENSG00000132510	PKM_ENH	KDM6B	FALSE	1.16365	6.09536	78.0264	0.000119748	0.0115955
ENSG00000177663	PKM_ENH	IL17RA	FALSE	0.7913	7.0134	77.649	0.000121386	0.0116478
ENSG00000198727	PKM_ENH	MT-CYB	FALSE	2.16883	10.3082	103.21	0.000122322	0.0116478
ENSG00000118518	PKM_ENH	RNF146	FALSE	-1.07727	4.74983	77.0484	0.000124053	0.0116478
ENSG00000198286	PKM_ENH	CARD11	FALSE	0.753565	7.60472	76.9494	0.000124501	0.0116478
ENSG00000158805	PKM_ENH	ZNF276	FALSE	1.03095	4.81588	76.6569	0.000125834	0.0116478
ENSG00000125741	PKM_ENH	OPA3	FALSE	1.30121	4.58536	76.6222	0.000125994	0.0116478
ENSG00000108262	PKM_ENH	GIT1	FALSE	0.844726	6.29621	76.5397	0.000126374	0.0116478
ENSG00000228526	PKM_ENH	MIR34AHG	FALSE	3.66372	0.608756	76.4813	0.000126644	0.0116478
ENSG00000113595	PKM_ENH	TRIM23	FALSE	-1.20776	4.03205	76.2436	0.000127752	0.0116478
ENSG00000261221	PKM_ENH	ZNF865	FALSE	1.06546	4.81316	76.1758	0.00012807	0.0116478
ENSG00000048392	PKM_ENH	RRM2B	FALSE	-0.757764	6.39318	75.9085	0.000129335	0.0116478
ENSG00000172795	PKM_ENH	DCP2	FALSE	-0.892754	7.05481	75.568	0.000130971	0.0116478
ENSG00000164631	PKM_ENH	ZNF12	FALSE	-0.900192	5.78425	75.4905	0.000131348	0.0116478
ENSG00000174353	PKM_ENH	STAG3L3	FALSE	1.83483	3.41243	75.4831	0.000131383	0.0116478
ENSG00000125637	PKM_ENH	PSD4	FALSE	0.795698	8.82744	75.4287	0.000131648	0.0116478
ENSG00000274272	PKM_ENH	AC069281.2	FALSE	3.616	0.146817	75.2734	0.000132409	0.0116478
ENSG00000151414	PKM_ENH	NEK7	FALSE	-0.805558	7.50235	75.1406	0.000133064	0.0116478
ENSG00000116690	PKM_ENH	PRG4	FALSE	1.29869	3.95886	75.0215	0.000133655	0.0116478
ENSG00000083312	PKM_ENH	TNPO1	FALSE	-0.875758	7.22408	74.9266	0.000134129	0.0116478
ENSG00000139718	PKM_ENH	SETD1B	FALSE	1.05387	5.54354	74.7462	0.000135035	0.0116478
ENSG00000005022	PKM_ENH	SLC25A5	FALSE	-0.717948	8.28144	74.7364	0.000135085	0.0116478
ENSG00000171853	PKM_ENH	TRAPPC12	FALSE	1.01335	4.92057	74.6375	0.000135586	0.0116478
ENSG00000074695	PKM_ENH	LMAN1	FALSE	-0.803531	8.06184	74.4065	0.000136764	0.0116892
ENSG00000141682	PKM_ENH	PMAIP1	FALSE	-1.10418	4.66935	74.1218	0.000138236	0.011714
ENSG00000126001	PKM_ENH	CEP250	FALSE	1.38869	6.17757	79.0826	0.000140329	0.011714
ENSG00000115568	PKM_ENH	ZNF142	FALSE	1.02042	5.08422	73.5661	0.000141171	0.011714
ENSG00000182979	PKM_ENH	MTA1	FALSE	0.837895	5.40828	73.5045	0.000141501	0.011714
ENSG00000167522	PKM_ENH	ANKRD11	FALSE	0.981738	6.83076	73.4503	0.000141793	0.011714
ENSG00000100139	PKM_ENH	MICALL1	FALSE	1.05813	5.24137	73.3023	0.000142593	0.011714
ENSG00000078699	PKM_ENH	CBFA2T2	FALSE	0.943398	5.14831	73.2027	0.000143135	0.011714
ENSG00000127152	PKM_ENH	BCL11B	FALSE	0.845563	7.96048	72.9848	0.00014433	0.011714
ENSG00000275131	PKM_ENH	AC241952.1	FALSE	2.41094	2.59677	72.9618	0.000144457	0.011714
ENSG00000231925	PKM_ENH	TAPBP	FALSE	0.877742	8.48237	72.8146	0.000145273	0.011714
ENSG00000171467	PKM_ENH	ZNF318	FALSE	1.04008	4.92236	72.7012	0.000145906	0.011714
ENSG00000132356	PKM_ENH	PRKAA1	FALSE	-0.730956	6.797	72.584	0.000146564	0.011714
ENSG00000122515	PKM_ENH	ZMIZ2	FALSE	0.886243	5.52107	72.5218	0.000146914	0.011714
ENSG00000060491	PKM_ENH	OGFR	FALSE	0.848763	6.72232	72.4063	0.000147569	0.011714
ENSG00000126882	PKM_ENH	FAM78A	FALSE	0.786938	7.89081	72.2921	0.000148219	0.011714
ENSG00000198763	PKM_ENH	MT-ND2	FALSE	1.90737	9.5534	91.667	0.000148331	0.011714
ENSG00000116580	PKM_ENH	GON4L	FALSE	0.855771	5.42252	72.1612	0.00014897	0.011714
ENSG00000198380	PKM_ENH	GFPT1	FALSE	-0.89653	5.94815	72.0327	0.000149712	0.011714
ENSG00000073605	PKM_ENH	GSDMB	FALSE	2.27201	2.81918	71.8831	0.000150581	0.011714
ENSG00000118260	PKM_ENH	CREB1	FALSE	-0.739776	6.82589	71.8048	0.00015104	0.011714
ENSG00000087269	PKM_ENH	NOP14	FALSE	0.939302	5.86408	71.3558	0.000153702	0.0118655
ENSG00000172673	PKM_ENH	THEMIS	FALSE	-0.752888	8.69976	71.1623	0.000154868	0.0119007
ENSG00000276234	PKM_ENH	TADA2A	FALSE	1.2708	3.77419	70.9122	0.000156394	0.0119631
ENSG00000164305	PKM_ENH	CASP3	FALSE	-0.847044	6.61317	70.6959	0.000157729	0.0119899
ENSG00000113811	PKM_ENH	SELENOK	FALSE	-0.800502	5.4895	70.6242	0.000158176	0.0119899
ENSG00000033867	PKM_ENH	SLC4A7	FALSE	-0.904463	6.81399	70.3088	0.000160158	0.0120855
ENSG00000230715	PKM_ENH	AC018638.2	FALSE	3.30463	1.23646	69.9746	0.000162295	0.0121245
ENSG00000139517	PKM_ENH	LNX2	FALSE	-1.07165	4.50381	69.9628	0.000162371	0.0121245
ENSG00000099308	PKM_ENH	MAST3	FALSE	1.03736	6.46178	69.8892	0.000162847	0.0121245
ENSG00000243679	PKM_ENH	AC018638.5	FALSE	3.20622	1.89703	69.6936	0.000164122	0.0121653
ENSG00000148400	PKM_ENH	NOTCH1	FALSE	0.746702	5.86874	69.4672	0.000165613	0.0122204
ENSG00000099381	PKM_ENH	SETD1A	FALSE	0.943599	5.81095	69.3603	0.000166323	0.0122204
ENSG00000080822	PKM_ENH	CLDND1	FALSE	-0.777392	7.94665	68.7374	0.000170545	0.0124759
ENSG00000100403	PKM_ENH	ZC3H7B	FALSE	0.793749	6.39727	68.3068	0.000173548	0.0125222
ENSG00000178188	PKM_ENH	SH2B1	FALSE	0.932711	4.61283	68.2644	0.000173847	0.0125222
ENSG00000114841	PKM_ENH	DNAH1	FALSE	2.36693	2.47225	68.1858	0.000174405	0.0125222
ENSG00000168071	PKM_ENH	CCDC88B	FALSE	1.04721	7.02577	68.1607	0.000174583	0.0125222
ENSG00000137713	PKM_ENH	PPP2R1B	FALSE	-0.729258	5.96932	68.1138	0.000174917	0.0125222
ENSG00000038219	PKM_ENH	BOD1L1	FALSE	0.900612	6.02423	67.7845	0.000177286	0.0126078
ENSG00000091592	PKM_ENH	NLRP1	FALSE	0.880575	5.82663	67.739	0.000177617	0.0126078
ENSG00000274012	PKM_ENH	RN7SL2	FALSE	-1.11392	5.22342	67.4718	0.000179575	0.0126277
ENSG00000086065	PKM_ENH	CHMP5	FALSE	-0.80609	6.26005	67.4481	0.00017975	0.0126277
ENSG00000049239	PKM_ENH	H6PD	FALSE	0.796941	6.55185	67.3782	0.000180268	0.0126277
ENSG00000184371	PKM_ENH	CSF1	FALSE	0.890267	5.63468	67.2727	0.000181053	0.0126277
ENSG00000111530	PKM_ENH	CAND1	FALSE	-0.678424	7.85556	67.1908	0.000181666	0.0126277
ENSG00000154229	PKM_ENH	PRKCA	FALSE	0.67904	7.17776	67.0883	0.000182437	0.0126289
ENSG00000165832	PKM_ENH	TRUB1	FALSE	-1.10388	4.79191	66.6762	0.00018558	0.0127242
ENSG00000139496	PKM_ENH	NUP58	FALSE	-0.724365	6.80507	66.61	0.000186092	0.0127242
ENSG00000105122	PKM_ENH	RASAL3	FALSE	0.796268	7.21694	66.6099	0.000186093	0.0127242
ENSG00000168612	PKM_ENH	ZSWIM1	FALSE	2.0587	2.32141	66.4482	0.000187351	0.0127581
ENSG00000270231	PKM_ENH	NBPF8	FALSE	1.41614	3.71839	66.2878	0.000188609	0.0127918
ENSG00000104859	PKM_ENH	CLASRP	FALSE	1.20773	4.18467	66.0897	0.00019018	0.0128464
ENSG00000164117	PKM_ENH	FBXO8	FALSE	-1.00098	4.61842	65.9085	0.000191632	0.0128806
ENSG00000204681	PKM_ENH	GABBR1	FALSE	2.38948	1.73422	65.835	0.000192225	0.0128806
ENSG00000145332	PKM_ENH	KLHL8	FALSE	-1.10773	4.51189	65.5365	0.000194659	0.0129917
ENSG00000183495	PKM_ENH	EP400	FALSE	0.761412	6.27453	65.3054	0.000196571	0.0130255
ENSG00000170802	PKM_ENH	FOXN2	FALSE	-0.748029	6.69938	65.2877	0.000196719	0.0130255
ENSG00000071073	PKM_ENH	MGAT4A	FALSE	-0.876597	7.96766	64.897	0.000200014	0.0130445
ENSG00000013288	PKM_ENH	MAN2B2	FALSE	0.798081	6.38671	64.8522	0.000200396	0.0130445
ENSG00000177565	PKM_ENH	TBL1XR1	FALSE	-0.692526	7.46337	64.7558	0.000201223	0.0130445
ENSG00000006025	PKM_ENH	AC003665.1	FALSE	1.13012	3.86531	64.7513	0.000201261	0.0130445
ENSG00000101104	PKM_ENH	PABPC1L	FALSE	2.44441	1.26572	64.7296	0.000201448	0.0130445
ENSG00000279861	PKM_ENH	AC073548.1	FALSE	5.0195	-0.771138	64.7029	0.000201678	0.0130445
ENSG00000167716	PKM_ENH	WDR81	FALSE	0.812473	6.15926	64.611	0.000202473	0.0130455
ENSG00000119397	PKM_ENH	CNTRL	FALSE	1.37307	5.42354	67.3477	0.000203636	0.0130701
ENSG00000129347	PKM_ENH	KRI1	FALSE	1.05309	5.27352	64.2995	0.000205196	0.013091
ENSG00000198646	PKM_ENH	NCOA6	FALSE	0.780797	6.09547	64.2625	0.000205523	0.013091
ENSG00000169918	PKM_ENH	OTUD7A	FALSE	2.64733	0.925679	64.1626	0.000206409	0.0130976
ENSG00000185361	PKM_ENH	TNFAIP8L1	FALSE	0.76105	5.51622	64.0044	0.000207822	0.0131375
ENSG00000135241	PKM_ENH	PNPLA8	FALSE	-0.781398	5.38929	63.722	0.000210378	0.0131903
ENSG00000160584	PKM_ENH	SIK3	FALSE	0.728781	5.97801	63.6636	0.00021091	0.0131903
ENSG00000109618	PKM_ENH	SEPSECS	FALSE	-0.941662	4.2803	63.6517	0.00021102	0.0131903
ENSG00000277072	PKM_ENH	STAG3L2	FALSE	1.7742	2.45386	63.3321	0.000213975	0.0133253
ENSG00000004139	PKM_ENH	SARM1	FALSE	0.979919	5.17121	63.2287	0.000214942	0.0133359
ENSG00000108465	PKM_ENH	CDK5RAP3	FALSE	2.84522	1.63519	62.944	0.000217637	0.0134533
ENSG00000120896	PKM_ENH	SORBS3	FALSE	0.919885	4.93062	62.8069	0.00021895	0.0134848
ENSG00000181090	PKM_ENH	EHMT1	FALSE	0.826044	5.96553	62.6267	0.000220693	0.0134948
ENSG00000131263	PKM_ENH	RLIM	FALSE	-0.745853	5.93156	62.5233	0.000221702	0.0134948
ENSG00000164880	PKM_ENH	INTS1	FALSE	0.673555	6.49317	62.4894	0.000222034	0.0134948
ENSG00000031823	PKM_ENH	RANBP3	FALSE	0.751861	5.99326	62.4586	0.000222336	0.0134948
ENSG00000172469	PKM_ENH	MANEA	FALSE	-0.873657	5.60087	62.2731	0.000224167	0.0135346
ENSG00000108557	PKM_ENH	RAI1	FALSE	0.953544	4.4589	62.2288	0.000224608	0.0135346
ENSG00000197183	PKM_ENH	NOL4L	FALSE	1.07271	4.98378	62.0556	0.000226341	0.0135815
ENSG00000128159	PKM_ENH	TUBGCP6	FALSE	0.974585	5.20406	61.9666	0.000227238	0.0135815
ENSG00000177683	PKM_ENH	THAP5	FALSE	-0.90106	5.32463	61.8346	0.000228578	0.0135815
ENSG00000130382	PKM_ENH	MLLT1	FALSE	0.737404	5.65513	61.8296	0.000228629	0.0135815
ENSG00000105519	PKM_ENH	CAPS	FALSE	2.14347	1.98174	61.5923	0.000231065	0.0136458
ENSG00000141425	PKM_ENH	RPRD1A	FALSE	-0.849223	5.31613	61.5079	0.00023194	0.0136458
ENSG00000278600	PKM_ENH	AC015871.3	FALSE	2.32845	1.27225	61.3717	0.00023336	0.0136458
ENSG00000161091	PKM_ENH	MFSD12	FALSE	0.988285	4.68602	61.3084	0.000234025	0.0136458
ENSG00000204899	PKM_ENH	MZT1	FALSE	-0.855062	5.12566	61.2519	0.00023462	0.0136458
ENSG00000213020	PKM_ENH	ZNF611	FALSE	1.06499	3.95926	61.2073	0.000235091	0.0136458
ENSG00000197976	PKM_ENH	AKAP17A	FALSE	1.06725	5.56529	61.1769	0.000235413	0.0136458
ENSG00000263956	PKM_ENH	NBPF11	FALSE	2.08873	2.38056	60.912	0.000238244	0.0137623
ENSG00000198843	PKM_ENH	SELENOT	FALSE	-0.663753	6.83936	60.7435	0.000240067	0.0138199
ENSG00000084652	PKM_ENH	TXLNA	FALSE	0.86339	6.39409	60.4249	0.000243567	0.013933
ENSG00000174151	PKM_ENH	CYB561D1	FALSE	0.790238	5.41894	60.396	0.000243888	0.013933
ENSG00000153130	PKM_ENH	SCOC	FALSE	-0.741854	5.51854	60.3387	0.000244526	0.013933
ENSG00000156860	PKM_ENH	FBRS	FALSE	0.752359	7.43176	60.2029	0.000246046	0.0139659
ENSG00000186106	PKM_ENH	ANKRD46	FALSE	-1.03339	4.0797	60.0657	0.000247596	0.0139659
ENSG00000132467	PKM_ENH	UTP3	FALSE	0.845912	5.75632	60.0378	0.000247912	0.0139659
ENSG00000064102	PKM_ENH	INTS13	FALSE	-0.771762	6.31169	59.9915	0.000248438	0.0139659
ENSG00000250251	PKM_ENH	PKD1P6	FALSE	3.24529	1.27616	59.8721	0.000249803	0.0139768
ENSG00000023516	PKM_ENH	AKAP11	FALSE	-0.695859	7.09468	59.7188	0.00025157	0.0139768
ENSG00000135069	PKM_ENH	PSAT1	FALSE	-0.848627	5.31677	59.5478	0.000253561	0.0139768
ENSG00000116852	PKM_ENH	KIF21B	FALSE	0.724782	6.80206	59.436	0.000254873	0.0139768
ENSG00000104497	PKM_ENH	SNX16	FALSE	-1.1966	3.50377	59.4189	0.000255075	0.0139768
ENSG00000068831	PKM_ENH	RASGRP2	FALSE	0.899826	5.90898	59.4039	0.000255252	0.0139768
ENSG00000112237	PKM_ENH	CCNC	FALSE	-0.717768	6.03591	59.3795	0.000255541	0.0139768
ENSG00000186111	PKM_ENH	PIP5K1C	FALSE	0.799488	5.26232	59.3477	0.000255917	0.0139768
ENSG00000259291	PKM_ENH	ZNF710-AS1	FALSE	1.73463	3.39002	59.3065	0.000256406	0.0139768
ENSG00000122257	PKM_ENH	RBBP6	FALSE	0.992713	5.94731	59.2582	0.000256981	0.0139768
ENSG00000269044	PKM_ENH	AC024075.2	FALSE	2.39705	1.14547	59.0918	0.000258973	0.0139768
ENSG00000179364	PKM_ENH	PACS2	FALSE	0.92356	4.35242	59.0592	0.000259366	0.0139768
ENSG00000114942	PKM_ENH	EEF1B2	FALSE	-0.721903	9.07713	58.8932	0.000261379	0.0139768
ENSG00000196843	PKM_ENH	ARID5A	FALSE	0.702073	6.02682	58.8057	0.000262449	0.0139768
ENSG00000103335	PKM_ENH	PIEZO1	FALSE	0.79506	7.19256	58.725	0.00026344	0.0139768
ENSG00000010322	PKM_ENH	NISCH	FALSE	0.826555	5.99208	58.6481	0.00026439	0.0139768
ENSG00000196205	PKM_ENH	EEF1A1P5	FALSE	-0.707707	8.18011	58.5069	0.000266144	0.0139768
ENSG00000105063	PKM_ENH	PPP6R1	FALSE	0.638525	8.22276	58.4849	0.000266419	0.0139768
ENSG00000282173	PKM_ENH	TRBJ1-5	FALSE	3.11019	0.368126	58.4535	0.000266813	0.0139768
ENSG00000130723	PKM_ENH	PRRC2B	FALSE	0.727102	8.53126	58.4405	0.000266975	0.0139768
ENSG00000080298	PKM_ENH	RFX3	FALSE	-0.982058	4.0521	58.3604	0.000267981	0.0139768
ENSG00000272333	PKM_ENH	KMT2B	FALSE	0.762646	6.1038	58.3578	0.000268015	0.0139768
ENSG00000198856	PKM_ENH	OSTC	FALSE	-0.785992	6.65595	58.334	0.000268314	0.0139768
ENSG00000136305	PKM_ENH	CIDEB	FALSE	1.01365	4.07808	58.2497	0.000269382	0.0139768
ENSG00000164463	PKM_ENH	CREBRF	FALSE	-0.795986	6.02993	58.2002	0.00027001	0.0139768
ENSG00000185963	PKM_ENH	BICD2	FALSE	0.82672	5.78387	58.1755	0.000270325	0.0139768
ENSG00000151151	PKM_ENH	IPMK	FALSE	-0.901126	5.50969	57.8341	0.000274725	0.0140818
ENSG00000005339	PKM_ENH	CREBBP	FALSE	0.694405	6.72966	57.7434	0.000275909	0.0140818
ENSG00000133056	PKM_ENH	PIK3C2B	FALSE	0.801151	5.42007	57.7237	0.000276167	0.0140818
ENSG00000125447	PKM_ENH	GGA3	FALSE	0.748628	5.9934	57.7199	0.000276217	0.0140818
ENSG00000267121	PKM_ENH	AC008105.3	FALSE	1.7942	2.32936	57.5961	0.000277848	0.0140818
ENSG00000276168	PKM_ENH	RN7SL1	FALSE	-0.939734	4.85727	57.5405	0.000278584	0.0140818
ENSG00000215790	PKM_ENH	SLC35E2A	FALSE	1.19362	4.23297	57.5078	0.000279018	0.0140818
ENSG00000167984	PKM_ENH	NLRC3	FALSE	0.683965	7.03443	57.4525	0.000279756	0.0140818
ENSG00000228253	PKM_ENH	MT-ATP8	FALSE	1.85966	4.23773	63.7626	0.000279921	0.0140818
ENSG00000177917	PKM_ENH	ARL6IP6	FALSE	-0.775261	5.7317	57.3761	0.000280778	0.0140826
ENSG00000117475	PKM_ENH	BLZF1	FALSE	-0.81903	4.99846	57.2301	0.000282745	0.0140974
ENSG00000284691	PKM_ENH	AC073111.5	FALSE	1.24196	3.92931	57.2046	0.00028309	0.0140974
ENSG00000056586	PKM_ENH	RC3H2	FALSE	-0.749339	6.1221	57.0946	0.000284586	0.0140974
ENSG00000110274	PKM_ENH	CEP164	FALSE	0.879599	4.59016	57.0719	0.000284896	0.0140974
ENSG00000215788	PKM_ENH	TNFRSF25	FALSE	1.07795	5.23341	57.0438	0.000285281	0.0140974
ENSG00000232931	PKM_ENH	LINC00342	FALSE	3.87209	0.48817	56.9464	0.00028662	0.0141124
ENSG00000103550	PKM_ENH	KNOP1	FALSE	1.08333	3.74768	56.8993	0.00028727	0.0141124
ENSG00000163848	PKM_ENH	ZNF148	FALSE	-0.734335	6.86019	56.8166	0.000288416	0.0141273
ENSG00000037757	PKM_ENH	MRI1	FALSE	1.14211	4.18836	56.6708	0.000290452	0.014139
ENSG00000066422	PKM_ENH	ZBTB11	FALSE	-0.704135	6.10378	56.6399	0.000290887	0.014139
ENSG00000186834	PKM_ENH	HEXIM1	FALSE	0.789879	6.69768	56.4939	0.000292948	0.014139
ENSG00000186716	PKM_ENH	BCR	FALSE	0.807735	6.08866	56.4676	0.000293323	0.014139
ENSG00000220205	PKM_ENH	VAMP2	FALSE	0.744272	6.56582	56.4493	0.000293582	0.014139
ENSG00000086598	PKM_ENH	TMED2	FALSE	-0.666802	8.02658	56.2391	0.000296595	0.014139
ENSG00000198026	PKM_ENH	ZNF335	FALSE	1.0271	4.59039	56.1983	0.000297184	0.014139
ENSG00000145868	PKM_ENH	FBXO38	FALSE	-0.842043	5.56608	56.1334	0.000298125	0.014139
ENSG00000196295	PKM_ENH	GARS-DT	FALSE	1.70883	2.90048	56.1168	0.000298367	0.014139
ENSG00000120137	PKM_ENH	PANK3	FALSE	-0.759818	6.25433	56.096	0.000298669	0.014139
ENSG00000004534	PKM_ENH	RBM6	FALSE	1.18785	5.68235	58.3108	0.000298994	0.014139
ENSG00000122965	PKM_ENH	RBM19	FALSE	0.914746	4.642	56.0547	0.000299271	0.014139
ENSG00000152382	PKM_ENH	TADA1	FALSE	-0.876407	4.62072	56.0304	0.000299626	0.014139
ENSG00000165572	PKM_ENH	KBTBD6	FALSE	-0.87393	4.327	55.9435	0.0003009	0.0141504
ENSG00000065000	PKM_ENH	AP3D1	FALSE	0.645505	6.78543	55.899	0.000301557	0.0141504
ENSG00000159842	PKM_ENH	ABR	FALSE	0.627554	6.96275	55.8145	0.000302807	0.0141693
ENSG00000178971	PKM_ENH	CTC1	FALSE	0.718259	5.99084	55.7383	0.000303939	0.0141827
ENSG00000183484	PKM_ENH	GPR132	FALSE	0.878458	5.32541	55.5558	0.000306676	0.0141905
ENSG00000261490	PKM_ENH	AC005674.2	FALSE	2.74678	0.505877	55.4649	0.000308052	0.0141905
ENSG00000167702	PKM_ENH	KIFC2	FALSE	1.58458	2.69264	55.4418	0.000308402	0.0141905
ENSG00000101444	PKM_ENH	AHCY	FALSE	-0.709799	6.18754	55.4382	0.000308456	0.0141905
ENSG00000225190	PKM_ENH	PLEKHM1	FALSE	0.710832	5.63342	55.3627	0.000309608	0.0141905
ENSG00000186566	PKM_ENH	GPATCH8	FALSE	0.745296	6.28372	55.3447	0.000309883	0.0141905
ENSG00000198160	PKM_ENH	MIER1	FALSE	-0.663404	7.21997	55.3024	0.000310531	0.0141905
ENSG00000128335	PKM_ENH	APOL2	FALSE	0.641767	6.32747	55.249	0.000311352	0.0141905
ENSG00000143624	PKM_ENH	INTS3	FALSE	0.721934	5.90019	55.2244	0.000311731	0.0141905
ENSG00000164031	PKM_ENH	DNAJB14	FALSE	-0.839151	6.44439	55.1012	0.000313638	0.0142318
ENSG00000177888	PKM_ENH	ZBTB41	FALSE	-1.00998	4.55262	55.0563	0.000314336	0.0142318
ENSG00000144597	PKM_ENH	EAF1	FALSE	-0.636854	6.24855	54.9006	0.000316777	0.0143036
ENSG00000175220	PKM_ENH	ARHGAP1	FALSE	0.681999	6.48274	54.5967	0.000321614	0.0143498
ENSG00000106785	PKM_ENH	TRIM14	FALSE	0.660464	7.4957	54.5759	0.000321948	0.0143498
ENSG00000225178	PKM_ENH	RPSAP58	FALSE	-0.621174	6.53717	54.5021	0.000323138	0.0143498
ENSG00000100207	PKM_ENH	TCF20	FALSE	1.28261	6.30878	61.2536	0.000323585	0.0143498
ENSG00000170540	PKM_ENH	ARL6IP1	FALSE	-0.71575	8.43988	54.4517	0.000323955	0.0143498
ENSG00000127124	PKM_ENH	HIVEP3	FALSE	1.08083	4.79202	54.4143	0.000324563	0.0143498
ENSG00000196470	PKM_ENH	SIAH1	FALSE	-1.12541	3.8506	54.3528	0.000325566	0.0143498
ENSG00000163660	PKM_ENH	CCNL1	FALSE	1.01579	4.94236	54.3253	0.000326016	0.0143498
ENSG00000132535	PKM_ENH	DLG4	FALSE	1.13678	3.69279	54.3004	0.000326423	0.0143498
ENSG00000283041	PKM_ENH	AC008038.1	FALSE	-0.723909	5.63553	54.2604	0.000327081	0.0143498
ENSG00000141027	PKM_ENH	NCOR1	FALSE	0.690253	7.44464	54.2362	0.000327479	0.0143498
ENSG00000065911	PKM_ENH	MTHFD2	FALSE	-0.88253	7.22553	54.117	0.00032945	0.0143498
ENSG00000072071	PKM_ENH	ADGRL1	FALSE	0.94257	4.06229	54.1044	0.000329659	0.0143498
ENSG00000173451	PKM_ENH	THAP2	FALSE	-1.22875	4.05356	54.0964	0.000329791	0.0143498
ENSG00000104365	PKM_ENH	IKBKB	FALSE	0.625824	6.48107	54.0366	0.000330788	0.0143559
ENSG00000125503	PKM_ENH	PPP1R12C	FALSE	0.775815	5.43746	53.8409	0.000334076	0.0144271
ENSG00000104331	PKM_ENH	IMPAD1	FALSE	-0.707637	6.60777	53.8364	0.000334152	0.0144271
ENSG00000223496	PKM_ENH	EXOSC6	FALSE	0.842817	5.10442	53.7029	0.000336421	0.0144877
ENSG00000284024	PKM_ENH	HSPA14	FALSE	-0.827042	4.7654	53.5375	0.000339259	0.0145725
ENSG00000085433	PKM_ENH	WDR47	FALSE	-1.0889	4.10181	53.3655	0.000342247	0.0146467
ENSG00000177409	PKM_ENH	SAMD9L	FALSE	0.744695	6.82533	53.3376	0.000342735	0.0146467
ENSG00000107331	PKM_ENH	ABCA2	FALSE	0.908199	4.99507	53.2833	0.000343686	0.0146499
ENSG00000198315	PKM_ENH	ZKSCAN8	FALSE	-0.690629	5.53241	53.1445	0.000346136	0.0146988
ENSG00000203761	PKM_ENH	MSTO2P	FALSE	3.48836	-0.379322	53.0414	0.000347971	0.0146988
ENSG00000136861	PKM_ENH	CDK5RAP2	FALSE	0.790437	5.91254	53.0407	0.000347983	0.0146988
ENSG00000197045	PKM_ENH	GMFB	FALSE	-0.680201	5.97373	53.0206	0.000348342	0.0146988
ENSG00000078687	PKM_ENH	TNRC6C	FALSE	0.761376	5.27787	52.8579	0.000351269	0.0147851
ENSG00000166266	PKM_ENH	CUL5	FALSE	-0.77597	5.38078	52.7788	0.000352703	0.0147898
ENSG00000130518	PKM_ENH	IQCN	FALSE	2.22234	1.32915	52.7204	0.000353767	0.0147898
ENSG00000136240	PKM_ENH	KDELR2	FALSE	-0.688294	5.98306	52.706	0.00035403	0.0147898
ENSG00000151176	PKM_ENH	PLBD2	FALSE	0.722882	5.28865	52.5522	0.000356855	0.0148289
ENSG00000075240	PKM_ENH	GRAMD4	FALSE	0.918351	4.47952	52.5354	0.000357167	0.0148289
ENSG00000170113	PKM_ENH	NIPA1	FALSE	-0.861201	5.04632	52.5108	0.000357621	0.0148289
ENSG00000137876	PKM_ENH	RSL24D1	FALSE	-0.765641	7.98992	52.4392	0.000358951	0.0148296
ENSG00000197162	PKM_ENH	ZNF785	FALSE	1.65648	2.30748	52.4146	0.000359408	0.0148296
ENSG00000117758	PKM_ENH	STX12	FALSE	-0.748893	5.05868	52.3144	0.000361284	0.0148522
ENSG00000174796	PKM_ENH	THAP6	FALSE	-1.00823	4.01178	52.2681	0.000362154	0.0148522
ENSG00000130772	PKM_ENH	MED18	FALSE	0.958475	4.11503	52.1976	0.000363485	0.0148522
ENSG00000100519	PKM_ENH	PSMC6	FALSE	-0.650502	6.09845	52.1953	0.000363529	0.0148522
ENSG00000205356	PKM_ENH	TECPR1	FALSE	0.617973	6.1685	52.1499	0.00036439	0.0148522
ENSG00000157933	PKM_ENH	SKI	FALSE	0.673794	6.32577	52.0146	0.000366971	0.0149211
ENSG00000119772	PKM_ENH	DNMT3A	FALSE	0.855277	5.69306	51.8432	0.000370277	0.015004
ENSG00000061938	PKM_ENH	TNK2	FALSE	0.859739	5.93356	51.8163	0.0003708	0.015004
ENSG00000136059	PKM_ENH	VILL	FALSE	1.09435	3.77299	51.7489	0.000372114	0.0150045
ENSG00000099337	PKM_ENH	KCNK6	FALSE	0.950388	4.83975	51.7237	0.000372605	0.0150045
ENSG00000186130	PKM_ENH	ZBTB6	FALSE	-0.880475	5.73226	51.4965	0.000377087	0.0151486
ENSG00000129566	PKM_ENH	TEP1	FALSE	1.05832	5.02645	51.3037	0.000380946	0.0152062
ENSG00000089820	PKM_ENH	ARHGAP4	FALSE	0.598099	7.19228	51.2892	0.000381238	0.0152062
ENSG00000164548	PKM_ENH	TRA2A	FALSE	0.63007	6.40628	51.2888	0.000381245	0.0152062
ENSG00000124789	PKM_ENH	NUP153	FALSE	-0.653237	7.18305	51.2073	0.000382895	0.0152358
ENSG00000234420	PKM_ENH	ZNF37BP	FALSE	1.80743	3.37447	51.0884	0.000385318	0.0152958
ENSG00000102218	PKM_ENH	RP2	FALSE	-0.97649	5.28102	51.0294	0.000386528	0.0153076
ENSG00000109133	PKM_ENH	TMEM33	FALSE	-0.871476	5.82534	50.7497	0.000392331	0.0153593
ENSG00000226423	PKM_ENH	AC093642.1	FALSE	2.70392	0.678209	50.6569	0.000394284	0.0153593
ENSG00000278133	PKM_ENH	AC135050.6	FALSE	2.09814	1.54845	50.6349	0.000394748	0.0153593
ENSG00000158987	PKM_ENH	RAPGEF6	FALSE	-0.68789	5.54163	50.6173	0.00039512	0.0153593
ENSG00000180817	PKM_ENH	PPA1	FALSE	-0.619453	7.2727	50.5721	0.000396077	0.0153593
ENSG00000096717	PKM_ENH	SIRT1	FALSE	-0.852613	5.59532	50.5533	0.000396479	0.0153593
ENSG00000052841	PKM_ENH	TTC17	FALSE	0.642277	5.93873	50.5336	0.000396896	0.0153593
ENSG00000118507	PKM_ENH	AKAP7	FALSE	-0.945461	4.7964	50.5008	0.000397595	0.0153593
ENSG00000213047	PKM_ENH	DENND1B	FALSE	-0.73607	5.80618	50.4879	0.000397872	0.0153593
ENSG00000151893	PKM_ENH	CACUL1	FALSE	-0.700203	5.41235	50.4612	0.000398442	0.0153593
ENSG00000114423	PKM_ENH	CBLB	FALSE	-0.893224	7.1451	50.4413	0.000398868	0.0153593
ENSG00000103249	PKM_ENH	CLCN7	FALSE	0.762691	4.77434	50.43	0.00039911	0.0153593
ENSG00000023608	PKM_ENH	SNAPC1	FALSE	-0.973388	3.97355	50.4001	0.000399752	0.0153593
ENSG00000139146	PKM_ENH	SINHCAF	FALSE	-0.630235	7.26473	50.3079	0.000401739	0.0154003
ENSG00000213563	PKM_ENH	C8orf82	FALSE	1.18872	3.4339	50.1983	0.000404121	0.0154336
ENSG00000185158	PKM_ENH	LRRC37B	FALSE	1.05465	3.90259	50.0953	0.000406375	0.0154336
ENSG00000123933	PKM_ENH	MXD4	FALSE	0.655289	6.25153	50.0635	0.000407075	0.0154336
ENSG00000160888	PKM_ENH	IER2	FALSE	0.643087	7.38323	50.0254	0.000407915	0.0154336
ENSG00000119321	PKM_ENH	FKBP15	FALSE	0.655022	5.86691	50.0178	0.000408083	0.0154336
ENSG00000108061	PKM_ENH	SHOC2	FALSE	-0.586748	6.74022	50.0154	0.000408135	0.0154336
ENSG00000169914	PKM_ENH	OTUD3	FALSE	1.64359	2.3571	49.9552	0.000409468	0.0154491
ENSG00000244560	PKM_ENH	AC004890.2	FALSE	4.23629	-0.615749	49.876	0.000411231	0.0154808
ENSG00000139629	PKM_ENH	GALNT6	FALSE	1.08649	3.5842	49.7516	0.00041402	0.0155174
ENSG00000090565	PKM_ENH	RAB11FIP3	FALSE	0.959335	4.44429	49.75	0.000414057	0.0155174
ENSG00000124228	PKM_ENH	DDX27	FALSE	0.652847	5.80797	49.6014	0.000417422	0.0156086
ENSG00000204084	PKM_ENH	INPP5B	FALSE	0.76641	4.91583	49.5065	0.000419591	0.0156228
ENSG00000141965	PKM_ENH	FEM1A	FALSE	0.699685	5.35252	49.4902	0.000419963	0.0156228
ENSG00000198862	PKM_ENH	LTN1	FALSE	-0.850547	5.64809	49.4626	0.000420599	0.0156228
ENSG00000254470	PKM_ENH	AP5B1	FALSE	0.914783	5.04429	49.3936	0.00042219	0.0156443
ENSG00000215193	PKM_ENH	PEX26	FALSE	0.665869	5.7688	49.3221	0.000423847	0.0156443
ENSG00000151553	PKM_ENH	FAM160B1	FALSE	-0.830265	6.03437	49.3164	0.000423979	0.0156443
ENSG00000163444	PKM_ENH	TMEM183A	FALSE	-0.599475	6.23582	48.9864	0.000431745	0.0158958
ENSG00000119396	PKM_ENH	RAB14	FALSE	-0.585713	7.20327	48.7385	0.000437703	0.0160513
ENSG00000162852	PKM_ENH	CNST	FALSE	-0.773685	6.05027	48.6894	0.000438897	0.0160513
ENSG00000145050	PKM_ENH	MANF	FALSE	-0.676294	6.023	48.6722	0.000439315	0.0160513
ENSG00000089157	PKM_ENH	RPLP0	FALSE	-0.696775	11.4195	48.6505	0.000439844	0.0160513
ENSG00000127616	PKM_ENH	SMARCA4	FALSE	0.670874	6.82683	48.6102	0.00044083	0.0160513
ENSG00000197530	PKM_ENH	MIB2	FALSE	0.962946	4.38455	48.5349	0.000442679	0.0160513
ENSG00000115484	PKM_ENH	CCT4	FALSE	-0.576358	7.83554	48.5238	0.000442952	0.0160513
ENSG00000132024	PKM_ENH	CC2D1A	FALSE	0.847578	4.68262	48.4962	0.000443634	0.0160513
ENSG00000099991	PKM_ENH	CABIN1	FALSE	0.589263	6.86362	48.4336	0.000445184	0.0160727
ENSG00000136381	PKM_ENH	IREB2	FALSE	-0.575573	6.75059	48.3805	0.000446504	0.0160857
ENSG00000121289	PKM_ENH	CEP89	FALSE	1.21754	3.50022	48.252	0.000449719	0.0161501
ENSG00000239305	PKM_ENH	RNF103	FALSE	-0.853447	4.3077	48.2103	0.000450771	0.0161501
ENSG00000154222	PKM_ENH	CC2D1B	FALSE	0.834013	5.45402	48.1768	0.000451616	0.0161501
ENSG00000232112	PKM_ENH	TMA7	FALSE	-0.65419	6.48493	48.1207	0.000453039	0.0161501
ENSG00000174485	PKM_ENH	DENND4A	FALSE	-0.600943	6.63523	48.1178	0.000453113	0.0161501
ENSG00000114120	PKM_ENH	SLC25A36	FALSE	-0.62677	6.0301	47.9479	0.000457457	0.0162703
ENSG00000085872	PKM_ENH	CHERP	FALSE	0.634757	5.90057	47.8834	0.000459121	0.0162735
ENSG00000131759	PKM_ENH	RARA	FALSE	0.692928	5.60151	47.8691	0.000459489	0.0162735
ENSG00000143621	PKM_ENH	ILF2	FALSE	-0.597066	7.50933	47.7203	0.000463364	0.0163534
ENSG00000123975	PKM_ENH	CKS2	FALSE	-0.783756	5.18607	47.7075	0.000463698	0.0163534
ENSG00000131196	PKM_ENH	NFATC1	FALSE	0.660419	6.34072	47.6636	0.000464849	0.0163563
ENSG00000211455	PKM_ENH	STK38L	FALSE	-0.89872	5.01001	47.6301	0.000465732	0.0163563
ENSG00000118496	PKM_ENH	FBXO30	FALSE	-0.825462	4.51314	47.5008	0.000469157	0.0164376
ENSG00000160796	PKM_ENH	NBEAL2	FALSE	0.829644	6.77623	47.4273	0.000471119	0.0164376
ENSG00000154642	PKM_ENH	C21orf91	FALSE	-0.572073	6.79093	47.3927	0.000472045	0.0164376
ENSG00000197226	PKM_ENH	TBC1D9B	FALSE	0.704675	6.87763	47.3486	0.00047323	0.0164376
ENSG00000210117	PKM_ENH	MT-TW	FALSE	8.29171	-0.885732	65.6779	0.000475131	0.0164376
ENSG00000149091	PKM_ENH	DGKZ	FALSE	0.58618	7.21951	47.2776	0.000475148	0.0164376
ENSG00000153879	PKM_ENH	CEBPG	FALSE	-0.755308	5.3274	47.2106	0.000476966	0.0164376
ENSG00000178464	PKM_ENH	RPL10P16	FALSE	-0.749888	5.41106	47.1737	0.00047797	0.0164376
ENSG00000066557	PKM_ENH	LRRC40	FALSE	-0.767629	5.08595	47.1597	0.000478353	0.0164376
ENSG00000167904	PKM_ENH	TMEM68	FALSE	-0.83523	4.59052	47.1134	0.00047962	0.0164376
ENSG00000049618	PKM_ENH	ARID1B	FALSE	0.606966	6.43573	47.079	0.000480565	0.0164376
ENSG00000213658	PKM_ENH	LAT	FALSE	2.67807	1.10001	47.0683	0.000480859	0.0164376
ENSG00000143612	PKM_ENH	C1orf43	FALSE	-0.633809	7.60516	47.0007	0.000482723	0.0164376
ENSG00000143515	PKM_ENH	ATP8B2	FALSE	0.663386	7.63908	46.9854	0.000483145	0.0164376
ENSG00000181704	PKM_ENH	YIPF6	FALSE	-0.965136	4.29502	46.9519	0.000484073	0.0164376
ENSG00000169567	PKM_ENH	HINT1	FALSE	-0.592301	8.008	46.9075	0.000485307	0.0164376
ENSG00000110697	PKM_ENH	PITPNM1	FALSE	0.641043	6.70255	46.8898	0.000485802	0.0164376
ENSG00000267080	PKM_ENH	ASB16-AS1	FALSE	1.4827	3.02765	46.8439	0.000487084	0.0164376
ENSG00000198938	PKM_ENH	MT-CO3	FALSE	1.48613	10.6872	56.4835	0.000487561	0.0164376
ENSG00000198431	PKM_ENH	TXNRD1	FALSE	-0.731199	7.37612	46.8229	0.000487672	0.0164376
ENSG00000141030	PKM_ENH	COPS3	FALSE	-0.661441	6.33612	46.5905	0.000494243	0.0166178
ENSG00000139437	PKM_ENH	TCHP	FALSE	0.788757	4.89318	46.5478	0.000495463	0.0166178
ENSG00000166200	PKM_ENH	COPS2	FALSE	-0.592175	6.95512	46.4165	0.00049924	0.0166178
ENSG00000126214	PKM_ENH	KLC1	FALSE	1.07637	4.62349	46.4148	0.00049929	0.0166178
ENSG00000108509	PKM_ENH	CAMTA2	FALSE	0.795129	5.8546	46.4093	0.000499447	0.0166178
ENSG00000134318	PKM_ENH	ROCK2	FALSE	0.907887	4.84646	46.3573	0.000500955	0.0166178
ENSG00000260565	PKM_ENH	ERVK13-1	FALSE	1.83724	1.60772	46.3316	0.000501704	0.0166178
ENSG00000164109	PKM_ENH	MAD2L1	FALSE	-0.738219	6.04442	46.3301	0.000501748	0.0166178
ENSG00000164975	PKM_ENH	SNAPC3	FALSE	-0.865768	5.55202	46.3232	0.000501948	0.0166178
ENSG00000197948	PKM_ENH	FCHSD1	FALSE	0.731104	4.84336	46.2238	0.000504855	0.0166811
ENSG00000172932	PKM_ENH	ANKRD13D	FALSE	1.10471	4.96226	46.0641	0.000509572	0.0168013
ENSG00000115368	PKM_ENH	WDR75	FALSE	-0.775263	5.34061	46.0329	0.000510499	0.0168013
ENSG00000131797	PKM_ENH	CLUHP3	FALSE	1.91299	1.54068	45.9636	0.000512568	0.0168059
ENSG00000079313	PKM_ENH	REXO1	FALSE	0.85569	5.00754	45.9611	0.000512643	0.0168059
ENSG00000130813	PKM_ENH	C19orf66	FALSE	0.734784	5.75812	45.8004	0.000517489	0.0168831
ENSG00000140750	PKM_ENH	ARHGAP17	FALSE	0.614114	5.75477	45.7944	0.000517669	0.0168831
ENSG00000238164	PKM_ENH	TNFRSF14-AS1	FALSE	1.69457	3.17867	45.7828	0.000518022	0.0168831
ENSG00000187994	PKM_ENH	RINL	FALSE	0.710028	5.85945	45.6893	0.000520872	0.0169176
ENSG00000074370	PKM_ENH	ATP2A3	FALSE	0.565109	8.34817	45.6612	0.000521734	0.0169176
ENSG00000117713	PKM_ENH	ARID1A	FALSE	0.570869	7.26372	45.635	0.000522537	0.0169176
ENSG00000163605	PKM_ENH	PPP4R2	FALSE	-0.567748	6.82933	45.6161	0.000523119	0.0169176
ENSG00000183458	PKM_ENH	AC138932.1	FALSE	2.95347	1.26261	45.5447	0.000525323	0.0169476
ENSG00000110344	PKM_ENH	UBE4A	FALSE	0.590108	6.29824	45.5003	0.0005267	0.0169476
ENSG00000152332	PKM_ENH	UHMK1	FALSE	-0.595298	8.3631	45.4797	0.00052734	0.0169476
ENSG00000139613	PKM_ENH	SMARCC2	FALSE	0.589489	7.45165	45.4554	0.000528096	0.0169476
ENSG00000214425	PKM_ENH	LRRC37A4P	FALSE	2.54726	2.78259	47.904	0.00052918	0.0169499
ENSG00000125755	PKM_ENH	SYMPK	FALSE	0.5811	6.49001	45.3351	0.000531864	0.0170034
ENSG00000113456	PKM_ENH	RAD1	FALSE	-0.780727	4.56921	45.2333	0.000535082	0.0170391
ENSG00000146828	PKM_ENH	SLC12A9	FALSE	0.778905	4.59898	45.2133	0.000535714	0.0170391
ENSG00000196367	PKM_ENH	TRRAP	FALSE	0.555342	7.12103	45.1559	0.000537544	0.0170391
ENSG00000240230	PKM_ENH	COX19	FALSE	0.870012	4.10398	45.1466	0.000537841	0.0170391
ENSG00000159753	PKM_ENH	CARMIL2	FALSE	0.754082	6.2299	45.1396	0.000538065	0.0170391
ENSG00000196535	PKM_ENH	MYO18A	FALSE	0.600288	7.10546	45.0444	0.000541118	0.0171034
ENSG00000228327	PKM_ENH	AL669831.1	FALSE	2.39108	0.417123	44.8581	0.000547162	0.0171915
ENSG00000008018	PKM_ENH	PSMB1	FALSE	-0.558428	7.24146	44.7381	0.000551102	0.0171915
ENSG00000163902	PKM_ENH	RPN1	FALSE	-0.552034	8.00031	44.7308	0.000551343	0.0171915
ENSG00000121481	PKM_ENH	RNF2	FALSE	-0.717245	5.04074	44.726	0.000551502	0.0171915
ENSG00000147138	PKM_ENH	GPR174	FALSE	-0.863352	6.30069	44.6591	0.000553715	0.0171915
ENSG00000168028	PKM_ENH	RPSA	FALSE	-0.602153	11.0586	44.6322	0.000554611	0.0171915
ENSG00000116918	PKM_ENH	TSNAX	FALSE	-0.634335	5.56954	44.5793	0.000556376	0.0171915
ENSG00000185728	PKM_ENH	YTHDF3	FALSE	-0.693436	6.73699	44.577	0.000556451	0.0171915
ENSG00000158417	PKM_ENH	EIF5B	FALSE	0.652652	6.90511	44.5514	0.000557309	0.0171915
ENSG00000203485	PKM_ENH	INF2	FALSE	0.748546	6.29441	44.5325	0.000557943	0.0171915
ENSG00000140853	PKM_ENH	NLRC5	FALSE	0.726371	6.8875	44.5288	0.000558064	0.0171915
ENSG00000168092	PKM_ENH	PAFAH1B2	FALSE	-0.717902	6.63194	44.4813	0.000559663	0.0171915
ENSG00000074266	PKM_ENH	EED	FALSE	-0.594933	5.89962	44.4481	0.000560781	0.0171915
ENSG00000273136	PKM_ENH	NBPF26	FALSE	2.29393	2.62924	45.4457	0.000561754	0.0171915
ENSG00000168096	PKM_ENH	ANKS3	FALSE	2.09974	1.55293	44.4046	0.000562254	0.0171915
ENSG00000095059	PKM_ENH	DHPS	FALSE	3.30671	-0.241197	44.3782	0.00056315	0.0171915
ENSG00000025156	PKM_ENH	HSF2	FALSE	-0.884462	4.20744	44.3754	0.000563244	0.0171915
ENSG00000047849	PKM_ENH	MAP4	FALSE	0.601551	7.56518	44.3751	0.000563253	0.0171915
ENSG00000087157	PKM_ENH	PGS1	FALSE	0.730694	4.86938	44.3707	0.000563403	0.0171915
ENSG00000135913	PKM_ENH	USP37	FALSE	-1.00045	5.78506	45.649	0.000564985	0.0171918
ENSG00000177200	PKM_ENH	CHD9	FALSE	-0.697086	4.95873	44.2378	0.000567946	0.0171918
ENSG00000178966	PKM_ENH	RMI1	FALSE	-0.830002	5.08957	44.235	0.000568041	0.0171918
ENSG00000105298	PKM_ENH	CACTIN	FALSE	0.725687	4.68603	44.2212	0.000568517	0.0171918
ENSG00000160877	PKM_ENH	NACC1	FALSE	0.605291	6.50733	44.1991	0.000569277	0.0171918
ENSG00000020129	PKM_ENH	NCDN	FALSE	0.672039	5.22207	44.1647	0.000570464	0.0171918
ENSG00000173273	PKM_ENH	TNKS	FALSE	-0.634246	5.45482	44.1608	0.000570598	0.0171918
ENSG00000166797	PKM_ENH	CIAO2A	FALSE	-0.640662	5.5426	44.1095	0.000572375	0.0172004
ENSG00000198707	PKM_ENH	CEP290	FALSE	1.28963	3.56883	44.0933	0.000572937	0.0172004
ENSG00000189079	PKM_ENH	ARID2	FALSE	-0.870327	5.8375	43.9914	0.000576494	0.0172762
ENSG00000226696	PKM_ENH	LENG8-AS1	FALSE	2.28485	0.549393	43.9365	0.000578421	0.017303
ENSG00000185101	PKM_ENH	ANO9	FALSE	1.36768	4.14415	45.1597	0.000581196	0.0173488
ENSG00000087266	PKM_ENH	SH3BP2	FALSE	0.897436	5.08625	43.8346	0.000582023	0.0173488
ENSG00000166747	PKM_ENH	AP1G1	FALSE	-0.794641	7.00243	43.726	0.000585893	0.0174332
ENSG00000197724	PKM_ENH	PHF2	FALSE	0.688344	5.80609	43.5415	0.00059255	0.017559
ENSG00000130589	PKM_ENH	HELZ2	FALSE	0.874797	5.95626	43.5316	0.000592909	0.017559
ENSG00000254685	PKM_ENH	FPGT	FALSE	-1.0719	3.65294	43.5076	0.000593782	0.017559
ENSG00000136997	PKM_ENH	MYC	FALSE	0.603871	7.21204	43.4819	0.000594722	0.017559
ENSG00000135164	PKM_ENH	DMTF1	FALSE	0.911376	4.52729	43.4326	0.000596527	0.017559
ENSG00000103005	PKM_ENH	USB1	FALSE	0.63703	5.38172	43.3903	0.000598079	0.017559
ENSG00000127022	PKM_ENH	CANX	FALSE	-0.650702	9.81307	43.3764	0.000598593	0.017559
ENSG00000143742	PKM_ENH	SRP9	FALSE	-0.588497	7.8905	43.3624	0.00059911	0.017559
ENSG00000127914	PKM_ENH	AKAP9	FALSE	0.842387	5.30002	43.3414	0.000599884	0.017559
ENSG00000234851	PKM_ENH	RPL23AP42	FALSE	-0.643652	5.8045	43.3002	0.000601407	0.017559
ENSG00000127603	PKM_ENH	MACF1	FALSE	1.1421	7.23922	48.8583	0.000601652	0.017559
ENSG00000144381	PKM_ENH	HSPD1	FALSE	-0.595738	8.61872	43.2323	0.000603934	0.0175794
ENSG00000139350	PKM_ENH	NEDD1	FALSE	-0.613026	5.83856	43.2185	0.000604448	0.0175794
ENSG00000132823	PKM_ENH	OSER1	FALSE	-0.692758	5.40227	43.097	0.000609007	0.0176148
ENSG00000223959	PKM_ENH	AFG3L1P	FALSE	1.73457	2.10891	43.0864	0.000609405	0.0176148
ENSG00000127663	PKM_ENH	KDM4B	FALSE	0.567012	6.8125	43.0766	0.000609775	0.0176148
ENSG00000184208	PKM_ENH	C22orf46	FALSE	1.22048	4.99142	44.6611	0.00061035	0.0176148
ENSG00000070047	PKM_ENH	PHRF1	FALSE	0.551567	6.36557	43.0275	0.000611633	0.0176148
ENSG00000167524	PKM_ENH	RSKR	FALSE	5.46418	-0.381165	42.9917	0.000612992	0.0176148
ENSG00000182087	PKM_ENH	TMEM259	FALSE	0.616903	5.7111	42.9761	0.000613586	0.0176148
ENSG00000139620	PKM_ENH	KANSL2	FALSE	-0.71642	4.86246	42.9518	0.000614515	0.0176148
ENSG00000183741	PKM_ENH	CBX6	FALSE	0.668131	7.31227	42.9074	0.00061621	0.0176148
ENSG00000149930	PKM_ENH	TAOK2	FALSE	0.880175	5.58522	42.8446	0.000618624	0.0176148
ENSG00000168918	PKM_ENH	INPP5D	FALSE	0.544903	7.9816	42.8418	0.000618729	0.0176148
ENSG00000221823	PKM_ENH	PPP3R1	FALSE	-0.558419	7.12026	42.8326	0.000619085	0.0176148
ENSG00000137337	PKM_ENH	MDC1	FALSE	0.715431	5.61125	42.7738	0.000621356	0.0176148
ENSG00000100241	PKM_ENH	SBF1	FALSE	0.650835	7.83902	42.7695	0.000621522	0.0176148
ENSG00000270629	PKM_ENH	NBPF14	FALSE	2.22981	2.07967	42.7598	0.000621898	0.0176148
ENSG00000168411	PKM_ENH	RFWD3	FALSE	-0.629076	6.12581	42.7445	0.000622492	0.0176148
ENSG00000152749	PKM_ENH	GPR180	FALSE	-0.720714	4.77723	42.6936	0.000624473	0.0176411
ENSG00000197912	PKM_ENH	SPG7	FALSE	0.751959	5.50306	42.6564	0.000625927	0.0176428
ENSG00000108960	PKM_ENH	MMD	FALSE	-0.851591	4.25189	42.6382	0.000626638	0.0176428
ENSG00000184730	PKM_ENH	APOBR	FALSE	0.949491	6.98413	44.1111	0.000630224	0.0177068
ENSG00000137770	PKM_ENH	CTDSPL2	FALSE	-0.569237	6.80864	42.5251	0.000631088	0.0177068
ENSG00000160710	PKM_ENH	ADAR	FALSE	0.606407	8.97642	42.5	0.000632082	0.0177068
ENSG00000129083	PKM_ENH	COPB1	FALSE	-0.620833	7.56507	42.4052	0.000635853	0.0177686
ENSG00000157450	PKM_ENH	RNF111	FALSE	-0.746731	5.90762	42.3912	0.000636413	0.0177686
ENSG00000164751	PKM_ENH	PEX2	FALSE	-0.587211	5.8394	42.3433	0.000638334	0.0177863
ENSG00000213903	PKM_ENH	LTB4R	FALSE	0.927949	3.85219	42.3224	0.00063917	0.0177863
ENSG00000269688	PKM_ENH	AC008982.2	FALSE	3.43061	-0.597935	42.2552	0.000641883	0.0178096
ENSG00000005379	PKM_ENH	TSPOAP1	FALSE	1.43945	2.67991	42.249	0.000642134	0.0178096
ENSG00000111231	PKM_ENH	GPN3	FALSE	-0.843611	4.08236	42.1306	0.00064695	0.0178684
ENSG00000128585	PKM_ENH	MKLN1	FALSE	-0.571038	6.09696	42.1104	0.000647775	0.0178684
ENSG00000170348	PKM_ENH	TMED10	FALSE	-0.613393	8.42967	42.1047	0.000648009	0.0178684
ENSG00000138764	PKM_ENH	CCNG2	FALSE	-1.03772	6.32514	44.8876	0.000649503	0.0178684
ENSG00000230438	PKM_ENH	SERPINB9P1	FALSE	1.51163	2.53602	42.0662	0.000649586	0.0178684
ENSG00000134333	PKM_ENH	LDHA	FALSE	-0.58434	11.2599	41.9845	0.000652955	0.0178862
ENSG00000101842	PKM_ENH	VSIG1	FALSE	0.899186	4.0191	41.9746	0.000653368	0.0178862
ENSG00000204282	PKM_ENH	TNRC6C-AS1	FALSE	0.854115	4.02823	41.9514	0.000654328	0.0178862
ENSG00000172409	PKM_ENH	CLP1	FALSE	-0.809767	4.42524	41.9472	0.000654504	0.0178862
ENSG00000255529	PKM_ENH	POLR2M	FALSE	-0.658976	5.99969	41.8965	0.000656612	0.0179146
ENSG00000278948	PKM_ENH	AL031587.5	FALSE	1.79446	2.00133	41.8142	0.000660054	0.0179792
ENSG00000186298	PKM_ENH	PPP1CC	FALSE	-0.53982	8.52626	41.764	0.000662168	0.0179814
ENSG00000144749	PKM_ENH	LRIG1	FALSE	0.692973	6.09772	41.7613	0.000662281	0.0179814
ENSG00000119899	PKM_ENH	SLC17A5	FALSE	-0.821762	4.35007	41.725	0.000663814	0.0179856
ENSG00000139324	PKM_ENH	TMTC3	FALSE	-1.05242	3.38146	41.7068	0.000664582	0.0179856
ENSG00000260267	PKM_ENH	AC026471.1	FALSE	1.19869	3.16168	41.657	0.000666701	0.0180138
ENSG00000107263	PKM_ENH	RAPGEF1	FALSE	0.702504	8.0743	41.6187	0.00066833	0.0180288
ENSG00000186174	PKM_ENH	BCL9L	FALSE	0.733013	7.61174	41.5571	0.000670966	0.0180335
ENSG00000114209	PKM_ENH	PDCD10	FALSE	-0.623526	6.15274	41.5359	0.000671879	0.0180335
ENSG00000060069	PKM_ENH	CTDP1	FALSE	0.589898	5.83855	41.5284	0.0006722	0.0180335
ENSG00000179021	PKM_ENH	C3orf38	FALSE	-0.673639	5.50312	41.5142	0.000672812	0.0180335
ENSG00000159921	PKM_ENH	GNE	FALSE	-0.681483	4.96428	41.4624	0.000675048	0.0180645
ENSG00000134248	PKM_ENH	LAMTOR5	FALSE	-0.567369	6.18623	41.3417	0.000680295	0.0181696
ENSG00000100239	PKM_ENH	PPP6R2	FALSE	0.594924	5.85173	41.3171	0.000681371	0.0181696
ENSG00000162241	PKM_ENH	SLC25A45	FALSE	0.909889	3.75277	41.2976	0.000682227	0.0181696
ENSG00000111752	PKM_ENH	PHC1	FALSE	0.844648	4.54352	41.1014	0.000690907	0.018269
ENSG00000269858	PKM_ENH	EGLN2	FALSE	1.79693	2.08723	41.0868	0.000691561	0.018269
ENSG00000166794	PKM_ENH	PPIB	FALSE	-0.538686	8.48806	41.0506	0.000693181	0.018269
ENSG00000100784	PKM_ENH	RPS6KA5	FALSE	-0.711415	5.63002	41.0114	0.000694942	0.018269
ENSG00000121879	PKM_ENH	PIK3CA	FALSE	-0.609312	6.08313	40.9821	0.00069626	0.018269
ENSG00000198954	PKM_ENH	KIF1BP	FALSE	-1.16407	4.00268	40.972	0.000696717	0.018269
ENSG00000126777	PKM_ENH	KTN1	FALSE	0.911811	6.68665	42.4241	0.000697808	0.018269
ENSG00000105726	PKM_ENH	ATP13A1	FALSE	0.652035	5.57543	40.9447	0.000697949	0.018269
ENSG00000120438	PKM_ENH	TCP1	FALSE	-0.548557	7.73298	40.9075	0.000699636	0.018269
ENSG00000213380	PKM_ENH	COG8	FALSE	0.771098	4.21356	40.907	0.000699657	0.018269
ENSG00000115306	PKM_ENH	SPTBN1	FALSE	1.08724	7.74919	45.6244	0.000700007	0.018269
[truncated: 16,105 more rows]

## Sheet: KCNN4_ENH
ID	target	gene	cis	logFC	logCPM	F	PValue	FDR
[truncated: 16,752 more rows]
